# Supplementary material for: Predicting Antimicrobial Peptide Activity: A Machine Learning-Based Quantitative Structure–Activity Relationship Approach
Source: Pharmaceutics. 2025 Jul 31;17(8):993. doi: 10.3390/pharmaceutics17080993 (PMC12389201; doi:10.3390/pharmaceutics17080993)
Supplement: Supplementary file 1 [file pharmaceutics-17-00993-s001.zip]

Archive with 2 entries (2 files):
- Figures S1-S15.pdf
- Tables S1-S6.xlsx
