# Supplementary material for: Predicting Antimicrobial Peptide Activity: A Machine Learning-Based Quantitative Structure–Activity Relationship Approach
Source: Pharmaceutics. 2025 Jul 31;17(8):993. doi: 10.3390/pharmaceutics17080993 (PMC12389201; doi:10.3390/pharmaceutics17080993)
Supplement: Supplementary file 1 [file pharmaceutics-17-00993-s001.zip › Tables S1-S6.xlsx]

## Sheet: Summary
Quantitative study of the structure-activity relationship of antimicrobial peptides using machine learning methods
Eliezer Bonifacio-Velez de Villa 1, Maria E. Montoya-Alfaro 1, Luisa P. Negron-Ballarte 1 and Cristian Solis-Calero 1,*
1Faculty of Pharmacy and Biochemistry, Universidad Nacional Mayor de San Marcos, Lima 15001, Peru
Supplementary Materials
Table S1: Performance of the classification models on the training set (Train) and internal validation (CV).
Table S2: Performance of the regression models on the training set (Train) and internal validation (CV).
Table S3: Prediction of the probability of peptides being antimicrobial .
Table S4: MIC prediction of the designed peptides according to the regression models
Table S5: Set of Descriptors used in this study and their importance
Table S6: Dataset of peptide sequences and original experimental MIC values used to generate ML models.

## Sheet: Table S1
Classification (MCC)
Peptide Dataset	LR train	LR cv	SVM train	SVM cv	RF train	RF cv	GBM train	GBM cv
Vs All	0.588	0.579	0.697	0.618	0.996	0.711	0.996	0.717
Vs GramN	0.625	0.613	0.805	0.663	1000	0.716	1000	0.725
Vs GramP	0.636	0.612	0.881	0.642	0.999	0.666	0.999	0.671
Vs Escherichia	0.699	0.684	0.742	0.721	0.999	0.761	0.999	0.761
Vs Pseudomonas	0.603	0.593	0.841	0.689	0.998	0.785	0.998	0.781
Vs Staphylococcus	0.61	0.591	0.794	0.632	0.998	0.678	0.998	0.683
Vs Bacillus	0.69	0.668	0.752	0.712	0.998	0.786	0.998	0.781

## Sheet: Table S2
Regression (R2)
Dataset	PLS train	PLS cv	SVM train	SVM cv	RF train	RF cv	GBM train	GBM cv
Vs All	0.214	0.189	0.33	0.24	0.938	0.438	0.456	0.31
Vs GramN	0.204	0.262	0.409	0.293	0.942	0.421	0.674	0.346
Vs GramP	0.208	0.209	0.418	0.267	0.939	0.39	0.517	0.296
Vs Escherichia	0.27	0.165	0.386	0.218	0.937	0.403	0.487	0.306
Vs Pseudomonas	0.197	0.162	0.273	0.171	0.936	0.294	0.413	0.225
Vs Staphylococcus	0.232	0.177	0.365	0.263	0.939	0.398	0.651	0.341
Vs Bacillus	0.303	0.213	0.312	0.254	0.931	0.333	0.499	0.297

## Sheet: Table S3
	Classification (AMP Probability)
Peptide	Vs All	Vs GramN	Vs GramP	Vs Escherichia	Vs Pseudomonas	Vs Staphylococcus	Vs Bacillus
NPEP160435	0.999	0.965	0.898	0.974	1000	0.829	0.968
NPEP857629	0.997	0.98	0.889	0.973	0.99	0.909	0.98
NPEP411179	0.997	0.963	0.926	0.961	0.896	0.882	0.971
NPEP535227	0.996	0.958	0.882	0.965	0.98	0.839	0.966
NPEP785404	0.996	0.93	0.848	0.954	0.986	0.911	0.985
NPEP551925	0.996	0.948	0.886	0.924	0.972	0.879	0.969
NPEP90259	0.996	0.952	0.886	0.947	0.982	0.878	0.964
NPEP251829	0.995	0.975	0.953	0.977	0.998	0.923	0.995
NPEP494819	0.994	0.948	0.823	0.916	0.868	0.844	0.939
NPEP608070	0.994	0.903	0.915	0.915	0.856	0.872	0.981

## Sheet: Table S4
	Regression (MIC µg/ mL)
Peptide	Vs All	Vs GramN	Vs GramP	Vs Escherichia	Vs Pseudomonas	Vs Staphylococcus	Vs Bacillus
NPEP160435	15.24	7.59	42.36	10.02	19.87	49.55	12.7
NPEP857629	24.08	11.57	47.48	14.3	18.11	44.46	10.36
NPEP411179	20.62	7.99	48.7	9.46	29.1	46.51	10.41
NPEP535227	16.44	14.24	43.65	11.42	26.97	74.07	15.44
NPEP785404	12.58	9.38	23.59	7.8	23.06	32.39	10.58
NPEP551925	19.33	10.31	51.13	12.84	26.13	80.88	11.43
NPEP90259	18.29	9.08	58.12	12.27	29.55	43.35	11.92
NPEP251829	20.3	11.93	22.56	9.28	17.72	36.5	11.42
NPEP494819	22.79	9.89	45.78	13.39	35.42	52.79	10.54
NPEP608070	33.87	16.98	59.97	13	34.47	68.91	11.97

## Sheet: Table S5
Descriptor	Type	Type Name	Descriptor Name	count	mean	std	min	25%	50%	75%	max	Importance_Classification_VsAll	Importance_Classification_VsGramN	Importance_Classification_VsGramP	Importance_Classification_VsEscherichia	Importance_Classification_VsPseudomonas	Importance_Classification_VsStaphylococcus	Importance_Classification_VsBacillus	Importance_Regression_VsAll	Importance_Regression_VsGramN	Importance_Regression_VsGramP	Importance_Regression_VsEscherichia	Importance_Regression_VsPseudomonas	Importance_Regression_VsStaphylococcus	Importance_Regression_VsBacillus
ChargeDensity	P	Physicochemical properties	ChargeDensity	35329	0.00185804	0.00140024	-0.00824554	0.0010579	0.00184675	0.00270289	0.00771446							100	100				42.9443
MW	P	Physicochemical properties	MW	35329	2644.2	1432.55	269.26	1708.1	2374.99	3175.87	20733.5	14.4288	17.6347	32.425			34.9377	14.0383	72.1169	57.5727	88.7159	41.3743	46.8114	51.8783	36.3222
seeva_v4_1_mean	P	Physicochemical properties	principal component scores vector of electronic eigenvalue descriptors	35329	0.684146	1.25685	-4.6889	-0.070298	0.817764	1.43971	4.58829				7.18537				39.9229	38.5698	51.7752	27.3494	13.7126		22.1709
MSS_1_mean	O	Other properties	A graph-theoretical index that reflects topological shape and size of amino acid side chains	35329	18.7409	1.7972	5.9282	17.709	18.855	19.8982	24.0286			13.8249					36.5865	36.9115	53.009	26.8817	16.6932	7.81721	15.805
Aromaticity	H	Hydrophobicity	Aromaticity	35329	0.11355	0.10484	0	0.0434783	0.0909091	0.153846	0.714286			13.4727	5.18786	4.24358			23.5331	27.6727	47.5608	19.2745	10.9179		17.8874
M	CA	Amino acid composition	Cantidad del aminoacido M	35329	2.19276	2.01199	0	1	2	3	24				2.01744				12.8475	14.4866	14.1736	9.36608			8.77406
K	CA	Amino acid composition	Cantidad del aminoacido K	35329	3.26109	3.19028	0	1	3	5	44				4.90974				12.8444	29.1552	14.8042	16.9925	12.2482		8.11478
S	CA	Amino acid composition	Cantidad del aminoacido S	35329	2.4083	2.66112	0	0	2	4	24								12.4172		17.9346	23.1938	0		19.355
Q	CA	Amino acid composition	Cantidad del aminoacido Q	35329	1.07495	2.16876	0	0	0	1	28			5.28414					11.1713	14.3671	10.2134	8.28665			4.47203
W	CA	Amino acid composition	Cantidad del aminoacido W	35329	1.21189	1.53438	0	0	1	2	24			5.57785	3.64915				10.2722	13.8326		10.3922			7.79708
R	CA	Amino acid composition	Cantidad del aminoacido R	35329	0.98947	1.75071	0	0	0	1	32				8.96214				10.1539	13.8822	12.91	9.12056			5.88578
A	CA	Amino acid composition	Cantidad del aminoacido A	35329	1.73619	2.31294	0	0	1	2	29				2.98743				9.19525	11.2756	13.5967				5.07227
P	CA	Amino acid composition	Cantidad del aminoacido P	35329	0.680602	1.22717	0	0	0	1	14								8.38574			6.19033			10.0957
T	CA	Amino acid composition	Cantidad del aminoacido T	35329	0.691641	1.11992	0	0	0	1	14			4.6242					7.48584	9.26791					3.86086
N	CA	Amino acid composition	Cantidad del aminoacido N	35329	0.63704	1.09512	0	0	0	1	9				2.04957				7.29312		11.4921	5.69764			3.5434
G	CA	Amino acid composition	Cantidad del aminoacido G	35329	1.18365	1.49609	0	0	1	2	21								6.95116	9.22468	7.22467	5.4809	0		5.27847
G	CA	Amino acid composition	N_gram 'G'	35329	1.18365	1.49609	0	0	1	2	21								6.95116	9.22468	7.22467	5.4809			5.27847
D	CA	Amino acid composition	Cantidad del aminoacido D	35329	0.601942	1.30101	0	0	0	1	18			11.8124					6.06135	9.45849		6.4982			4.246
KI	CA	Amino acid composition	N_gram 'KI'	35329	0.279997	0.628754	0	0	0	0	6								5.52722	8.77445		3.02086
F	CA	Amino acid composition	Cantidad del aminoacido F	35329	1.90189	2.64475	0	0	1	3	28			5.46343					5.21979		18.6064	6.84471			4.53438
KV	CA	Amino acid composition	N_gram 'KV'	35329	0.197458	0.491393	0	0	0	0	5								4.44567	7.62362	3.95748	4.30568
V	CA	Amino acid composition	Cantidad del aminoacido V	35329	0.687537	1.12618	0	0	0	1	10			6.52111					3.95796	7.98632	23.3969	8.66813			4.03574
VG	CA	Amino acid composition	N_gram 'VG'	35329	0.142744	0.39974	0	0	0	0	4			1.90743					3.88388	4.40706		2.8351
LK	CA	Amino acid composition	N_gram 'LK'	35329	0.329786	0.821692	0	0	0	0	24			2.34583					3.6981	6.15048	2.07728	3.8475			1.32073
Y	CA	Amino acid composition	Cantidad del aminoacido Y	35329	0.438846	0.868443	0	0	0	1	14			3.07578					3.65307			3.71442			2.71326
IK	CA	Amino acid composition	N_gram 'IK'	35329	0.225764	0.461165	0	0	0	0	5								3.55589	5.28356
LP	CA	Amino acid composition	N_gram 'LP'	35329	0.117297	0.364509	0	0	0	0	4			1.4004					3.49744	3.15659	2.38523	2.00003
L	CA	Amino acid composition	Cantidad del aminoacido L	35329	0.218546	0.529465	0	0	0	0	5	5.99287	17.4028		20.609		8.35894	16.5655	3.34639	5.23407	6.37807	1.96475			1.38436
E	CA	Amino acid composition	Cantidad del aminoacido E	35329	0.41691	0.880841	0	0	0	1	9			12.7046					2.92734		4.11709	3.27312			4.8888
KL	CA	Amino acid composition	N_gram 'KL'	35329	0.358148	0.842925	0	0	0	1	23			4.01337					2.65409	4.0835		2.76708
RR	CA	Amino acid composition	N_gram 'RR'	35329	0.33556	0.827703	0	0	0	0	10								2.34838	3.92414
LL	CA	Amino acid composition	N_gram 'LL'	35329	0.229924	0.576156	0	0	0	0	7								1.89922	3.61696	2.19633
GA	CA	Amino acid composition	N_gram 'GA'	35329	0.146452	0.426633	0	0	0	0	8				0.566397				1.10318	2.493
GG	CA	Amino acid composition	N_gram 'GG'	35329	0.165983	0.653271	0	0	0	0	10				0.557184				1.04451		0.464687
C	CA	Amino acid composition	Cantidad del aminoacido C	35329	0.227405	0.888308	0	0	0	0	15				2.82675				0.862416			0.781037			1.49686
C	CA	Amino acid composition	N_gram 'C'	35329	0.227405	0.888308	0	0	0	0	15				2.82675				0.862416			0.781037			1.49686
AG	CA	Amino acid composition	N_gram 'AG'	35329	0.166888	0.455629	0	0	0	0	4								0.812833	3.78543		0.776529
FL	CA	Amino acid composition	N_gram 'FL'	35329	0.120779	0.335209	0	0	0	0	3			1.68214	0.919822				0.744735	1.56076		0.800594
GV	CA	Amino acid composition	N_gram 'GV'	35329	0.092049	0.3539	0	0	0	0	6				0.940999				0.448076
GR	CA	Amino acid composition	N_gram 'GR'	35329	0.167568	0.483479	0	0	0	0	6				0.774172				0.424465	3.05945		0.370379
IGK	CA	Amino acid composition	N_gram 'IGK'	35329	0.0456848	0.208804	0	0	0	0	1			0.624586	0.24605				0	0
Charge	P	Physicochemical properties	Charge	35329	4.63056	4.01047	-13.011	2.031	4.03	6.156	61.087	100	100	100	100	72.654	94.1759			100	100	100	100	51.1137	100
svger_v5_1_mean	O	Other properties	principal components analysis of the matrix of GEOMETRICAL descriptors, EIGENVALUE BASED INDICES and RANDIC MOLECULAR PROFILES	35329	0.702768	0.443571	-2.3412	0.465567	0.728253	0.957362	2.1995	55.8359					60.7077						20.1368	8.93274
CHOP780212_1_mean	A	Alpha and spin propensities	Frequency of the 1st residue in turn (Chou-Fasman, 1978b)	35329	0.0760817	0.0102771	0.049	0.069	0.0751176	0.0816667	0.13075	31.5899			28.6533		31.7152
seeva_v3_1_mean	P	Physicochemical properties	principal component scores vector of electronic eigenvalue descriptors	35329	-1.88474	1.5617	-6.97922	-2.92854	-1.83529	-0.904039	7.61454	22.5204					37.8048				58.5532	32.7765	27.7756
FAUJ880112_1_mean	H	Hydrophobicity	Negative charge (Fauchere et al., 1988)	35329	0.0374221	0.0630481	0	0	0	0.0588235	1	22.3765	23.4548	40.2965	35.8297		35.6637
grantham_1_mean	C	Composition	amino acid side chain composition, polarity and molecular volume	35329	98.8749	17.739	39.8462	86.9745	97.3378	107.471	158.224	19.7835	25.8127				32.8303
ISAECI_1_mean	P	Physicochemical properties	Isotropic Surface Area (ISA) and Electronic Charge Index (ECI) of amino acid side chains	35329	95.1483	17.2762	22.068	84.3924	94.2225	106.328	166.409	13.0276		35.0398						47.9039	71.5425		12.3145	20.0904
RICJ880106_1_mean	H	Hydrophobicity	Relative preference value at N3 (Richardson-Richardson, 1988)	35329	0.802741	0.175281	0.4	0.694118	0.788889	0.888889	2.42	11.1243				4.39244		20.5104
cougar_1_mean	O	Other properties	modlabs inhouse selection of global peptide descriptors	35329	2.50925	0.444181	0.368	2.29081	2.56729	2.82012	3.707	10.2857	16.2332			1.60133					49.5959				19.4584
janin_1_mean	H	Hydrophobicity	Janin hydrophobicity amino acid scale	35329	-0.256116	0.392689	-2.4	-0.465	-0.224324	-0.00037037	0.868	10.2207									48.2921		18.6368
RICJ880104_1_mean	H	Hydrophobicity	Relative preference value at N1 (Richardson-Richardson, 1988)	35329	0.936025	0.217406	0.409091	0.8	0.891892	1.02	2.6	6.62047					6.63979
TANS770102_1_mean	A	Alpha and spin propensities	Normalized frequency of isolated helix (Tanaka-Scheraga, 1977)	35329	1.11111	0.177108	0.488	1.00225	1.09518	1.19536	2.093	6.51704				2.76125		5.28779
eisenberg_1_mean	H	Hydrophobicity	the Eisenberg hydrophobicity consensus amino acid scale	35329	-0.150469	0.404815	-2.5	-0.345714	-0.122368	0.12	1.048	5.43527	4.99597
CHOP780207_1_mean	A	Alpha and spin propensities	Normalized frequency of C-terminal non helical region (Chou-Fasman, 1978b)	35329	1.05851	0.144585	0.506667	0.97	1.05429	1.14067	1.75	5.14309					4.41424	2.04088
CHAM830104_1_mean	O	Other properties	The number of atoms in the side chain labelled 2+1 (Charton-Charton, 1983)	35329	0.784297	0.209647	0	0.647059	0.764706	0.923077	1.77778	5.00788		16.7967	6.17179		11.0889	4.79737
svrg_v12_1_mean	C	Composition	principal component scores vector of radial distribution function descriptors and geometrical descriptors	35329	-0.62327	0.75328	-3.32338	-1.03848	-0.616527	-0.18605	3.7134	4.47125		16.4312									9.57758	11.2738
Length	P	Physicochemical properties	Length	35329	22.717	13.1923	2	14	20	28	190	4.27842	11.7633	27.1537	10.7303	9.05757		8.29413
LEVM760103_1_mean	O	Other properties	Side chain angle theta(AAR) (Levitt, 1976)	35329	109.066	9.98824	33.1091	103.331	110.2	117.874	122	3.46069				5.13299
BROC820101_1_mean	H	Hydrophobicity	Retention coefficient in TFA (Browne et al., 1982)	35329	3.62381	2.50314	-6.4	2.24706	3.48889	5.05714	15.3222	2.64438						12.5527						17.3613
vsw_v4_1_mean	A	Alpha and spin propensities	vector of principal component scores (VSW) for weighted holistic invariant molecular index	35329	1.95223	0.438701	0.488966	1.67801	1.91295	2.17266	4.27735	2.32326	2.04037
WERD780102_1_mean	O	Other properties	Free energy change of e(i) to e(ex) (Wertz-Scheraga, 1978)	35329	-0.20288	0.0798642	-0.59	-0.245385	-0.204737	-0.156818	0.242	2.10123		16.8298
PRAM820103_1_mean	O	Other properties	Correlation coefficient in regression analysis (Prabhakaran-Ponnuswamy, 1982)	35329	0.564989	0.0316428	0.407	0.548267	0.569324	0.586308	0.6601	1.68182	4.99708										10.5265
AURR980103_1_mean	C	Composition	Normalized positional residue frequency at helix termini N" (Aurora-Rose, 1998)	35329	0.978577	0.0553399	0.705	0.949444	0.98	1.00872	1.345	1.51214			7.47228
seeva_v6_1_mean	P	Physicochemical properties	principal component scores vector of electronic eigenvalue descriptors	35329	0.329178	0.726606	-5.02943	-0.106691	0.321393	0.7556	3.0733	0	0		6.40283							28.1308	11.7059
hoopwoods_1_mean	H	Hydrophobicity	Hopp-Woods amino acid hydrophobicity scale																		53.4794	26.2801			28.127
AASI_1_mean	A	Alpha and spin propensities	An amino acid selectivity index scale for helical antimicrobial peptides	35329	2.07626	0.240548	0.22	1.99412	2.10429	2.20933	3.132		4.4974								54.5173	25.4933			24.2481
PPCALI_1_mean	O	Other properties	modlabs inhouse scale derived from a PCA of 143 amino acid property scales	35329	0.0314584	1.28774	-4.90983	-0.848438	0.0258764	0.817705	7.09063			11.7096	5.52257						47.1131				23.9067
argos_1_mean	H	Hydrophobicity	Argos hydrophobicity amino acid scale	35329	0.0353605	0.302604	-1	-0.1415	0.0163636	0.204412	1.56667														23.8489
levitt_alpha_1_mean	A	Alpha and spin propensities	Levitt amino acid alpha-helix propensity scale	35329	1.03309	0.0952603	0.52	0.985833	1.04	1.09	1.3725									36.9304		24.7449			21.3484
seeva_v5_1_mean	P	Physicochemical properties	principal component scores vector of electronic eigenvalue descriptors	35329	0.213226	1.02497	-5.3945	-0.307967	0.300219	0.866817	4.5875			13.4464	5.61429					33.9442					19.0836
Ez_1_mean	P	Physicochemical properties	potential that assesses energies of insertion of amino acid side chains into lipid bilayers	35329	19.1084	1.23671	14.5733	18.3844	19.16	19.8843	23.606				11.1944					35.5753	47.7928			7.7926	16.2195
HydrophRatio	H	Hydrophobicity	HydrophRatio	35329	0.369009	0.152019	0	0.285714	0.384615	0.461538	1			10.3915	5.49325						39.1613				15.3554
seeva_v2_1_mean	P	Physicochemical properties	principal component scores vector of electronic eigenvalue descriptors	35329	1.07492	2.20997	-5.38286	-0.466327	0.663159	2.13648	13.97		3.65375	14.8705	8.56798					41.6465		26.6929			13.4906
AliphaticInd	H	Hydrophobicity	AliphaticInd	35329	89.4982	46.8755	0	57.7273	89.4595	118.696	303.333				4.95127						43.6407		7.72949		11.4502
H	CA	Amino acid composition	Cantidad del aminoacido H	35329	1.49582	1.51793	0	0	1	2	11			4.93442							14.8927	12.99			7.83253
KA	CA	Amino acid composition	N_gram 'KA'	35329	0.265476	0.777775	0	0	0	0	21			2.89605											2.24951
GK	CA	Amino acid composition	N_gram 'GK'	35329	0.246568	0.562328	0	0	0	0	15			3.67208											2.15318
KK	CA	Amino acid composition	N_gram 'KK'	35329	0.598347	1.15853	0	0	0	1	20			3.51634							3.61808	3.59183	1.35517		1.5974
GS	CA	Amino acid composition	N_gram 'GS'	35329	0.1064	0.555895	0	0	0	0	13			1.24508								1.27172			0
GEIM800106_1_mean	B	Beta propensities	beta-strand indices for beta-proteins (Geisow-Roberts, 1980)	35329	1.04583	0.0745734	0.602	1.0025	1.049	1.1	1.284		13.5864	35.8129		1.68466								100
ROSM880103_1_mean	H	Hydrophobicity	Loss of Side chain hydropathy by helix formation (Roseman, 1988)	35329	0.505434	0.0887956	0.0818182	0.448	0.492308	0.55	1		19.6784				33.3645						17.5104	26.9469
FINA910101_1_mean	H	Hydrophobicity	Helix initiation parameter at posision i-1 (Finkelstein et al., 1991)	35329	0.984595	0.148133	0.65	0.883333	0.97	1.05909	2.9		57.898	80.0156			76.2391							24.2322
seeva_v8_1_mean	P	Physicochemical properties	principal component scores vector of electronic eigenvalue descriptors	35329	0.450137	1.08217	-2.543	-0.185443	0.3079	0.913861	5.09296													18.9194
WILM950101_1_mean	H	Hydrophobicity	Hydrophobicity coefficient in RP-HPLC, C18 with 0.1%TFA/MeCN/H2O (Wilce et al. 1995)	35329	0.036798	0.0793759	-0.478	0.00025	0.0343889	0.0781351	0.359333							1.14028					11.8772	18.7845
vsw_v5_1_mean	A	Alpha and spin propensities	vector of principal component scores (VSW) for weighted holistic invariant molecular index	35329	1.49496	0.347878	0.37787	1.28481	1.4931	1.69002	3.27809		1.92773											16.908
RICJ880107_1_mean	A	Alpha and spin propensities	Relative preference value at N4 (Richardson-Richardson, 1988)	35329	1.22653	0.290086	0.1	1.05227	1.19091	1.35789	2.75556				7.84089		24.6502	23.4283						15.5101
CHOP780204_1_mean	H	Hydrophobicity	Normalized frequency of N-terminal helix (Chou-Fasman, 1978b)	35329	0.864096	0.167359	0.44	0.7575	0.844	0.947778	2.104			25.4616		2.68589	20.0934	31.4248					15.5279	14.0705
vsw_v1_1_mean	A	Alpha and spin propensities	vector of principal component scores (VSW) for weighted holistic invariant molecular index	35329	6.8912	1.42854	1.15591	5.99918	6.79774	7.61563	11.8711			21.0184	10.0925		12.791							12.4043
RICJ880103_1_mean	O	Other properties	Relative preference value at N-cap (Richardson-Richardson, 1988)	35329	0.751145	0.230024	0.25	0.596154	0.74	0.892308	2.0125				18.1513		32.0372							12.3085
OOBM850103_1_mean	H	Hydrophobicity	Optimized transfer energy parameter (Oobatake et al., 1985)	35329	-0.152952	0.389847	-1.875	-0.375	-0.126032	0.1004	1.1985				5.79443		3.19865						20.0199	12.1442
KOEP990102_1_mean	B	Beta propensities	Beta-sheet propensity derived from designed sequences (Koehl-Levitt, 1999)	35329	0.178731	0.19559	-0.52	0.0478125	0.169259	0.29	1.12696			14.1887	6.90814									10.9494
AURR980118_1_mean	C	Composition	Normalized positional residue frequency at helix termini C" (Aurora-Rose, 1998)	35329	1.05008	0.0569245	0.798636	1.01389	1.04765	1.08444	1.335		26.3949	27.0104			18.3208						8.57725	10.4717
AURR980120_1_mean	C	Composition	Normalized positional residue frequency at helix termini C4' (Aurora-Rose, 1998)	35329	1.00699	0.10148	0.611	0.9508	0.997083	1.04538	1.7			13.7462										10.0685
FASG760104_1_mean	A	Alpha and spin propensities	pK-N (Fasman, 1976)	35329	9.4121	0.147043	8.67	9.33586	9.40409	9.47184	10.64					6.16788		2.29154						10.0302
NADH010107_1_mean	H	Hydrophobicity	Hydropathy scale based on self-information values in the two-state model (50% accessibility) (Naderi-Manesh et al., 2001)	35329	34.0789	36.2559	-132	16.3	35.7	55.4375	221.8				5.74829		1.17						18.7573	9.93039
QIAN880114_1_mean	B	Beta propensities	Weights for beta-sheet at the window position of -6 (Qian-Sejnowski, 1988)	35329	-0.0470885	0.0629191	-0.275	-0.086	-0.0465	-0.00727273	0.24913				8.39779		8.42232							9.57507
vsw_v6_1_mean	A	Alpha and spin propensities	vector of principal component scores (VSW) for weighted holistic invariant molecular index	35329	1.35977	0.326002	0.28536	1.16302	1.35191	1.55554	3.03287		2.9067		6.23806									9.52253
AVBF000109_1_mean	O	Other properties	Slopes proteins, FDPB VFF neutral (Avbelj, 2000)	35329	1.26615	0.73933	-2.03	0.817308	1.26562	1.668	4.43													9.18794
PALJ810111_1_mean	B	Beta propensities	Normalized frequency of beta-sheet in a+b class (Palau et al., 1981)	35329	1.01289	0.0872832	0.69	0.96037	1.00841	1.06389	1.4225		2.4552			3.41435								9.15075
seeva_v9_1_mean	P	Physicochemical properties	principal component scores vector of electronic eigenvalue descriptors	35329	-0.585268	0.883743	-4.4534	-1.13691	-0.607711	-0.0258423	3.05317													8.88631
AURR980105_1_mean	C	Composition	Normalized positional residue frequency at helix termini Nc (Aurora-Rose, 1998)	35329	0.891335	0.0642379	0.565	0.847857	0.8875	0.929	1.452		13.8268	24.4531			30.7321							8.59401
CHOP780205_1_mean	A	Alpha and spin propensities	Normalized frequency of C-terminal helix (Chou-Fasman, 1978b)	35329	1.09526	0.18068	0	1.0125	1.104	1.18636	1.83		10.1529			1.67147	5.88354							8.34496
TANS770108_1_mean	H	Hydrophobicity	Normalized frequency of zR (Tanaka-Scheraga, 1977)	35329	1.05465	0.262836	0.207	0.879	1.01976	1.19005	2.7032				6.26955									8.31629
CHAM830102_1_mean	B	Beta propensities	A parameter defined from the residuals obtained from the best correlation of the Chou-Fasman parameter of beta-sheet (Charton-Charton, 1983)	35329	0.0811519	0.0481989	-0.18475	0.0509189	0.0815789	0.109583	0.322667			12.8274		2.7554							18.5677	8.04438
svrg_v6_1_mean	C	Composition	principal component scores vector of radial distribution function descriptors and geometrical descriptors	35329	-0.149928	0.462545	-3.7752	-0.32618	-0.120432	0.0855862	1.88342						2.25671						14.6122	7.83969
ANDN920101_1_mean	P	Physicochemical properties	a-CH chemical shifts (Andersen et al., 1992)	35329	4.33421	0.0737676	4.06409	4.28393	4.32811	4.38	4.72			13.2292			5.98475						19.9138	7.8223
PRAM820101_1_mean	H	Hydrophobicity	Intercept in regression analysis (Prabhakaran-Ponnuswamy, 1982)	35329	0.29735	0.0196545	0.211	0.285929	0.2985	0.309048	0.391													7.58547
AURR980101_1_mean	C	Composition	Normalized positional residue frequency at helix termini N4'(Aurora-Rose, 1998)	35329	1.0225	0.0455041	0.816	0.993889	1.01889	1.04919	1.235		6.475	16.8819			5.26505	2.35247						7.52377
svrg_v16_1_mean	C	Composition	principal component scores vector of radial distribution function descriptors and geometrical descriptors	35329	-0.0519621	0.367995	-2.16915	-0.229581	-0.00075	0.179029	1.33367			19.2901	9.31092								9.56873	7.41678
AURR980104_1_mean	C	Composition	Normalized positional residue frequency at helix termini N'(Aurora-Rose, 1998)	35329	0.915411	0.0911966	0.623636	0.857	0.912609	0.968133	1.596			40.2157			42.5938							6.50993
RACS820103_1_mean	H	Hydrophobicity	Average relative fractional occurrence in AL(i) (Rackovsky-Scheraga, 1982)	35329	1.4554	0.333003	0	1.25296	1.445	1.65733	2.86		1.98513				2.17413							6.48898
ZIMJ680101_1_mean	H	Hydrophobicity	Hydrophobicity (Zimmerman et al., 1968)	35329	1.41267	0.319762	0.299091	1.21889	1.40727	1.60763	2.7		8.32498											6.38174
NAKH900102_1_mean	C	Composition	SD of AA composition of total proteins (Nakashima et al., 1990)	35329	2.88178	0.226728	1.80667	2.76143	2.89958	3.02053	3.60357		10.7971											6.18468
PALJ810115_1_mean	A	Alpha and spin propensities	Normalized frequency of turn in alpha+beta class (Palau et al., 1981)	35329	0.964241	0.113475	0.45	0.8975	0.958857	1.02111	1.62						1.52929							5.78048
svrg_v7_1_mean	C	Composition	principal component scores vector of radial distribution function descriptors and geometrical descriptors	35329	-0.537019	0.40677	-2.06907	-0.782335	-0.568624	-0.279544	1.0692		38.7779	36.1506	34.6177	14.0615	25.8217	29.6051					15.3575	5.5195
CHAM830107_1_mean	B	Beta propensities	A parameter of charge transfer capability (Charton-Charton, 1983)	35329	0.13565	0.111097	0	0.05	0.130435	0.2	1						17.9794							4.96872
pI	P	Physicochemical properties	pI	35329	10.7754	2.12483	2.5293	10.4414	11.374	12.1309	13.4619										87.3943		63.9628
AURR980107_1_mean	C	Composition	Normalized positional residue frequency at helix termini N2 (Aurora-Rose, 1998)	35329	0.946476	0.0921228	0.6875	0.88875	0.938095	0.9936	1.726			20.1299									22.3191
AURR980106_1_mean	C	Composition	Normalized positional residue frequency at helix termini N1 (Aurora-Rose, 1998)	35329	1.00728	0.112797	0.628333	0.939091	0.991429	1.06105	1.67			11.9256									18.8719
QIAN880139_1_mean	A	Alpha and spin propensities	Weights for coil at the window position of 6 (Qian-Sejnowski, 1988)	35329	0.0203922	0.0645411	-0.36	-0.0158824	0.0246667	0.0605405	0.35				12.0763								16.5336
KARP850103_1_mean	C	Composition	Flexibility parameter for two rigid neighbors (Karplus-Schulz, 1985)	35329	0.925154	0.022808	0.845	0.911935	0.923533	0.935235	1.057					6.36184		2.16646					15.2757
FUKS010101_1_mean	C	Composition	Surface composition of amino acids in intracellular proteins of thermophiles (percent) (Fukuchi-Nishikawa, 2001)	35329	6.26616	1.18498	2.10667	5.5181	6.124	6.9	12.98			13.9136		1.83608							14.9564
RICJ880114_1_mean	A	Alpha and spin propensities	Relative preference value at C1 (Richardson-Richardson, 1988)	35329	1.05287	0.237822	0	0.928125	1.05128	1.185	2.7				6.85504								13.0326
RICJ880117_1_mean	A	Alpha and spin propensities	Relative preference value at C'' (Richardson-Richardson, 1988)	35329	1.05368	0.19574	0.525	0.933333	1.02162	1.125	2.08333				6.99888		7.58473						13.0073
svrg_v10_1_mean	C	Composition	principal component scores vector of radial distribution function descriptors and geometrical descriptors	35329	-0.141656	0.24525	-1.3411	-0.288098	-0.145438	0.00165556	1.38853			12.8811			7.76401						12.684
QIAN880129_1_mean	A	Alpha and spin propensities	Weights for coil at the window position of -4 (Qian-Sejnowski, 1988)	35329	0.0298844	0.0889246	-0.33	-0.0304167	0.0257143	0.085	0.33		34.6138	38.3482	38.3902	21.575	27.7636	15.1546					12.5055
FAUJ880108_1_mean	H	Hydrophobicity	Localized electrical effect (Fauchere et al., 1988)	35329	0.0210353	0.012753	-0.01	0.0125	0.0195122	0.028	0.134			61.1323									12.4771
AVBF000108_1_mean	O	Other properties	Slopes dekapeptide, FDPB VFF neutral (Avbelj, 2000)	35329	0.0615984	0.881458	-3.28	-0.457778	0.0015	0.5752	4.00719		26.8427		17.9153			13.6973					12.2018
RICJ880105_1_mean	H	Hydrophobicity	Relative preference value at N2 (Richardson-Richardson, 1988)	35329	0.909713	0.146122	0.455556	0.815385	0.9	1	2.48			13.4367		0							12.1892
VASM830103_1_mean	H	Hydrophobicity	Relative population of conformational state E (Vasquez et al., 1983)	35329	0.254821	0.0561123	0.0757727	0.219308	0.252565	0.28975	0.51			12.4337									12.1081
RICJ880113_1_mean	A	Alpha and spin propensities	Relative preference value at C2 (Richardson-Richardson, 1988)	35329	1.11844	0.210752	0.2	0.990625	1.11111	1.23243	2.1		3.64922	13.6515									11.9604
PONP800105_1_mean	H	Hydrophobicity	Surrounding hydrophobicity in beta-sheet (Ponnuswamy et al., 1980)	35329	14.2186	0.366757	13.1133	13.9657	14.2046	14.4614	16.0014			14.0497	6.34835		5.12078						11.7271
bulkiness_1_mean	P	Physicochemical properties	Amino acid side chain bulkiness scale	35329	0.672434	0.0856951	0.162545	0.622684	0.67348	0.7265	0.950111			15.5253	7.17011	5.15483							11.4892
RICJ880110_1_mean	A	Alpha and spin propensities	Relative preference value at C5 (Richardson-Richardson, 1988)	35329	1.11446	0.183592	0.3	1.00741	1.1125	1.23333	1.9		5.58134		6.11059								11.2457
QIAN880128_1_mean	H	Hydrophobicity	Weights for coil at the window position of -5 (Qian-Sejnowski, 1988)	35329	0.030012	0.0649279	-0.2	-0.01	0.0288	0.0686957	0.290909						2.75586						11.2221
WERD780103_1_mean	H	Hydrophobicity	Free energy change of a(Ri) to a(Rh) (Wertz-Scheraga, 1978)	35329	0.0587861	0.116913	-0.37	-0.00548387	0.0666667	0.125789	0.733333		3.63505										10.8949
svger_v4_1_mean	O	Other properties	principal components analysis of the matrix of GEOMETRICAL descriptors, EIGENVALUE BASED INDICES and RANDIC MOLECULAR PROFILES	35329	-0.134833	0.463381	-1.93962	-0.407854	-0.130094	0.142107	2.36406				6.68209								10.3121
vsw_v8_1_mean	A	Alpha and spin propensities	vector of principal component scores (VSW) for weighted holistic invariant molecular index	35329	0.774046	0.237743	0.13545	0.621351	0.746394	0.906011	1.91802		6.76664	15.6281		3.86412							10.2268
RACS820112_1_mean	A	Alpha and spin propensities	Average relative fractional occurrence in ER(i-1) (Rackovsky-Scheraga, 1982)	35329	1.10317	0.132045	0	1.064	1.11667	1.17	1.755			12.485	7.58899		2.89198						9.94851
seeva_v11_1_mean	P	Physicochemical properties	principal component scores vector of electronic eigenvalue descriptors	35329	0.182437	1.08247	-3.6024	-0.439156	0.187633	0.787786	5.4347					1.57348							9.86205
WERD780104_1_mean	H	Hydrophobicity	Free energy change of e(i) to a(Rh) (Wertz-Scheraga, 1978)	35329	-0.21784	0.103288	-0.766	-0.278889	-0.212308	-0.15	0.173784			11.3056	7.31241								9.57414
BUNA790103_1_mean	A	Alpha and spin propensities	Spin-spin coupling constants 3JHalpha-NH (Bundi-Wuthrich, 1979)	35329	6.17111	0.861273	0	5.93929	6.36053	6.6913	8.43333		4.86385			1.82512	5.15302						9.19792
QIAN880103_1_mean	A	Alpha and spin propensities	Weights for alpha-helix at the window position of -4 (Qian-Sejnowski, 1988)	35329	0.00129512	0.103579	-0.43	-0.063	-0.0008	0.0628571	0.525			17.5124	8.46282		8.21413						8.95591
hesh_v9_1_mean	O	Other properties	Hydrophobic, Electronic, Steric and Hydrogen bond contribution properties	35329	-0.314516	0.28359	-1.31	-0.48	-0.348333	-0.17	1.49		10.2776		10.8972		7.88305	5.78199					8.61103
svger_v3_1_mean	O	Other properties	principal components analysis of the matrix of GEOMETRICAL descriptors, EIGENVALUE BASED INDICES and RANDIC MOLECULAR PROFILES	35329	-0.068952	0.632226	-2.78235	-0.402157	-0.0535562	0.33742	2.56135			14.5406			3.69275						8.4442
SUEM840102_1_mean	H	Hydrophobicity	Zimm-Bragg parameter s´1.0E4 (Sueki et al., 1984)	35329	18.0551	7.5147	0.1	13.4833	17.23	21.8529	69												8.25464
svrg_v9_1_mean	C	Composition	principal component scores vector of radial distribution function descriptors and geometrical descriptors	35329	0.100197	0.376664	-2.10005	-0.0920925	0.116625	0.318	1.6217						2.77829						8.09523
seeva_v10_1_mean	P	Physicochemical properties	principal component scores vector of electronic eigenvalue descriptors	35329	-0.0809899	0.897894	-3.40232	-0.623921	-0.156675	0.370878	4.2833						1.04887						8.00958
svger_v8_1_mean	O	Other properties	principal components analysis of the matrix of GEOMETRICAL descriptors, EIGENVALUE BASED INDICES and RANDIC MOLECULAR PROFILES	35329	0.210977	0.676832	-3.0783	-0.1509	0.232575	0.6398	3.9547						9.94192	9.90769					7.39308
VASM830101_1_mean	A	Alpha and spin propensities	Relative population of conformational state A (Vasquez et al., 1983)	35329	0.176151	0.0270787	0.0815676	0.159	0.174286	0.189207	0.296				6.17118		4.91667						7.11674
RACS820111_1_mean	B	Beta propensities	Average relative fractional occurrence in E0(i-1) (Rackovsky-Scheraga, 1982)	35329	1.19215	0.112247	0.626	1.11583	1.17895	1.26154	1.63		7.21955										7.10254
svger_v11_1_mean	O	Other properties	principal components analysis of the matrix of GEOMETRICAL descriptors, EIGENVALUE BASED INDICES and RANDIC MOLECULAR PROFILES	35329	0.418541	0.669588	-1.8304	0.033419	0.398776	0.783073	3.4593												7.06806
InstabilityInd	P	Physicochemical properties	InstabilityInd	35329	41.7352	61.8166	-79.55	6.78095	27.8087	59.104	541.171		15.3887			5.97549		1.47424		36.3304	53.4792	25.3404
I	CA	Amino acid composition	Cantidad del aminoacido I	35329	0.660506	1.37839	0	0	0	1	17				1.6706					7.66357	7.08696	4.28861
AK	CA	Amino acid composition	N_gram 'AK'	35329	0.269241	0.764077	0	0	0	0	20			2.15767	0.929384					4.02748	6.72516	2.70012
VL	CA	Amino acid composition	N_gram 'VL'	35329	0.110334	0.352668	0	0	0	0	3									5.51464		2.39967
KKI	CA	Amino acid composition	N_gram 'KKI'	35329	0.0895015	0.318911	0	0	0	0	3			0.960966								1.26408
KKL	CA	Amino acid composition	N_gram 'KKL'	35329	0.111721	0.46449	0	0	0	0	8			1.04129								0.661431
LG	CA	Amino acid composition	N_gram 'LG'	35329	0.163718	0.421386	0	0	0	0	3				1.46442						0	0.368129
LKK	CA	Amino acid composition	N_gram 'LKK'	35329	0.111014	0.418066	0	0	0	0	8				0.671964							0.0462389
KN	CA	Amino acid composition	N_gram 'KN'	35329	0.0758584	0.290566	0	0	0	0	3				0.395437					1.84124		0
flexibility_1_mean	P	Physicochemical properties	amino acid side chain flexibilitiy scale	35329	0.583457	0.101516	0.1502	0.518909	0.578382	0.641429	0.988545			11.0603			0.635326				46.0051
AA	CA	Amino acid composition	N_gram 'AA'	35329	0.176937	0.554874	0	0	0	0	9			1.95872							3.38579
charge_phys_1_mean	P	Physicochemical properties	Amino acid charge at pH 7.0 - Hystidine charge +0.1.	35329	0.232599	0.185028	-1	0.11875	0.217391	0.333333	1							99.9549
charge_acid_1_mean	P	Physicochemical properties	Amino acid charge at acidic pH - Hystidine charge +1.0.	35329	0.25846	0.184533	-1	0.148936	0.25	0.36	1		98.1004			100	100	89.0274
svger_v9_1_mean	O	Other properties	principal components analysis of the matrix of GEOMETRICAL descriptors, EIGENVALUE BASED INDICES and RANDIC MOLECULAR PROFILES	35329	-0.667481	0.42804	-1.7358	-0.940196	-0.73165	-0.432635	1.8923			68.9494			56.9653	48.2669
DAYM780201_1_mean	P	Physicochemical properties	Relative mutability (Dayhoff et al., 1978a)	35329	67.626	9.2021	30.5556	62.5556	68.1765	73.5333	105.2				32.5656		69.2696	29.71
WOLS870103_1_mean	A	Alpha and spin propensities	Principal property value z3 (Wold et al., 1987)	35329	-0.848227	0.637508	-3.44	-1.235	-0.83625	-0.474118	2.23			52.8061		14.6656		26.6345
MAXF760103_1_mean	O	Other properties	Normalized frequency of zR (Maxfield-Scheraga, 1976)	35329	0.868189	0.14889	0.47	0.769375	0.848889	0.948947	2.1		3.08364		8.96236		9.72184	4.67478
CHOP780206_1_mean	O	Other properties	Normalized frequency of N-terminal non helical region (Chou-Fasman, 1978b)	35329	0.901797	0.124709	0.34	0.845312	0.921081	0.979545	1.34667				8.56813			4.12735
hesh_v4_1_mean	O	Other properties	Hydrophobic, Electronic, Steric and Hydrogen bond contribution properties	35329	0.397476	0.373605	-1.04	0.185	0.448333	0.64	1.75		6.63385	13.0353	8.29269	2.71796	5.53881	3.78382
GEIM800102_1_mean	A	Alpha and spin propensities	a-helix indices for alpha-proteins (Geisow-Roberts, 1980)	35329	1.06244	0.0453135	0.82	1.0404	1.06125	1.087	1.23111						3.99974	1.80225
svrg_v5_1_mean	C	Composition	principal component scores vector of radial distribution function descriptors and geometrical descriptors	35329	-0.264129	0.440996	-2.48149	-0.492578	-0.224377	-0.006135	1.8039		3.451	20.5066				1.15891
FAUJ880105_1_mean	P	Physicochemical properties	STERIMOL minimum width of the side chain (Fauchere et al., 1988)	35329	1.53351	0.0545198	1.14182	1.50727	1.53333	1.56375	1.71667						1.27382	0
seeva_v12_1_mean	P	Physicochemical properties	principal component scores vector of electronic eigenvalue descriptors	35329	0.791997	0.797801	-2.01399	0.291524	0.741651	1.2415	5.0599				32.6054		28.6797
OOBM850105_1_mean	H	Hydrophobicity	Optimized side chain interaction parameter (Oobatake et al., 1985)	35329	5.6153	0.870146	2.44625	5.078	5.58437	6.08346	10.68				11.2646		7.71317
QIAN880117_1_mean	A	Alpha and spin propensities	Weights for beta-sheet at the window position of -3 (Qian-Sejnowski, 1988)	35329	-0.0117975	0.0875933	-0.434444	-0.0573077	-0.005625	0.0476	0.372727		6.60996		6.98848		6.52936
RACS820113_1_mean	O	Other properties	Value of theta(i) (Rackovsky-Scheraga, 1982)	35329	20.0397	2.25167	12.1278	18.64	20.0411	21.286	33.8724			13.5276			5.59743
vsw_v7_1_mean	A	Alpha and spin propensities	vector of principal component scores (VSW) for weighted holistic invariant molecular index	35329	1.07042	0.447968	0.135277	0.790748	0.977546	1.24508	3.06724		8.53255		8.45297		4.16079
ISOY800106_1_mean	A	Alpha and spin propensities	Normalized relative frequency of helix end (Isogai et al., 1980)	35329	1.04041	0.110368	0.47	0.977143	1.03879	1.09259	1.78						3.74536
CHOP780215_1_mean	A	Alpha and spin propensities	Frequency of the 4th residue in turn (Chou-Fasman, 1978b)	35329	0.0864182	0.0102919	0.05875	0.0798462	0.085	0.0905094	0.133727			15.5218			3.48117
svrg_v8_1_mean	C	Composition	principal component scores vector of radial distribution function descriptors and geometrical descriptors	35329	0.0465945	0.315466	-2.0654	-0.10552	0.0711667	0.240444	1.41506			12.405			3.19041
hopp-woods_1_mean	H	Hydrophobicity	Hopp-Woods amino acid hydrophobicity scale	35329	0.149815	0.588181	-2.17143	-0.226667	0.105333	0.463333	3				6.51763		2.82243
AURR980102_1_mean	C	Composition	Normalized positional residue frequency at helix termini N"' (Aurora-Rose, 1998)	35329	1.01667	0.0538793	0.775	0.985455	1.012	1.03909	1.31			13.1227			2.74567
FASG760102_1_mean	H	Hydrophobicity	Melting point (Fasman, 1976)	35329	266.023	12.7787	208	258.44	266.636	274.433	317					4.00254	2.3325
RICJ880101_1_mean	O	Other properties	Relative preference value at N'' (Richardson- Richardson, 1988)	35329	0.946711	0.125899	0.4	0.88	0.954545	1.02105	1.525						1.66435
vsw_v9_1_mean	A	Alpha and spin propensities	vector of principal component scores (VSW) for weighted holistic invariant molecular index	35329	0.838985	0.171382	0.274032	0.732176	0.827426	0.925529	2.0295				4.99189		0.298932
seeva_v7_1_mean	P	Physicochemical properties	principal component scores vector of electronic eigenvalue descriptors	35329	0.177962	1.05359	-3.89345	-0.468982	0.0777182	0.757415	4.86336		3.65291	12.1857	6.69245		0
QIAN880104_1_mean	A	Alpha and spin propensities	Weights for alpha-helix at the window position of -3 (Qian-Sejnowski, 1988)	35329	-0.0134116	0.096212	-0.539643	-0.0682609	-0.014	0.0428205	0.38				4.9502	1.24987
QIAN880124_1_mean	B	Beta propensities	Weights for beta-sheet at the window position of 4 (Qian-Sejnowski, 1988)	35329	-0.135717	0.0955568	-0.44	-0.191667	-0.1345	-0.0766667	0.3			15.3411	14.0212
CHAM820102_1_mean	H	Hydrophobicity	Free energy of solution in water, kcal/mole (Charton-Charton, 1982)	35329	0.230365	0.423229	-2.24	0.0670769	0.243833	0.441444	2.7725				8.75375
QIAN880123_1_mean	B	Beta propensities	Weights for beta-sheet at the window position of 3 (Qian-Sejnowski, 1988)	35329	-0.140626	0.0750115	-0.48	-0.1875	-0.1392	-0.095	0.193333			13.2179	8.18474
GEIM800103_1_mean	A	Alpha and spin propensities	a-helix indices for beta-proteins (Geisow-Roberts, 1980)	35329	0.970094	0.196089	0.2	0.878333	0.989538	1.0875	1.574			14.6826	7.78723
BomanInd	P	Physicochemical properties	BomanInd	35329	1.99947	2.10464	-3.454	0.61	1.7925	3.04324	14.92			11.5038	7.58404
svrg_v2_1_mean	C	Composition	principal component scores vector of radial distribution function descriptors and geometrical descriptors	35329	-0.820353	1.5185	-11.3412	-1.44767	-0.576085	0.122365	4.5434			12.8124	7.17848
BURA740102_1_mean	B	Beta propensities	Normalized frequency of extended structure (Burgess et al., 1974)	35329	0.335247	0.0226941	0.2325	0.322889	0.335053	0.349538	0.4475			13.0779	7.05426
svger_v2_1_mean	O	Other properties	principal components analysis of the matrix of GEOMETRICAL descriptors, EIGENVALUE BASED INDICES and RANDIC MOLECULAR PROFILES	35329	-0.720402	0.723884	-3.8121	-1.13836	-0.709936	-0.271366	2.56474				6.39874
FAUJ880107_1_mean	O	Other properties	N.m.r. chemical shift of alpha-carbon (Fauchere et al., 1988)	35329	11.2582	1.38168	3.02727	10.48	11.185	12.05	17.8				6.10695
PARS000102_1_mean	P	Physicochemical properties	p-Values of thermophilic proteins based on the distributions of B values (Parthasarathy-Murthy, 2000)	35329	0.354047	0.0198039	0.2625	0.341125	0.3536	0.365385	0.446				6.03633
vsw_v2_1_mean	A	Alpha and spin propensities	vector of principal component scores (VSW) for weighted holistic invariant molecular index	35329	4.06486	1.10465	0.834292	3.3478	4.07546	4.69916	11.1901				6.016
RACS820107_1_mean	O	Other properties	Average relative fractional occurrence in A0(i-1) (Rackovsky-Scheraga, 1982)	35329	1.09676	0.200102	0.38	0.977632	1.07067	1.19833	2.3			11.866	5.57796
QIAN880116_1_mean	B	Beta propensities	Weights for beta-sheet at the window position of -4 (Qian-Sejnowski, 1988)	35329	-0.085848	0.0577928	-0.346667	-0.1192	-0.084	-0.0527778	0.162727				4.30399
GF	CA	Amino acid composition	N_gram 'GF'	35329	0.0629794	0.327315	0	0	0	0	6				2.82353
IG	CA	Amino acid composition	N_gram 'IG'	35329	0.165954	0.412937	0	0	0	0	4				0.937474
KG	CA	Amino acid composition	N_gram 'KG'	35329	0.147612	0.476259	0	0	0	0	15			4.24831	0.734978
LA	CA	Amino acid composition	N_gram 'LA'	35329	0.159359	0.504251	0	0	0	0	11			1.48057	0.436896
IKG	CA	Amino acid composition	N_gram 'IKG'	35329	0.0134167	0.115053	0	0	0	0	1				0.405724
SG	CA	Amino acid composition	N_gram 'SG'	35329	0.073226	0.381569	0	0	0	0	7				0.2709
LKG	CA	Amino acid composition	N_gram 'LKG'	35329	0.0126808	0.118049	0	0	0	0	3				0.264514
AKK	CA	Amino acid composition	N_gram 'AKK'	35329	0.105013	0.528844	0	0	0	0	19				0.189117
TC	CA	Amino acid composition	N_gram 'TC'	35329	0.0172097	0.143702	0	0	0	0	2				0
ABHPRK_1_mean	O	Other properties	modlabs inhouse physicochemical feature scale (Acidic, Basic, Hydrophobic, Polar, aRomatic, Kink-inducer)	35329	1.29383	0.266334	0.409091	1.11111	1.28	1.44444	2			16.7604
PALJ810113_1_mean	A	Alpha and spin propensities	Normalized frequency of turn in all-alpha class (Palau et al., 1981)	35329	0.868244	0.289217	0	0.715385	0.886667	1.0437	2.22135			13.7602
ISOY800102_1_mean	B	Beta propensities	Normalized relative frequency of extended structure (Isogai et al., 1980)	35329	0.997478	0.0650742	0.684	0.953061	0.995294	1.04	1.23143			12.8367
GEOR030106_1_mean	O	Other properties	Linker propensity from medium dataset (linker length is between six and 14 residues) (George-Heringa, 2003)	35329	1.06757	0.0644423	0.768	1.03187	1.06932	1.1035	1.361			12.7153
NAKH900104_1_mean	H	Hydrophobicity	Normalized composition of mt-proteins (Nakashima et al., 1990)	35329	0.0307547	0.291012	-1.32	-0.127568	0.0170833	0.205814	1.22889			12.343
svrg_v3_1_mean	C	Composition	principal component scores vector of radial distribution function descriptors and geometrical descriptors	35329	-0.179683	0.915186	-3.8749	-0.738985	-0.170145	0.379493	4.09801			12.3404
BEGF750102_1_mean	B	Beta propensities	Conformational parameter of beta-structure (Beghin-Dirkx, 1975)	35329	0.738481	0.0430463	0.55	0.714	0.739333	0.7655	0.95			11.9258
RACS820101_1_mean	H	Hydrophobicity	Average relative fractional occurrence in A0(i) (Rackovsky-Scheraga, 1982)	35329	1.22475	0.174439	0.775	1.11	1.21966	1.31917	2.02			11.355
HOPA770101_1_mean	H	Hydrophobicity	Hydration number (Hopfinger, 1971), Cited by Charton-Charton (1982)	35329	2.1759	0.556926	0.875	1.80263	2.11667	2.46667	6.44			11.097
KGA	CA	Amino acid composition	N_gram 'KGA'	35329	0.0247672	0.163754	0	0	0	0	5			3.67038
AI	CA	Amino acid composition	N_gram 'AI'	35329	0.119052	0.386569	0	0	0	0	6			3.45744
LS	CA	Amino acid composition	N_gram 'LS'	35329	0.111212	0.375756	0	0	0	0	4			2.47836
CK	CA	Amino acid composition	N_gram 'CK'	35329	0.0253333	0.173897	0	0	0	0	2			2.0544
GKA	CA	Amino acid composition	N_gram 'GKA'	35329	0.038835	0.202783	0	0	0	0	2			1.65501
AGK	CA	Amino acid composition	N_gram 'AGK'	35329	0.0325229	0.181644	0	0	0	0	3			1.31737
AL	CA	Amino acid composition	N_gram 'AL'	35329	0.183277	0.534008	0	0	0	0	10			1.29117
GLLS	CA	Amino acid composition	N_gram 'GLLS'	35329	0.00407597	0.063714	0	0	0	0	1			0.910595
KAA	CA	Amino acid composition	N_gram 'KAA'	35329	0.0464491	0.307053	0	0	0	0	7			0.87859
CKI	CA	Amino acid composition	N_gram 'CKI'	35329	0.00532141	0.0727547	0	0	0	0	1			0.773981
AAA	CA	Amino acid composition	N_gram 'AAA'	35329	0.0239746	0.183123	0	0	0	0	4			0.768216
CR	CA	Amino acid composition	N_gram 'CR'	35329	0.0314473	0.211752	0	0	0	0	4			0.652523
PRP	CA	Amino acid composition	N_gram 'PRP'	35329	0.0623567	0.446708	0	0	0	0	12			0.506236
KGAA	CA	Amino acid composition	N_gram 'KGAA'	35329	0.00682159	0.0826551	0	0	0	0	2			0.447647
AAK	CA	Amino acid composition	N_gram 'AAK'	35329	0.0339381	0.254839	0	0	0	0	7			0.438563
GC	CA	Amino acid composition	N_gram 'GC'	35329	0.0127657	0.123318	0	0	0	0	2			0.337314
SC	CA	Amino acid composition	N_gram 'SC'	35329	0.0123694	0.187318	0	0	0	0	12			0.317921
KAAL	CA	Amino acid composition	N_gram 'KAAL'	35329	0.0119166	0.109033	0	0	0	0	2			0.218515
GGG	CA	Amino acid composition	N_gram 'GGG'	35329	0.0272298	0.302176	0	0	0	0	6			0.215936
IPC	CA	Amino acid composition	N_gram 'IPC'	35329	0.000283054	0.0168221	0	0	0	0	1			0.161027
GLP	CA	Amino acid composition	N_gram 'GLP'	35329	0.0153415	0.122909	0	0	0	0	1			0.139072
GAGK	CA	Amino acid composition	N_gram 'GAGK'	35329	0.0063404	0.0793749	0	0	0	0	1			0.0347319
CSC	CA	Amino acid composition	N_gram 'CSC'	35329	0.000566107	0.0237866	0	0	0	0	1			0
vsw_v3_1_mean	A	Alpha and spin propensities	vector of principal component scores (VSW) for weighted holistic invariant molecular index	35329	2.41815	0.474527	0.59462	2.1349	2.3841	2.65178	4.48766		2.61574
gravy_1_mean	H	Hydrophobicity	GRAVY hydrophobicity amino acid scale	35329	-0.491859	1.00295	-4.5	-1.03333	-0.433333	0.15	3.18571
svger_v6_1_mean	O	Other properties	principal components analysis of the matrix of GEOMETRICAL descriptors, EIGENVALUE BASED INDICES and RANDIC MOLECULAR PROFILES	35329	0.0556909	0.378788	-1.6377	-0.166927	0.0713722	0.287589	1.68695
CHAM830103_1_mean	P	Physicochemical properties	The number of atoms in the side chain labelled 1+1 (Charton-Charton, 1983)	35329	0.957494	0.175916	0	0.863636	0.971429	1.05882	1.66667
CHOP780214_1_mean	O	Other properties	Frequency of the 3rd residue in turn (Chou-Fasman, 1978b)	35329	0.0757247	0.0147382	0.0295	0.0663103	0.0746	0.08345	0.165182
RICJ880116_1_mean	A	Alpha and spin propensities	Relative preference value at C' (Richardson-Richardson, 1988)	35329	1.02828	0.139484	0.45	0.95	1.012	1.08182	1.9
WILM950104_1_mean	H	Hydrophobicity	Hydrophobicity coefficient in RP-HPLC, C18 with 0.1%TFA/2-PrOH/MeCN/H2O (Wilce et al. 1995)	35329	1.00767	0.0470309	0.8885	0.979238	1.00102	1.02321	1.299
YGGG	CA	Amino acid composition	N_gram 'YGGG'	35329	0.00133035	0.0472696	0	0	0	0	2
LSGL	CA	Amino acid composition	N_gram 'LSGL'	35329	0.00175493	0.0418557	0	0	0	0	1
RG	CA	Amino acid composition	N_gram 'RG'	35329	0.131988	0.446578	0	0	0	0	8
YGGY	CA	Amino acid composition	N_gram 'YGGY'	35329	0.00147188	0.0810238	0	0	0	0	6
LGGG	CA	Amino acid composition	N_gram 'LGGG'	35329	0.000764245	0.0276348	0	0	0	0	1
GT	CA	Amino acid composition	N_gram 'GT'	35329	0.0360044	0.204138	0	0	0	0	2
IAG	CA	Amino acid composition	N_gram 'IAG'	35329	0.018257	0.145629	0	0	0	0	3
GGYG	CA	Amino acid composition	N_gram 'GGYG'	35329	0.00206629	0.0897941	0	0	0	0	6
GL	CA	Amino acid composition	N_gram 'GL'	35329	0.210167	0.491507	0	0	0	0	4
GI	CA	Amino acid composition	N_gram 'GI'	35329	0.1216	0.349187	0	0	0	0	3
LAK	CA	Amino acid composition	N_gram 'LAK'	35329	0.0404201	0.240082	0	0	0	0	4
GLGG	CA	Amino acid composition	N_gram 'GLGG'	35329	0.000339664	0.0184271	0	0	0	0	1
GGLG	CA	Amino acid composition	N_gram 'GGLG'	35329	0.00223612	0.0472354	0	0	0	0	1
CKIT	CA	Amino acid composition	N_gram 'CKIT'	35329	0.000481191	0.0219311	0	0	0	0	1
LLSG	CA	Amino acid composition	N_gram 'LLSG'	35329	0.00328342	0.0572078	0	0	0	0	1
FLP	CA	Amino acid composition	N_gram 'FLP'	35329	0.0079255	0.088673	0	0	0	0	1
LSG	CA	Amino acid composition	N_gram 'LSG'	35329	0.00727448	0.0923247	0	0	0	0	2
SCK	CA	Amino acid composition	N_gram 'SCK'	35329	0.000481191	0.0219311	0	0	0	0	1
LLS	CA	Amino acid composition	N_gram 'LLS'	35329	0.0164171	0.127075	0	0	0	0	1
GETC	CA	Amino acid composition	N_gram 'GETC'	35329	0	0	0	0	0	0	0
VLG	CA	Amino acid composition	N_gram 'VLG'	35329	0.00888788	0.0982768	0	0	0	0	2
GKLL	CA	Amino acid composition	N_gram 'GKLL'	35329	0.00348156	0.0603272	0	0	0	0	2
LLG	CA	Amino acid composition	N_gram 'LLG'	35329	0.0189646	0.14269	0	0	0	0	3
KCKI	CA	Amino acid composition	N_gram 'KCKI'	35329	0.00192476	0.0438305	0	0	0	0	1
VGK	CA	Amino acid composition	N_gram 'VGK'	35329	0.0357214	0.207352	0	0	0	0	2
TKKC	CA	Amino acid composition	N_gram 'TKKC'	35329	0.00135866	0.0368354	0	0	0	0	1
GCS	CA	Amino acid composition	N_gram 'GCS'	35329	0.00138696	0.0372166	0	0	0	0	1
GESC	CA	Amino acid composition	N_gram 'GESC'	35329	0	0	0	0	0	0	0
KVCY	CA	Amino acid composition	N_gram 'KVCY'	35329	0	0	0	0	0	0	0
KKC	CA	Amino acid composition	N_gram 'KKC'	35329	0.00302867	0.0549508	0	0	0	0	1
LGGL	CA	Amino acid composition	N_gram 'LGGL'	35329	0.0058026	0.0759545	0	0	0	0	1
GLL	CA	Amino acid composition	N_gram 'GLL'	35329	0.03374	0.187634	0	0	0	0	3
CGE	CA	Amino acid composition	N_gram 'CGE'	35329	0	0	0	0	0	0	0
GGYC	CA	Amino acid composition	N_gram 'GGYC'	35329	0.00121713	0.0348667	0	0	0	0	1
GLF	CA	Amino acid composition	N_gram 'GLF'	35329	0.0227575	0.152881	0	0	0	0	2
GKAA	CA	Amino acid composition	N_gram 'GKAA'	35329	0.0084633	0.0961306	0	0	0	0	2
ESCV	CA	Amino acid composition	N_gram 'ESCV'	35329	0	0	0	0	0	0	0
CGES	CA	Amino acid composition	N_gram 'CGES'	35329	0	0	0	0	0	0	0
PCGE	CA	Amino acid composition	N_gram 'PCGE'	35329	0	0	0	0	0	0	0
CGET	CA	Amino acid composition	N_gram 'CGET'	35329	0	0	0	0	0	0	0
GLW	CA	Amino acid composition	N_gram 'GLW'	35329	0.00302867	0.0549508	0	0	0	0	1
GGY	CA	Amino acid composition	N_gram 'GGY'	35329	0.00716126	0.135767	0	0	0	0	8
GGL	CA	Amino acid composition	N_gram 'GGL'	35329	0.0282487	0.173855	0	0	0	0	2
GTC	CA	Amino acid composition	N_gram 'GTC'	35329	0.00141527	0.0404939	0	0	0	0	2
CG	CA	Amino acid composition	N_gram 'CG'	35329	0.0130205	0.118968	0	0	0	0	2
SKKC	CA	Amino acid composition	N_gram 'SKKC'	35329	0.000396275	0.019903	0	0	0	0	1
CS	CA	Amino acid composition	N_gram 'CS'	35329	0.00996349	0.104324	0	0	0	0	2
KC	CA	Amino acid composition	N_gram 'KC'	35329	0.0261542	0.184136	0	0	0	0	3
AGKA	CA	Amino acid composition	N_gram 'AGKA'	35329	0.00965213	0.0994933	0	0	0	0	2
LKCK	CA	Amino acid composition	N_gram 'LKCK'	35329	0.000283054	0.0168221	0	0	0	0	1
SCKL	CA	Amino acid composition	N_gram 'SCKL'	35329	0.00042458	0.0206013	0	0	0	0	1
SK	CA	Amino acid composition	N_gram 'SK'	35329	0.110929	0.368308	0	0	0	0	8
SL	CA	Amino acid composition	N_gram 'SL'	35329	0.0957287	0.348402	0	0	0	0	3
VAK	CA	Amino acid composition	N_gram 'VAK'	35329	0.0142942	0.128988	0	0	0	0	3
AAL	CA	Amino acid composition	N_gram 'AAL'	35329	0.0283054	0.172538	0	0	0	0	3
GGGG	CA	Amino acid composition	N_gram 'GGGG'	35329	0.00608565	0.091796	0	0	0	0	2
KNVA	CA	Amino acid composition	N_gram 'KNVA'	35329	0.000481191	0.0219311	0	0	0	0	1
GGGL	CA	Amino acid composition	N_gram 'GGGL'	35329	0.00178324	0.0421913	0	0	0	0	1
GYG	CA	Amino acid composition	N_gram 'GYG'	35329	0.00905771	0.190577	0	0	0	0	12
GCSC	CA	Amino acid composition	N_gram 'GCSC'	35329	0	0	0	0	0	0	0
GAA	CA	Amino acid composition	N_gram 'GAA'	35329	0.0186815	0.135609	0	0	0	0	2
VA	CA	Amino acid composition	N_gram 'VA'	35329	0.119137	0.398833	0	0	0	0	5
VC	CA	Amino acid composition	N_gram 'VC'	35329	0.0144357	0.129301	0	0	0	0	3
TPGC	CA	Amino acid composition	N_gram 'TPGC'	35329	0	0	0	0	0	0	0
IA	CA	Amino acid composition	N_gram 'IA'	35329	0.111127	0.38453	0	0	0	0	6
YGG	CA	Amino acid composition	N_gram 'YGG'	35329	0.00484022	0.132708	0	0	0	0	8
LGK	CA	Amino acid composition	N_gram 'LGK'	35329	0.0289281	0.173417	0	0	0	0	2
CSCK	CA	Amino acid composition	N_gram 'CSCK'	35329	0	0	0	0	0	0	0
GYGG	CA	Amino acid composition	N_gram 'GYGG'	35329	0.00175493	0.0615625	0	0	0	0	4
LGG	CA	Amino acid composition	N_gram 'LGG'	35329	0.0106711	0.106004	0	0	0	0	2

## Sheet: Table S6
Data_ID	Name	Sequence	Object_Structure	Object_Organism	Target_Type	Genero	Family	Order	Class	Filo	Domain	Cuantification_Type	Quantitation_Specificity	MIC	logMIC	Variation	Unity	Binary_Classification	References
PA-00001	Cathelicidin-1, CATH-1, Fowlicidin-1	RVKRVWPLVIRTVIAGYNLYRAIKKK	Lipid Bilayer	Salmonella enterica serovar Typhimurium ATCC 14028	Bacteria Gram Negative	Salmonella	Enterobacteriaceae	Enterobacterales	Gammaproteobacteria	Proteobacteria	Bacteria	MIC	Equal_to	6.2837	0.798215		µg/ml	Inhibidor	http://www.ncbi.nlm.nih.gov/pubmed/16817888
PA-00002	Cathelicidin-1, CATH-1, Fowlicidin-1	RVKRVWPLVIRTVIAGYNLYRAIKKK	Lipid Bilayer	Listeria monocytogenes ATCC 19115	Bacteria Gram Positive	Listeria	Listeriaceae	Bacillales	Bacilli	Firmicutes	Bacteria	MIC	Equal_to	6.2837	0.798215		µg/ml	Inhibidor	http://www.ncbi.nlm.nih.gov/pubmed/16326712
PA-00003	Cathelicidin-1, CATH-1, Fowlicidin-1	RVKRVWPLVIRTVIAGYNLYRAIKKK	Lipid Bilayer	Escherichia coli ATCC 25922	Bacteria Gram Negative	Escherichia	Enterobacteriaceae	Enterobacterales	Gammaproteobacteria	Proteobacteria	Bacteria	MIC	Equal_to	12.5674	1.09925		µg/ml	Inhibidor	http://www.ncbi.nlm.nih.gov/pubmed/27328070
PA-00004	Cathelicidin-1, CATH-1, Fowlicidin-1	RVKRVWPLVIRTVIAGYNLYRAIKKK	Lipid Bilayer	Escherichia coli ATCC 25922	Bacteria Gram Negative	Escherichia	Enterobacteriaceae	Enterobacterales	Gammaproteobacteria	Proteobacteria	Bacteria	MIC	Equal_to	4.99554	0.698583		µg/ml	Inhibidor	http://www.ncbi.nlm.nih.gov/pubmed/16326712
PA-00005	Cathelicidin-1, CATH-1, Fowlicidin-1	RVKRVWPLVIRTVIAGYNLYRAIKKK	Lipid Bilayer	Escherichia coli O157:H7 ATCC 700728	Bacteria Gram Negative	Escherichia	Enterobacteriaceae	Enterobacterales	Gammaproteobacteria	Proteobacteria	Bacteria	MIC	Equal_to	2.51348	0.400275		µg/ml	Inhibidor	http://www.ncbi.nlm.nih.gov/pubmed/31473417
PA-00006	Cathelicidin-1, CATH-1, Fowlicidin-1	RVKRVWPLVIRTVIAGYNLYRAIKKK	Lipid Bilayer	Salmonella typhimurium ATCC 14028	Bacteria Gram Negative	Salmonella	Enterobacteriaceae	Enterobacterales	Gammaproteobacteria	Proteobacteria	Bacteria	MIC	Equal_to	2.51348	0.400275		µg/ml	Inhibidor	http://www.ncbi.nlm.nih.gov/pubmed/31473417
PA-00007	Cathelicidin-1, CATH-1, Fowlicidin-1	RVKRVWPLVIRTVIAGYNLYRAIKKK	Lipid Bilayer	Salmonella typhimurium DT104 ATCC 700408	Bacteria Gram Negative	Salmonella	Enterobacteriaceae	Enterobacterales	Gammaproteobacteria	Proteobacteria	Bacteria	MIC	Equal_to	1.25674	0.0992454		µg/ml	Inhibidor	http://www.ncbi.nlm.nih.gov/pubmed/31473417
PA-00008	Cathelicidin-1, CATH-1, Fowlicidin-1	RVKRVWPLVIRTVIAGYNLYRAIKKK	Lipid Bilayer	Klebsiella pneumoniae ATCC 13883	Bacteria Gram Negative	Klebsiella	Enterobacteriaceae	Enterobacterales	Gammaproteobacteria	Proteobacteria	Bacteria	MIC	Equal_to	1.25674	0.0992454		µg/ml	Inhibidor	http://www.ncbi.nlm.nih.gov/pubmed/31473417
PA-00009	Cathelicidin-1, CATH-1, Fowlicidin-1	RVKRVWPLVIRTVIAGYNLYRAIKKK	Lipid Bilayer	Pseudomonas aeruginosa ATCC 27853	Bacteria Gram Negative	Pseudomonas	Pseudomonadaceae	Pseudomonadales	Gammaproteobacteria	Proteobacteria	Bacteria	MIC	Equal_to	9.99108	0.999613		µg/ml	Inhibidor	http://www.ncbi.nlm.nih.gov/pubmed/31473417
PA-00010	Cathelicidin-1, CATH-1, Fowlicidin-1	RVKRVWPLVIRTVIAGYNLYRAIKKK	Lipid Bilayer	Listeria monocytogenes ATCC 19115	Bacteria Gram Positive	Listeria	Listeriaceae	Bacillales	Bacilli	Firmicutes	Bacteria	MIC	Equal_to	2.51348	0.400275		µg/ml	Inhibidor	http://www.ncbi.nlm.nih.gov/pubmed/31473417
PA-00011	Cathelicidin-1, CATH-1, Fowlicidin-1	RVKRVWPLVIRTVIAGYNLYRAIKKK	Lipid Bilayer	Staphylococcus aureus ATCC 25923	Bacteria Gram Positive	Staphylococcus	Staphylococcaceae	Bacillales	Bacilli	Firmicutes	Bacteria	MIC	Equal_to	2.51348	0.400275		µg/ml	Inhibidor	http://www.ncbi.nlm.nih.gov/pubmed/31473417
PA-00012	Cathelicidin-1, CATH-1, Fowlicidin-1	RVKRVWPLVIRTVIAGYNLYRAIKKK	Lipid Bilayer	Staphylococcus aureus ATCC BAA—39	Bacteria Gram Positive	Staphylococcus	Staphylococcaceae	Bacillales	Bacilli	Firmicutes	Bacteria	MIC	Equal_to	1.25674	0.0992454		µg/ml	Inhibidor	http://www.ncbi.nlm.nih.gov/pubmed/31473417
PA-00013	Cathelicidin-1, CATH-1, Fowlicidin-1	RVKRVWPLVIRTVIAGYNLYRAIKKK	Lipid Bilayer	Staphylococcus aureus ATCC 43300	Bacteria Gram Positive	Staphylococcus	Staphylococcaceae	Bacillales	Bacilli	Firmicutes	Bacteria	MIC	Equal_to	1.25674	0.0992454		µg/ml	Inhibidor	http://www.ncbi.nlm.nih.gov/pubmed/31473417
PA-00014	Cathelicidin-1, CATH-1, Fowlicidin-1	RVKRVWPLVIRTVIAGYNLYRAIKKK	Lipid Bilayer	Escherichia coli ATCC 25922	Bacteria Gram Negative	Escherichia	Enterobacteriaceae	Enterobacterales	Gammaproteobacteria	Proteobacteria	Bacteria	MIC	Equal_to	3.3	0.518514	±1.1	µg/ml	Inhibidor	http://www.ncbi.nlm.nih.gov/pubmed/31473417
PA-00016	Cathelicidin-1, CATH-1, Fowlicidin-1	RVKRVWPLVIRTVIAGYNLYRAIKKK	Lipid Bilayer	Klebsiella pneumoniae ATCC 700603	Bacteria Gram Negative	Klebsiella	Enterobacteriaceae	Enterobacterales	Gammaproteobacteria	Proteobacteria	Bacteria	MIC	Equal_to	8.3	0.919078	±3.6	µg/ml	Inhibidor	http://www.ncbi.nlm.nih.gov/pubmed/31473417
PA-00018	Cathelicidin-1, CATH-1, Fowlicidin-1	RVKRVWPLVIRTVIAGYNLYRAIKKK	Lipid Bilayer	Neisseria gonorrhoeae ATCC 49226	Bacteria Gram Negative	Neisseria	Neisseriaceae	Neisseriales	Betaproteobacteria	Proteobacteria	Bacteria	MIC	Equal_to	7.2	0.857332	±0.28	µg/ml	Inhibidor	http://www.ncbi.nlm.nih.gov/pubmed/31473417
PA-00020	Cathelicidin-1, CATH-1, Fowlicidin-1	RVKRVWPLVIRTVIAGYNLYRAIKKK	Lipid Bilayer	Proteus vulgaris ATCC 49132	Bacteria Gram Negative	Proteus	Morganellaceae	Enterobacterales	Gammaproteobacteria	Proteobacteria	Bacteria	MIC	Equal_to	9.37	0.97174	±5.4	µg/ml	Inhibidor	http://www.ncbi.nlm.nih.gov/pubmed/31473417
PA-00022	Cathelicidin-1, CATH-1, Fowlicidin-1	RVKRVWPLVIRTVIAGYNLYRAIKKK	Lipid Bilayer	Salmonella typhimurium ATCC 14028	Bacteria Gram Negative	Salmonella	Enterobacteriaceae	Enterobacterales	Gammaproteobacteria	Proteobacteria	Bacteria	MIC	Equal_to	8.33	0.920645	±0.01	µg/ml	Inhibidor	http://www.ncbi.nlm.nih.gov/pubmed/31473417
PA-00024	Cathelicidin-1, CATH-1, Fowlicidin-1	RVKRVWPLVIRTVIAGYNLYRAIKKK	Lipid Bilayer	Serratia sp. ATCC 39006	Bacteria Gram Negative	Serratia	Yersiniaceae	Enterobacterales	Gammaproteobacteria	Proteobacteria	Bacteria	MIC	Equal_to	10.42	1.01787	±3.6	µg/ml	Inhibidor	http://www.ncbi.nlm.nih.gov/pubmed/31473417
PA-00026	Cathelicidin-1, CATH-1, Fowlicidin-1	RVKRVWPLVIRTVIAGYNLYRAIKKK	Lipid Bilayer	Shigella sonnei ATCC 25931	Bacteria Gram Negative	Shigella	Enterobacteriaceae	Enterobacterales	Gammaproteobacteria	Proteobacteria	Bacteria	MIC	Equal_to	3.12	0.494155	±0.011	µg/ml	Inhibidor	http://www.ncbi.nlm.nih.gov/pubmed/31473417
PA-00028	Cathelicidin-1, CATH-1, Fowlicidin-1	RVKRVWPLVIRTVIAGYNLYRAIKKK	Lipid Bilayer	Enterococcus faecalis ATCC 29212	Bacteria Gram Positive	Enterococcus	Enterococcaceae	Lactobacillales	Bacilli	Firmicutes	Bacteria	MIC	Equal_to	1.6	0.20412	±0.0	µg/ml	Inhibidor	http://www.ncbi.nlm.nih.gov/pubmed/31473417
PA-00030	Cathelicidin-1, CATH-1, Fowlicidin-1	RVKRVWPLVIRTVIAGYNLYRAIKKK	Lipid Bilayer	Staphylococcus aureus ATCC 43330	Bacteria Gram Positive	Staphylococcus	Staphylococcaceae	Bacillales	Bacilli	Firmicutes	Bacteria	MIC	Equal_to	4.7	0.672098	±2.7	µg/ml	Inhibidor	http://www.ncbi.nlm.nih.gov/pubmed/31473417
PA-00032	Cathelicidin-1, CATH-1, Fowlicidin-1	RVKRVWPLVIRTVIAGYNLYRAIKKK	Lipid Bilayer	Micrococcus luteus ATCC 49732	Bacteria Gram Positive	Micrococcus	Micrococcaceae	Actinomycetales	Actinobacteria	Actinobacteria	Bacteria	MIC	Equal_to	1.6	0.20412	±0.0	µg/ml	Inhibidor	http://www.ncbi.nlm.nih.gov/pubmed/31473417
PA-00034	Cathelicidin-1, CATH-1, Fowlicidin-1	RVKRVWPLVIRTVIAGYNLYRAIKKK	Lipid Bilayer	Staphylococcus aureus ATCC 25923	Bacteria Gram Positive	Staphylococcus	Staphylococcaceae	Bacillales	Bacilli	Firmicutes	Bacteria	MIC	Equal_to	3.13	0.495544	±1.1	µg/ml	Inhibidor	http://www.ncbi.nlm.nih.gov/pubmed/31473417
PA-00036	Cathelicidin-1, CATH-1, Fowlicidin-1	RVKRVWPLVIRTVIAGYNLYRAIKKK	Lipid Bilayer	Staphylococcus epidermidis ATCC 12228	Bacteria Gram Positive	Staphylococcus	Staphylococcaceae	Bacillales	Bacilli	Firmicutes	Bacteria	MIC	Equal_to	12.5	1.09691	±0.05	µg/ml	Inhibidor	http://www.ncbi.nlm.nih.gov/pubmed/31473417
PA-00038	Cathelicidin-1, CATH-1, Fowlicidin-1	RVKRVWPLVIRTVIAGYNLYRAIKKK	Lipid Bilayer	Staphylococcus saprophyticus ATCC 15305	Bacteria Gram Positive	Staphylococcus	Staphylococcaceae	Bacillales	Bacilli	Firmicutes	Bacteria	MIC	Equal_to	2.1	0.322219	±0.001	µg/ml	Inhibidor	http://www.ncbi.nlm.nih.gov/pubmed/31473417
PA-00040	Cathelicidin-1, CATH-1, Fowlicidin-1	RVKRVWPLVIRTVIAGYNLYRAIKKK	Lipid Bilayer	Streptococcus agalactiae ATCC 12386	Bacteria Gram Positive	Streptococcus	Streptococcaceae	Lactobacillales	Bacilli	Firmicutes	Bacteria	MIC	Equal_to	8.33	0.920645	±3.6	µg/ml	Inhibidor	http://www.ncbi.nlm.nih.gov/pubmed/31473417
PA-00042	Cathelicidin-1, CATH-1, Fowlicidin-1	RVKRVWPLVIRTVIAGYNLYRAIKKK	Lipid Bilayer	Escherichia coli KCTC 1682	Bacteria Gram Negative	Escherichia	Enterobacteriaceae	Enterobacterales	Gammaproteobacteria	Proteobacteria	Bacteria	MIC	Equal_to	6.2837	0.798215		µg/ml	Inhibidor	http://www.ncbi.nlm.nih.gov/pubmed/31473417
PA-00043	Cathelicidin-1, CATH-1, Fowlicidin-1	RVKRVWPLVIRTVIAGYNLYRAIKKK	Lipid Bilayer	Pseudomonas aeruginosa KCTC 1637	Bacteria Gram Negative	Pseudomonas	Pseudomonadaceae	Pseudomonadales	Gammaproteobacteria	Proteobacteria	Bacteria	MIC	Equal_to	12.5674	1.09925		µg/ml	Inhibidor	http://www.ncbi.nlm.nih.gov/pubmed/31473417
PA-00044	Cathelicidin-1, CATH-1, Fowlicidin-1	RVKRVWPLVIRTVIAGYNLYRAIKKK	Lipid Bilayer	Salmonella typhimurium KCTC 1926	Bacteria Gram Negative	Salmonella	Enterobacteriaceae	Enterobacterales	Gammaproteobacteria	Proteobacteria	Bacteria	MIC	Equal_to	6.2837	0.798215		µg/ml	Inhibidor	http://www.ncbi.nlm.nih.gov/pubmed/31473417
PA-00045	Cathelicidin-1, CATH-1, Fowlicidin-1	RVKRVWPLVIRTVIAGYNLYRAIKKK	Lipid Bilayer	Bacillus subtilis KCTC 3068	Bacteria Gram Negative	Bacillus	Bacillaceae	Bacillales	Bacilli	Firmicutes	Bacteria	MIC	Equal_to	6.2837	0.798215		µg/ml	Inhibidor	http://www.ncbi.nlm.nih.gov/pubmed/31473417
PA-00046	Cathelicidin-1, CATH-1, Fowlicidin-1	RVKRVWPLVIRTVIAGYNLYRAIKKK	Lipid Bilayer	Staphylococcus epidermidis KCTC 1917	Bacteria Gram Positive	Staphylococcus	Staphylococcaceae	Bacillales	Bacilli	Firmicutes	Bacteria	MIC	Equal_to	12.5674	1.09925		µg/ml	Inhibidor	http://www.ncbi.nlm.nih.gov/pubmed/31473417
PA-00047	Cathelicidin-1, CATH-1, Fowlicidin-1	RVKRVWPLVIRTVIAGYNLYRAIKKK	Lipid Bilayer	Staphylococcus aureus KCTC 1621	Bacteria Gram Positive	Staphylococcus	Staphylococcaceae	Bacillales	Bacilli	Firmicutes	Bacteria	MIC	Equal_to	6.2837	0.798215		µg/ml	Inhibidor	http://www.ncbi.nlm.nih.gov/pubmed/31473417
PA-00051	Cathelicidin-1, CATH-1, Fowlicidin-1	RVKRVWPLVIRTVIAGYNLYRAIKKK	Lipid Bilayer	Escherichia coli KCTC 1682	Bacteria Gram Negative	Escherichia	Enterobacteriaceae	Enterobacterales	Gammaproteobacteria	Proteobacteria	Bacteria	MIC	Equal_to	12.5674	1.09925		µg/ml	Inhibidor	http://www.ncbi.nlm.nih.gov/pubmed/31473417
PA-00052	Cathelicidin-1, CATH-1, Fowlicidin-1	RVKRVWPLVIRTVIAGYNLYRAIKKK	Lipid Bilayer	Pseudomonas aeruginosa KCTC 1637	Bacteria Gram Negative	Pseudomonas	Pseudomonadaceae	Pseudomonadales	Gammaproteobacteria	Proteobacteria	Bacteria	MIC	Equal_to	25.1348	1.40028		µg/ml	Inhibidor	http://www.ncbi.nlm.nih.gov/pubmed/31473417
PA-00053	Cathelicidin-1, CATH-1, Fowlicidin-1	RVKRVWPLVIRTVIAGYNLYRAIKKK	Lipid Bilayer	Salmonella typhimurium KCTC 1926	Bacteria Gram Negative	Salmonella	Enterobacteriaceae	Enterobacterales	Gammaproteobacteria	Proteobacteria	Bacteria	MIC	Equal_to	6.2837	0.798215		µg/ml	Inhibidor	http://www.ncbi.nlm.nih.gov/pubmed/31473417
PA-00054	Cathelicidin-1, CATH-1, Fowlicidin-1	RVKRVWPLVIRTVIAGYNLYRAIKKK	Lipid Bilayer	Bacillus subtilis KCTC 3068	Bacteria Gram Negative	Bacillus	Bacillaceae	Bacillales	Bacilli	Firmicutes	Bacteria	MIC	Equal_to	6.2837	0.798215		µg/ml	Inhibidor	http://www.ncbi.nlm.nih.gov/pubmed/31473417
PA-00055	Cathelicidin-1, CATH-1, Fowlicidin-1	RVKRVWPLVIRTVIAGYNLYRAIKKK	Lipid Bilayer	Staphylococcus epidermidis KCTC 1917	Bacteria Gram Positive	Staphylococcus	Staphylococcaceae	Bacillales	Bacilli	Firmicutes	Bacteria	MIC	Equal_to	12.5674	1.09925		µg/ml	Inhibidor	http://www.ncbi.nlm.nih.gov/pubmed/31473417
PA-00056	Cathelicidin-1, CATH-1, Fowlicidin-1	RVKRVWPLVIRTVIAGYNLYRAIKKK	Lipid Bilayer	Staphylococcus aureus KCTC 1621	Bacteria Gram Positive	Staphylococcus	Staphylococcaceae	Bacillales	Bacilli	Firmicutes	Bacteria	MIC	Equal_to	6.2837	0.798215		µg/ml	Inhibidor	http://www.ncbi.nlm.nih.gov/pubmed/31473417
PA-00058		RKRIHIGPGRAFYTT	Lipid Bilayer	Escherichia coli ML—35p	Bacteria Gram Negative	Escherichia	Enterobacteriaceae	Enterobacterales	Gammaproteobacteria	Proteobacteria	Bacteria	MIC	Equal_to	2.33	0.367356	±0.24	µg/ml	Inhibidor	http://www.ncbi.nlm.nih.gov/pubmed/12560103
PA-00059		RKRIHIGPGRAFYTT	Lipid Bilayer	Listeria monocytogenes EGD	Bacteria Gram Positive	Listeria	Listeriaceae	Bacillales	Bacilli	Firmicutes	Bacteria	MIC	Equal_to	26	1.41497	±14.5	µg/ml	Inhibidor	http://www.ncbi.nlm.nih.gov/pubmed/12560103
PA-00060	Distinctin chain 1	ENREVPPGFTALIKTLRKCKII	Lipid Bilayer	Escherichia coli	Bacteria Gram Negative	Escherichia	Enterobacteriaceae	Enterobacterales	Gammaproteobacteria	Proteobacteria	Bacteria	MIC	Range	1.58—25.33	0.801146	1.12888	µg/ml	Inhibidor	http://www.ncbi.nlm.nih.gov/pubmed/11297740
PA-00066	Distinctin chain 1	ENREVPPGFTALIKTLRKCKII	Lipid Bilayer	Klebsiella pneumoniae	Bacteria Gram Negative	Klebsiella	Enterobacteriaceae	Enterobacterales	Gammaproteobacteria	Proteobacteria	Bacteria	MIC	Range	1.58—50.65	0.951618		µg/ml	Inhibidor	http://www.ncbi.nlm.nih.gov/pubmed/18597491
PA-00072	Distinctin chain 1	ENREVPPGFTALIKTLRKCKII	Lipid Bilayer	Serratia marcescens	Bacteria Gram Negative	Serratia	Yersiniaceae	Enterobacterales	Gammaproteobacteria	Proteobacteria	Bacteria	MIC	Range	3.16—101.30	1.25265		µg/ml	Inhibidor	http://www.ncbi.nlm.nih.gov/pubmed/18597491
PA-00078	Distinctin chain 1	ENREVPPGFTALIKTLRKCKII	Lipid Bilayer	Stenotrophomonas maltophilia	Bacteria Gram Negative	Stenotrophomonas	Xanthomonadaceae	Xanthomonadales	Gammaproteobacteria	Proteobacteria	Bacteria	MIC	Range	6.33—101.30	1.40351		µg/ml	Inhibidor	http://www.ncbi.nlm.nih.gov/pubmed/18597491
PA-00080	Distinctin chain 1	ENREVPPGFTALIKTLRKCKII	Lipid Bilayer	Acinetobacter baumannii	Bacteria Gram Negative	Acinetobacter	Moraxellaceae	Pseudomonadales	Gammaproteobacteria	Proteobacteria	Bacteria	MIC	Range	6.33—101.30	1.40351		µg/ml	Inhibidor	http://www.ncbi.nlm.nih.gov/pubmed/18597491
PA-00082	Distinctin chain 1	ENREVPPGFTALIKTLRKCKII	Lipid Bilayer	Pseudomonas aeruginosa	Bacteria Gram Negative	Pseudomonas	Pseudomonadaceae	Pseudomonadales	Gammaproteobacteria	Proteobacteria	Bacteria	MIC	Range	6.33—101.30	1.40351		µg/ml	Inhibidor	http://www.ncbi.nlm.nih.gov/pubmed/18597491
PA-00088	Distinctin chain 1	ENREVPPGFTALIKTLRKCKII	Lipid Bilayer	Staphylococcus aureus MS	Bacteria Gram Positive	Staphylococcus	Staphylococcaceae	Bacillales	Bacilli	Firmicutes	Bacteria	MIC	Range	1.58—50.65	0.951618		µg/ml	Inhibidor	http://www.ncbi.nlm.nih.gov/pubmed/18597491
PA-00094	Distinctin chain 1	ENREVPPGFTALIKTLRKCKII	Lipid Bilayer	Staphylococcus aureus MR	Bacteria Gram Positive	Staphylococcus	Staphylococcaceae	Bacillales	Bacilli	Firmicutes	Bacteria	MIC	Range	1.58—50.65	0.951618		µg/ml	Inhibidor	http://www.ncbi.nlm.nih.gov/pubmed/18597491
PA-00100	Distinctin chain 1	ENREVPPGFTALIKTLRKCKII	Lipid Bilayer	Streptococcus pneumoniae	Bacteria Gram Positive	Streptococcus	Streptococcaceae	Lactobacillales	Bacilli	Firmicutes	Bacteria	MIC	Range	1.58—50.65	0.951618		µg/ml	Inhibidor	http://www.ncbi.nlm.nih.gov/pubmed/18597491
PA-00106	Distinctin chain 1	ENREVPPGFTALIKTLRKCKII	Lipid Bilayer	Enterococcus faecium	Bacteria Gram Positive	Enterococcus	Enterococcaceae	Lactobacillales	Bacilli	Firmicutes	Bacteria	MIC	Range	6.33—101.30	1.40351		µg/ml	Inhibidor	http://www.ncbi.nlm.nih.gov/pubmed/18597491
PA-00108	Distinctin chain 1	ENREVPPGFTALIKTLRKCKII	Lipid Bilayer	Enterococcus faecalis	Bacteria Gram Positive	Enterococcus	Enterococcaceae	Lactobacillales	Bacilli	Firmicutes	Bacteria	MIC	Range	1.58—50.65	0.951618		µg/ml	Inhibidor	http://www.ncbi.nlm.nih.gov/pubmed/18597491
PA-00114	Distinctin chain 2	NLVSGLIEARKYLEQLHRKLKNCKV	Lipid Bilayer	Escherichia coli	Bacteria Gram Negative	Escherichia	Enterobacteriaceae	Enterobacterales	Gammaproteobacteria	Proteobacteria	Bacteria	MIC	Range	1.35—21.67	0.733096		µg/ml	Inhibidor	http://www.ncbi.nlm.nih.gov/pubmed/11297740
PA-00120	Distinctin chain 2	NLVSGLIEARKYLEQLHRKLKNCKV	Lipid Bilayer	Klebsiella pneumoniae	Bacteria Gram Negative	Klebsiella	Enterobacteriaceae	Enterobacterales	Gammaproteobacteria	Proteobacteria	Bacteria	MIC	Range	1.35—43.34	0.883611		µg/ml	Inhibidor	http://www.ncbi.nlm.nih.gov/pubmed/18597491
PA-00126	Distinctin chain 2	NLVSGLIEARKYLEQLHRKLKNCKV	Lipid Bilayer	Serratia marcescens	Bacteria Gram Negative	Serratia	Yersiniaceae	Enterobacterales	Gammaproteobacteria	Proteobacteria	Bacteria	MIC	Range	2.71—43.34	1.03493		µg/ml	Inhibidor	http://www.ncbi.nlm.nih.gov/pubmed/18597491
PA-00132	Distinctin chain 2	NLVSGLIEARKYLEQLHRKLKNCKV	Lipid Bilayer	Stenotrophomonas maltophilia	Bacteria Gram Negative	Stenotrophomonas	Xanthomonadaceae	Xanthomonadales	Gammaproteobacteria	Proteobacteria	Bacteria	MIC	Range	5.42—43.34	1.18544		µg/ml	Inhibidor	http://www.ncbi.nlm.nih.gov/pubmed/18597491
PA-00134	Distinctin chain 2	NLVSGLIEARKYLEQLHRKLKNCKV	Lipid Bilayer	Acinetobacter baumannii	Bacteria Gram Negative	Acinetobacter	Moraxellaceae	Pseudomonadales	Gammaproteobacteria	Proteobacteria	Bacteria	MIC	Range	5.42—43.34	1.18544		µg/ml	Inhibidor	http://www.ncbi.nlm.nih.gov/pubmed/18597491
PA-00136	Distinctin chain 2	NLVSGLIEARKYLEQLHRKLKNCKV	Lipid Bilayer	Pseudomonas aeruginosa	Bacteria Gram Negative	Pseudomonas	Pseudomonadaceae	Pseudomonadales	Gammaproteobacteria	Proteobacteria	Bacteria	MIC	Range	5.42—86.68	1.33596		µg/ml	Inhibidor	http://www.ncbi.nlm.nih.gov/pubmed/18597491
PA-00142	Distinctin chain 2	NLVSGLIEARKYLEQLHRKLKNCKV	Lipid Bilayer	Staphylococcus aureus MS	Bacteria Gram Positive	Staphylococcus	Staphylococcaceae	Bacillales	Bacilli	Firmicutes	Bacteria	MIC	Range	1.35—43.34	0.883611		µg/ml	Inhibidor	http://www.ncbi.nlm.nih.gov/pubmed/18597491
PA-00148	Distinctin chain 2	NLVSGLIEARKYLEQLHRKLKNCKV	Lipid Bilayer	Staphylococcus aureus MR	Bacteria Gram Positive	Staphylococcus	Staphylococcaceae	Bacillales	Bacilli	Firmicutes	Bacteria	MIC	Range	1.35—43.34	0.883611		µg/ml	Inhibidor	http://www.ncbi.nlm.nih.gov/pubmed/18597491
PA-00154	Distinctin chain 2	NLVSGLIEARKYLEQLHRKLKNCKV	Lipid Bilayer	Streptococcus pneumoniae	Bacteria Gram Positive	Streptococcus	Streptococcaceae	Lactobacillales	Bacilli	Firmicutes	Bacteria	MIC	Range	1.35—43.34	0.883611		µg/ml	Inhibidor	http://www.ncbi.nlm.nih.gov/pubmed/18597491
PA-00160	Distinctin chain 2	NLVSGLIEARKYLEQLHRKLKNCKV	Lipid Bilayer	Enterococcus faecium	Bacteria Gram Positive	Enterococcus	Enterococcaceae	Lactobacillales	Bacilli	Firmicutes	Bacteria	MIC	Range	5.42—43.34	1.18544		µg/ml	Inhibidor	http://www.ncbi.nlm.nih.gov/pubmed/18597491
PA-00162	Distinctin chain 2	NLVSGLIEARKYLEQLHRKLKNCKV	Lipid Bilayer	Enterococcus faecalis	Bacteria Gram Positive	Enterococcus	Enterococcaceae	Lactobacillales	Bacilli	Firmicutes	Bacteria	MIC	Range	1.35—43.34	0.883611		µg/ml	Inhibidor	http://www.ncbi.nlm.nih.gov/pubmed/18597491
PA-00175	Dermaseptin S4 [M4K][N20K]	ALWKTLLKKVLKAAAKAALKAVLVGANA	Lipid Bilayer,Virus entry	Staphylococcus aureus	Bacteria Gram Positive	Staphylococcus	Staphylococcaceae	Bacillales	Bacilli	Firmicutes	Bacteria	MIC	Range	1—4	0.30103		µg/ml	Inhibidor	http://www.ncbi.nlm.nih.gov/pubmed/11850249
PA-00176	Dermaseptin S4 [M4K][N20K]	ALWKTLLKKVLKAAAKAALKAVLVGANA	Lipid Bilayer,Virus entry	Pseudomonas aeruginosa	Bacteria Gram Negative	Pseudomonas	Pseudomonadaceae	Pseudomonadales	Gammaproteobacteria	Proteobacteria	Bacteria	MIC	Range	1—4	0.30103		µg/ml	Inhibidor	http://www.ncbi.nlm.nih.gov/pubmed/10660589
PA-00177	Dermaseptin S4 [M4K][N20K]	ALWKTLLKKVLKAAAKAALKAVLVGANA	Lipid Bilayer,Virus entry	Escherichia coli	Bacteria Gram Negative	Escherichia	Enterobacteriaceae	Enterobacterales	Gammaproteobacteria	Proteobacteria	Bacteria	MIC	Range	1—16	0.60206		µg/ml	Inhibidor	http://www.ncbi.nlm.nih.gov/pubmed/11847217
PA-00180	Dermaseptin S4 [M4K][N20K]	ALWKTLLKKVLKAAAKAALKAVLVGANA	Lipid Bilayer,Virus entry	Cryptococcus neoformans B3501	Hongo	Cryptococcus	Tremellaceae	Tremellales	Tremellomycetes	Basidiomycota	Fungi	MIC	Equal_to	6.29545	0.799027	±0.8	µg/ml	Inhibidor	http://www.ncbi.nlm.nih.gov/pubmed/23161023
PA-00181	Dermaseptin S4 [M4K][N20K]	ALWKTLLKKVLKAAAKAALKAVLVGANA	Lipid Bilayer,Virus entry	Staphylococcus aureus B38302	Bacteria Gram Positive	Staphylococcus	Staphylococcaceae	Bacillales	Bacilli	Firmicutes	Bacteria	MIC	Equal_to	5.72314	0.757634	±1	µg/ml	Inhibidor	http://www.ncbi.nlm.nih.gov/pubmed/23161023
PA-00182	Dermaseptin S4 [M4K][N20K]	ALWKTLLKKVLKAAAKAALKAVLVGANA	Lipid Bilayer,Virus entry	Escherichia coli U16318	Bacteria Gram Negative	Escherichia	Enterobacteriaceae	Enterobacterales	Gammaproteobacteria	Proteobacteria	Bacteria	MIC	Equal_to	4.29235	0.632696	±0.5	µg/ml	Inhibidor	http://www.ncbi.nlm.nih.gov/pubmed/23161023
PA-00183	Dermaseptin S4 [M4K][N20K]	ALWKTLLKKVLKAAAKAALKAVLVGANA	Lipid Bilayer,Virus entry	Escherichia coli MG1655	Bacteria Gram Negative	Escherichia	Enterobacteriaceae	Enterobacterales	Gammaproteobacteria	Proteobacteria	Bacteria	MIC	Equal_to	0.19	-0.721246		µg/ml	Inhibidor	http://www.ncbi.nlm.nih.gov/pubmed/23161023
PA-00184	Dermaseptin S4 [M4K][N20K]	ALWKTLLKKVLKAAAKAALKAVLVGANA	Lipid Bilayer,Virus entry	Staphylococcus aureus 15981	Bacteria Gram Positive	Staphylococcus	Staphylococcaceae	Bacillales	Bacilli	Firmicutes	Bacteria	MIC	Equal_to	0.19	-0.721246		µg/ml	Inhibidor	http://www.ncbi.nlm.nih.gov/pubmed/23161023
PA-00185	Dermaseptin S4 [M4K][N20K]	ALWKTLLKKVLKAAAKAALKAVLVGANA	Lipid Bilayer,Virus entry	Pseudomonas aeruginosa PAO1	Bacteria Gram Negative	Pseudomonas	Pseudomonadaceae	Pseudomonadales	Gammaproteobacteria	Proteobacteria	Bacteria	MIC	Equal_to	0.39	-0.408935		µg/ml	Inhibidor	http://www.ncbi.nlm.nih.gov/pubmed/23161023
PA-00189		GLRKRLRKFRNKIKEKLKKI	Lipid Bilayer	Escherichia coli ML—35	Bacteria Gram Negative	Escherichia	Enterobacteriaceae	Enterobacterales	Gammaproteobacteria	Proteobacteria	Bacteria	MIC	Equal_to	5.1064	0.708115		µg/ml	Inhibidor	http://www.ncbi.nlm.nih.gov/pubmed/8313956
PA-00190		GLRKRLRKFRNKIKEKLKKI	Lipid Bilayer	Escherichia coli ATCC 25922	Bacteria Gram Negative	Escherichia	Enterobacteriaceae	Enterobacterales	Gammaproteobacteria	Proteobacteria	Bacteria	MIC	Equal_to	10.2128	1.00914		µg/ml	Inhibidor	http://www.ncbi.nlm.nih.gov/pubmed/8313956
PA-00191		GLRKRLRKFRNKIKEKLKKI	Lipid Bilayer	Salmonella typhimurium ATCC 14028	Bacteria Gram Negative	Salmonella	Enterobacteriaceae	Enterobacterales	Gammaproteobacteria	Proteobacteria	Bacteria	MIC	Equal_to	5.1064	0.708115		µg/ml	Inhibidor	http://www.ncbi.nlm.nih.gov/pubmed/8313956
PA-00192		GLRKRLRKFRNKIKEKLKKI	Lipid Bilayer	Pseudomonas aeruginosa ATCC 27853	Bacteria Gram Negative	Pseudomonas	Pseudomonadaceae	Pseudomonadales	Gammaproteobacteria	Proteobacteria	Bacteria	MIC	Equal_to	1.2766	0.106055		µg/ml	Inhibidor	http://www.ncbi.nlm.nih.gov/pubmed/8313956
PA-00193		GLRKRLRKFRNKIKEKLKKI	Lipid Bilayer	Bacillus megaterium	Bacteria Gram Negative	Bacillus	Bacillaceae	Bacillales	Bacilli	Firmicutes	Bacteria	MIC	Equal_to	10.2128	1.00914		µg/ml	Inhibidor	http://www.ncbi.nlm.nih.gov/pubmed/8313956
PA-00194		GLRKRLRKFRNKIKEKLKKI	Lipid Bilayer	Staphylococcus aureus ATCC 25923	Bacteria Gram Positive	Staphylococcus	Staphylococcaceae	Bacillales	Bacilli	Firmicutes	Bacteria	MIC	Equal_to	10.2128	1.00914		µg/ml	Inhibidor	http://www.ncbi.nlm.nih.gov/pubmed/8313956
PA-00205	CAP7 (1-20)[L6K,I13K]	GLRKRKRKFRNKKKEKLKKI	Lipid Bilayer	Bacillus megaterium	Bacteria Gram Negative	Bacillus	Bacillaceae	Bacillales	Bacilli	Firmicutes	Bacteria	MIC	Equal_to	165.327	2.21834		µg/ml	Inhibidor	http://www.ncbi.nlm.nih.gov/pubmed/8313956
PA-00207	CAP7 (1-20)[R5A,K16A]	GLRKALRKFRNKIKEALKKI	Lipid Bilayer	Escherichia coli ML—35	Bacteria Gram Negative	Escherichia	Enterobacteriaceae	Enterobacterales	Gammaproteobacteria	Proteobacteria	Bacteria	MIC	Equal_to	1.2055	0.0811672		µg/ml	Inhibidor	http://www.ncbi.nlm.nih.gov/pubmed/8313956
PA-00208	CAP7 (1-20)[R5A,K16A]	GLRKALRKFRNKIKEALKKI	Lipid Bilayer	Escherichia coli ATCC 25922	Bacteria Gram Negative	Escherichia	Enterobacteriaceae	Enterobacterales	Gammaproteobacteria	Proteobacteria	Bacteria	MIC	Equal_to	4.822	0.683227		µg/ml	Inhibidor	http://www.ncbi.nlm.nih.gov/pubmed/8313956
PA-00209	CAP7 (1-20)[R5A,K16A]	GLRKALRKFRNKIKEALKKI	Lipid Bilayer	Salmonella typhimurium ATCC 14028	Bacteria Gram Negative	Salmonella	Enterobacteriaceae	Enterobacterales	Gammaproteobacteria	Proteobacteria	Bacteria	MIC	Equal_to	1.2055	0.0811672		µg/ml	Inhibidor	http://www.ncbi.nlm.nih.gov/pubmed/8313956
PA-00210	CAP7 (1-20)[R5A,K16A]	GLRKALRKFRNKIKEALKKI	Lipid Bilayer	Pseudomonas aeruginosa ATCC 27853	Bacteria Gram Negative	Pseudomonas	Pseudomonadaceae	Pseudomonadales	Gammaproteobacteria	Proteobacteria	Bacteria	MIC	Equal_to	4.822	0.683227		µg/ml	Inhibidor	http://www.ncbi.nlm.nih.gov/pubmed/8313956
PA-00211	CAP7 (1-20)[R5A,K16A]	GLRKALRKFRNKIKEALKKI	Lipid Bilayer	Bacillus megaterium	Bacteria Gram Negative	Bacillus	Bacillaceae	Bacillales	Bacilli	Firmicutes	Bacteria	MIC	Equal_to	4.822	0.683227		µg/ml	Inhibidor	http://www.ncbi.nlm.nih.gov/pubmed/8313956
PA-00212	CAP7 (1-20)[R5A,K16A]	GLRKALRKFRNKIKEALKKI	Lipid Bilayer	Staphylococcus aureus ATCC 25923	Bacteria Gram Positive	Staphylococcus	Staphylococcaceae	Bacillales	Bacilli	Firmicutes	Bacteria	MIC	Equal_to	4.822	0.683227		µg/ml	Inhibidor	http://www.ncbi.nlm.nih.gov/pubmed/8313956
PA-00213	CAP7 (1-20)[F9A]	GLRKRLRKARNKIKEKLKKI	Lipid Bilayer	Escherichia coli ATCC 25922	Bacteria Gram Negative	Escherichia	Enterobacteriaceae	Enterobacterales	Gammaproteobacteria	Proteobacteria	Bacteria	MIC	Equal_to	9.9084	0.996004		µg/ml	Inhibidor	http://www.ncbi.nlm.nih.gov/pubmed/8313956
PA-00214	CAP7 (1-20)[F9A]	GLRKRLRKARNKIKEKLKKI	Lipid Bilayer	Salmonella typhimurium ATCC 14028	Bacteria Gram Negative	Salmonella	Enterobacteriaceae	Enterobacterales	Gammaproteobacteria	Proteobacteria	Bacteria	MIC	Equal_to	39.6336	1.59806		µg/ml	Inhibidor	http://www.ncbi.nlm.nih.gov/pubmed/8313956
PA-00215	CAP7 (1-20)[F9A]	GLRKRLRKARNKIKEKLKKI	Lipid Bilayer	Pseudomonas aeruginosa ATCC 27853	Bacteria Gram Negative	Pseudomonas	Pseudomonadaceae	Pseudomonadales	Gammaproteobacteria	Proteobacteria	Bacteria	MIC	Equal_to	2.4771	0.393944		µg/ml	Inhibidor	http://www.ncbi.nlm.nih.gov/pubmed/8313956
PA-00216	CAP7 (1-20)[F9A]	GLRKRLRKARNKIKEKLKKI	Lipid Bilayer	Bacillus megaterium	Bacteria Gram Negative	Bacillus	Bacillaceae	Bacillales	Bacilli	Firmicutes	Bacteria	MIC	Equal_to	19.8168	1.29703		µg/ml	Inhibidor	http://www.ncbi.nlm.nih.gov/pubmed/8313956
PA-00217	CAP7 (1-20)[F9A]	GLRKRLRKARNKIKEKLKKI	Lipid Bilayer	Staphylococcus aureus ATCC 25923	Bacteria Gram Positive	Staphylococcus	Staphylococcaceae	Bacillales	Bacilli	Firmicutes	Bacteria	MIC	Equal_to	19.8168	1.29703		µg/ml	Inhibidor	http://www.ncbi.nlm.nih.gov/pubmed/8313956
PA-00218	CAP7 (1-20)[F9A]	GLRKRLRKARNKIKEKLKKI	Lipid Bilayer	Escherichia coli ML—35	Bacteria Gram Negative	Escherichia	Enterobacteriaceae	Enterobacterales	Gammaproteobacteria	Proteobacteria	Bacteria	MIC	Equal_to	9.9084	0.996004		µg/ml	Inhibidor	http://www.ncbi.nlm.nih.gov/pubmed/8313956
PA-00219	CAP7 (1-20)[E15Q]	GLRKRLRKFRNKIKQKLKKI	Lipid Bilayer	Escherichia coli ML—35	Bacteria Gram Negative	Escherichia	Enterobacteriaceae	Enterobacterales	Gammaproteobacteria	Proteobacteria	Bacteria	MIC	Equal_to	5.10444	0.707948		µg/ml	Inhibidor	http://www.ncbi.nlm.nih.gov/pubmed/8313956
PA-00220	CAP7 (1-20)[E15Q]	GLRKRLRKFRNKIKQKLKKI	Lipid Bilayer	Escherichia coli ATCC 25922	Bacteria Gram Negative	Escherichia	Enterobacteriaceae	Enterobacterales	Gammaproteobacteria	Proteobacteria	Bacteria	MIC	Equal_to	10.2089	1.00898		µg/ml	Inhibidor	http://www.ncbi.nlm.nih.gov/pubmed/8313956
PA-00221	CAP7 (1-20)[E15Q]	GLRKRLRKFRNKIKQKLKKI	Lipid Bilayer	Salmonella typhimurium ATCC 14028	Bacteria Gram Negative	Salmonella	Enterobacteriaceae	Enterobacterales	Gammaproteobacteria	Proteobacteria	Bacteria	MIC	Equal_to	5.10444	0.707948		µg/ml	Inhibidor	http://www.ncbi.nlm.nih.gov/pubmed/8313956
PA-00222	CAP7 (1-20)[E15Q]	GLRKRLRKFRNKIKQKLKKI	Lipid Bilayer	Pseudomonas aeruginosa ATCC 27853	Bacteria Gram Negative	Pseudomonas	Pseudomonadaceae	Pseudomonadales	Gammaproteobacteria	Proteobacteria	Bacteria	MIC	Equal_to	1.27611	0.105888		µg/ml	Inhibidor	http://www.ncbi.nlm.nih.gov/pubmed/8313956
PA-00223	CAP7 (1-20)[E15Q]	GLRKRLRKFRNKIKQKLKKI	Lipid Bilayer	Bacillus megaterium	Bacteria Gram Negative	Bacillus	Bacillaceae	Bacillales	Bacilli	Firmicutes	Bacteria	MIC	Equal_to	10.2089	1.00898		µg/ml	Inhibidor	http://www.ncbi.nlm.nih.gov/pubmed/8313956
PA-00224	CAP7 (1-20)[E15Q]	GLRKRLRKFRNKIKQKLKKI	Lipid Bilayer	Staphylococcus aureus ATCC 25923	Bacteria Gram Positive	Staphylococcus	Staphylococcaceae	Bacillales	Bacilli	Firmicutes	Bacteria	MIC	Equal_to	10.2089	1.00898		µg/ml	Inhibidor	http://www.ncbi.nlm.nih.gov/pubmed/8313956
PA-00228	LL-37 (18-37), KR-20	KRIVQRIKDFLRNLVPRTES	Lipid Bilayer,Virus replication	Staphylococcus aureus mprF	Bacteria Gram Positive	Staphylococcus	Staphylococcaceae	Bacillales	Bacilli	Firmicutes	Bacteria	MIC	Equal_to	39.5024	1.59662		µg/ml	Inhibidor	http://www.ncbi.nlm.nih.gov/pubmed/14978112
PA-00231	LL-37 (18-37), KR-20	KRIVQRIKDFLRNLVPRTES	Lipid Bilayer,Virus replication	Streptococcus NZ131	Bacteria Gram Positive	Streptococcus	Streptococcaceae	Lactobacillales	Bacilli	Firmicutes	Bacteria	MIC	Equal_to	9.8756	0.994563		µg/ml	Inhibidor	http://www.ncbi.nlm.nih.gov/pubmed/24071034
PA-00232	LL-37 (18-37), KR-20	KRIVQRIKDFLRNLVPRTES	Lipid Bilayer,Virus replication	Candida albicans ATCC 14053	Hongo	Candida	Saccharomycetaceae	Saccharomycetales	Saccharomycetes	Ascomycota	Fungi	MIC	Equal_to	24.689	1.3925		µg/ml	Inhibidor	http://www.ncbi.nlm.nih.gov/pubmed/24071034
PA-00233	LL-37 (18-37), KR-20	KRIVQRIKDFLRNLVPRTES	Lipid Bilayer,Virus replication	Acinetobacter baumannii ATCC 19606	Bacteria Gram Negative	Acinetobacter	Moraxellaceae	Pseudomonadales	Gammaproteobacteria	Proteobacteria	Bacteria	MIC	Equal_to	64	1.80618		µg/ml	Inhibidor	http://www.ncbi.nlm.nih.gov/pubmed/24071034
PA-00234	LL-37 (18-37), KR-20	KRIVQRIKDFLRNLVPRTES	Lipid Bilayer,Virus replication	Acinetobacter baumannii	Bacteria Gram Negative	Acinetobacter	Moraxellaceae	Pseudomonadales	Gammaproteobacteria	Proteobacteria	Bacteria	MIC	Range	16—32	1.35463		µg/ml	Inhibidor	http://www.ncbi.nlm.nih.gov/pubmed/24071034
PA-00237	LL-37 (17-29)	FKRIVQRIKDFLR	Lipid Bilayer,Virus replication	Staphylococcus aureus ATCC 25923	Bacteria Gram Positive	Staphylococcus	Staphylococcaceae	Bacillales	Bacilli	Firmicutes	Bacteria	MIC	Equal_to	512	2.70927		µg/ml	Inhibidor	http://www.ncbi.nlm.nih.gov/pubmed/30120393
PA-00238	LL-37 (17-29)	FKRIVQRIKDFLR	Lipid Bilayer,Virus replication	Staphylococcus aureus ATCC 43300	Bacteria Gram Positive	Staphylococcus	Staphylococcaceae	Bacillales	Bacilli	Firmicutes	Bacteria	MIC	Equal_to	256	2.40824		µg/ml	Inhibidor	http://www.ncbi.nlm.nih.gov/pubmed/31608030
PA-00239	LL-37 (17-29)	FKRIVQRIKDFLR	Lipid Bilayer,Virus replication	Staphylococcus aureus ATCC 700699	Bacteria Gram Positive	Staphylococcus	Staphylococcaceae	Bacillales	Bacilli	Firmicutes	Bacteria	MIC	Equal_to	1024	3.0103		µg/ml	Inhibidor	http://www.ncbi.nlm.nih.gov/pubmed/23894079
PA-00240	LL-37 (17-29)	FKRIVQRIKDFLR	Lipid Bilayer,Virus replication	Staphylococcus aureus	Bacteria Gram Positive	Staphylococcus	Staphylococcaceae	Bacillales	Bacilli	Firmicutes	Bacteria	MIC	Equal_to	512	2.70927		µg/ml	Inhibidor	http://www.ncbi.nlm.nih.gov/pubmed/30120393
PA-00241	LL-37 (17-29)	FKRIVQRIKDFLR	Lipid Bilayer,Virus replication	Pseudomonas aeruginosa PAO1	Bacteria Gram Negative	Pseudomonas	Pseudomonadaceae	Pseudomonadales	Gammaproteobacteria	Proteobacteria	Bacteria	MIC	Equal_to	48.3752	1.68462		µg/ml	Inhibidor	http://www.ncbi.nlm.nih.gov/pubmed/30120393
PA-00242	LL-37 (17-29)	FKRIVQRIKDFLR	Lipid Bilayer,Virus replication	Pseudomonas aeruginosa ATCC 19660	Bacteria Gram Negative	Pseudomonas	Pseudomonadaceae	Pseudomonadales	Gammaproteobacteria	Proteobacteria	Bacteria	MIC	Equal_to	199.896	2.3008		µg/ml	Inhibidor	http://www.ncbi.nlm.nih.gov/pubmed/30120393
PA-00243	LL-37 (17-29)	FKRIVQRIKDFLR	Lipid Bilayer,Virus replication	Pseudomonas aeruginosa	Bacteria Gram Negative	Pseudomonas	Pseudomonadaceae	Pseudomonadales	Gammaproteobacteria	Proteobacteria	Bacteria	MIC	Equal_to	199.896	2.3008		µg/ml	Inhibidor	http://www.ncbi.nlm.nih.gov/pubmed/30120393
PA-00247	LL-37 (17-29)	FKRIVQRIKDFLR	Lipid Bilayer,Virus replication	Escherichia coli ATCC 25922	Bacteria Gram Negative	Escherichia	Enterobacteriaceae	Enterobacterales	Gammaproteobacteria	Proteobacteria	Bacteria	MIC	Equal_to	8.59545	0.934269		µg/ml	Inhibidor	http://www.ncbi.nlm.nih.gov/pubmed/30120393
PA-00248	LL-37 (17-29)	FKRIVQRIKDFLR	Lipid Bilayer,Virus replication	Staphylococcus aureus ATCC 29213	Bacteria Gram Positive	Staphylococcus	Staphylococcaceae	Bacillales	Bacilli	Firmicutes	Bacteria	MIC	Equal_to	68.7636	1.83736		µg/ml	Inhibidor	http://www.ncbi.nlm.nih.gov/pubmed/30120393
PA-00249	LL-37 (17-29)	FKRIVQRIKDFLR	Lipid Bilayer,Virus replication	Micrococcus luteus	Bacteria Gram Positive	Micrococcus	Micrococcaceae	Actinomycetales	Actinobacteria	Actinobacteria	Bacteria	MIC	Equal_to	42.9772	1.63324	±2	µg/ml	Inhibidor	http://www.ncbi.nlm.nih.gov/pubmed/30120393
PA-00250	LL-37 (17-29)	FKRIVQRIKDFLR	Lipid Bilayer,Virus replication	Staphylococcus hominis ATCC 27844	Bacteria Gram Positive	Staphylococcus	Staphylococcaceae	Bacillales	Bacilli	Firmicutes	Bacteria	MIC	Equal_to	67.0445	1.82636	±1	µg/ml	Inhibidor	http://www.ncbi.nlm.nih.gov/pubmed/30120393
PA-00251	LL-37 (17-29)	FKRIVQRIKDFLR	Lipid Bilayer,Virus replication	Escherichia coli K3 3106	Bacteria Gram Negative	Escherichia	Enterobacteriaceae	Enterobacterales	Gammaproteobacteria	Proteobacteria	Bacteria	MIC	Equal_to	80.7972	1.9074	±3	µg/ml	Inhibidor	http://www.ncbi.nlm.nih.gov/pubmed/30120393
PA-00252	LL-37 (17-29)	FKRIVQRIKDFLR	Lipid Bilayer,Virus replication	Pseudomonas fluorescens	Bacteria Gram Negative	Pseudomonas	Pseudomonadaceae	Pseudomonadales	Gammaproteobacteria	Proteobacteria	Bacteria	MIC	Equal_to	233.796	2.36884	±4	µg/ml	Inhibidor	http://www.ncbi.nlm.nih.gov/pubmed/30120393
PA-00255	LL-37 fragment KR-12	KRIVQRIKDFLR	Lipid Bilayer,Virus replication	Acinetobacter baumannii ATCC 19606	Bacteria Gram Negative	Acinetobacter	Moraxellaceae	Pseudomonadales	Gammaproteobacteria	Proteobacteria	Bacteria	MIC	Equal_to	256	2.40824		µg/ml	Inhibidor	http://www.ncbi.nlm.nih.gov/pubmed/24071034
PA-00256	LL-37 fragment KR-12	KRIVQRIKDFLR	Lipid Bilayer,Virus replication	Acinetobacter baumannii	Bacteria Gram Negative	Acinetobacter	Moraxellaceae	Pseudomonadales	Gammaproteobacteria	Proteobacteria	Bacteria	MIC	Range	128—256	2.25772		µg/ml	Inhibidor	http://www.ncbi.nlm.nih.gov/pubmed/28408902
PA-00257	LL-37 fragment KR-12	KRIVQRIKDFLR	Lipid Bilayer,Virus replication	Candida albicans NCTC 3179	Hongo	Candida	Saccharomycetaceae	Saccharomycetales	Saccharomycetes	Ascomycota	Fungi	MIC	Equal_to	5	0.69897	±2	µg/ml	Inhibidor	http://www.ncbi.nlm.nih.gov/pubmed/29430821
PA-00258	LL-37 fragment KR-12	KRIVQRIKDFLR	Lipid Bilayer,Virus replication	Staphylococcus aureus NCTC 6571	Bacteria Gram Positive	Staphylococcus	Staphylococcaceae	Bacillales	Bacilli	Firmicutes	Bacteria	MIC	Equal_to	8.4	0.924279	±6.3	µg/ml	Inhibidor	http://www.ncbi.nlm.nih.gov/pubmed/32153522
PA-00259	LL-37 fragment KR-12	KRIVQRIKDFLR	Lipid Bilayer,Virus replication	Escherichia coli ATCC 25922	Bacteria Gram Negative	Escherichia	Enterobacteriaceae	Enterobacterales	Gammaproteobacteria	Proteobacteria	Bacteria	MIC	Equal_to	2.1	0.322219	±0.7	µg/ml	Inhibidor	http://www.ncbi.nlm.nih.gov/pubmed/32153522
PA-00260	LL-37 fragment KR-12	KRIVQRIKDFLR	Lipid Bilayer,Virus replication	Escherichia coli ATCC 25922	Bacteria Gram Negative	Escherichia	Enterobacteriaceae	Enterobacterales	Gammaproteobacteria	Proteobacteria	Bacteria	MIC	Equal_to	3.92977	0.594368		µg/ml	Inhibidor	http://www.ncbi.nlm.nih.gov/pubmed/32153522
PA-00261	LL-37 fragment KR-12	KRIVQRIKDFLR	Lipid Bilayer,Virus replication	Pseudomonas aeruginosa ATCC 27853	Bacteria Gram Negative	Pseudomonas	Pseudomonadaceae	Pseudomonadales	Gammaproteobacteria	Proteobacteria	Bacteria	MIC	Equal_to	15.7191	1.19643		µg/ml	Inhibidor	http://www.ncbi.nlm.nih.gov/pubmed/32153522
PA-00262	LL-37 fragment KR-12	KRIVQRIKDFLR	Lipid Bilayer,Virus replication	Staphylococcus aureus ATCC 29213	Bacteria Gram Positive	Staphylococcus	Staphylococcaceae	Bacillales	Bacilli	Firmicutes	Bacteria	MIC	Equal_to	15.7191	1.19643		µg/ml	Inhibidor	http://www.ncbi.nlm.nih.gov/pubmed/32153522
PA-00263	LL-37 fragment KR-12	KRIVQRIKDFLR	Lipid Bilayer,Virus replication	Candida albicans ATCC 90028	Hongo	Candida	Saccharomycetaceae	Saccharomycetales	Saccharomycetes	Ascomycota	Fungi	MIC	Equal_to	15.7191	1.19643		µg/ml	Inhibidor	http://www.ncbi.nlm.nih.gov/pubmed/32153522
PA-00274	Tritrpticin	VRRFPWWWPFLRR	Lipid Bilayer	Aspergillus fumigatus	Hongo	Aspergillus	Trichocomaceae	Eurotiales	Eurotiomycetes	Ascomycota	Fungi	MIC	Equal_to	250	2.39794		µg/ml	Inhibidor	http://www.ncbi.nlm.nih.gov/pubmed/8706838
PA-00275	Tritrpticin	VRRFPWWWPFLRR	Lipid Bilayer	Candida albicans	Hongo	Candida	Saccharomycetaceae	Saccharomycetales	Saccharomycetes	Ascomycota	Fungi	MIC	Equal_to	1000	3		µg/ml	Inhibidor	http://www.ncbi.nlm.nih.gov/pubmed/12681513
PA-00276	Tritrpticin	VRRFPWWWPFLRR	Lipid Bilayer	Escherichia coli KCTC 1682	Bacteria Gram Negative	Escherichia	Enterobacteriaceae	Enterobacterales	Gammaproteobacteria	Proteobacteria	Bacteria	MIC	Equal_to	32	1.50515		µg/ml	Inhibidor	http://www.ncbi.nlm.nih.gov/pubmed/12207877
PA-00277	Tritrpticin	VRRFPWWWPFLRR	Lipid Bilayer	Salmonella typhimurium KCTC 1926	Bacteria Gram Negative	Salmonella	Enterobacteriaceae	Enterobacterales	Gammaproteobacteria	Proteobacteria	Bacteria	MIC	Equal_to	32	1.50515		µg/ml	Inhibidor	http://www.ncbi.nlm.nih.gov/pubmed/24086578
PA-00278	Tritrpticin	VRRFPWWWPFLRR	Lipid Bilayer	Pseudomonas aeruginosa KCTC 1637	Bacteria Gram Negative	Pseudomonas	Pseudomonadaceae	Pseudomonadales	Gammaproteobacteria	Proteobacteria	Bacteria	MIC	Equal_to	32	1.50515		µg/ml	Inhibidor	http://www.ncbi.nlm.nih.gov/pubmed/18815734
PA-00279	Tritrpticin	VRRFPWWWPFLRR	Lipid Bilayer	Bacillus subtilis KCTC 3068	Bacteria Gram Negative	Bacillus	Bacillaceae	Bacillales	Bacilli	Firmicutes	Bacteria	MIC	Equal_to	8	0.90309		µg/ml	Inhibidor	http://www.ncbi.nlm.nih.gov/pubmed/30192822
PA-00280	Tritrpticin	VRRFPWWWPFLRR	Lipid Bilayer	Staphylococcus aureus KCTC 1621	Bacteria Gram Positive	Staphylococcus	Staphylococcaceae	Bacillales	Bacilli	Firmicutes	Bacteria	MIC	Equal_to	16	1.20412		µg/ml	Inhibidor	http://www.ncbi.nlm.nih.gov/pubmed/31672543
PA-00281	Tritrpticin	VRRFPWWWPFLRR	Lipid Bilayer	Staphylococcus epidermidis KCTC 1917	Bacteria Gram Positive	Staphylococcus	Staphylococcaceae	Bacillales	Bacilli	Firmicutes	Bacteria	MIC	Equal_to	8	0.90309		µg/ml	Inhibidor	http://www.ncbi.nlm.nih.gov/pubmed/16859636
PA-00282	Tritrpticin	VRRFPWWWPFLRR	Lipid Bilayer	Candida albicans KCTC 7965	Hongo	Candida	Saccharomycetaceae	Saccharomycetales	Saccharomycetes	Ascomycota	Fungi	MIC	Equal_to	32	1.50515		µg/ml	Inhibidor	http://www.ncbi.nlm.nih.gov/pubmed/16940073
PA-00283	Tritrpticin	VRRFPWWWPFLRR	Lipid Bilayer	Escherichia coli	Bacteria Gram Negative	Escherichia	Enterobacteriaceae	Enterobacterales	Gammaproteobacteria	Proteobacteria	Bacteria	MIC	Equal_to	20	1.30103		µg/ml	Inhibidor	http://www.ncbi.nlm.nih.gov/pubmed/32126228
PA-00284	Tritrpticin	VRRFPWWWPFLRR	Lipid Bilayer	Staphylococcus aureus	Bacteria Gram Positive	Staphylococcus	Staphylococcaceae	Bacillales	Bacilli	Firmicutes	Bacteria	MIC	Range	10—20	1.15051		µg/ml	Inhibidor	http://www.ncbi.nlm.nih.gov/pubmed/32126228
PA-00287	Tritrpticin	VRRFPWWWPFLRR	Lipid Bilayer	Streptococcus pyogenes KCTC 3096	Bacteria Gram Positive	Streptococcus	Streptococcaceae	Lactobacillales	Bacilli	Firmicutes	Bacteria	MIC	Equal_to	64	1.80618		µg/ml	Inhibidor	http://www.ncbi.nlm.nih.gov/pubmed/32126228
PA-00288	Tritrpticin	VRRFPWWWPFLRR	Lipid Bilayer	Proteus vulgaris KCTC 2433	Bacteria Gram Negative	Proteus	Morganellaceae	Enterobacterales	Gammaproteobacteria	Proteobacteria	Bacteria	MIC	Equal_to	64	1.80618		µg/ml	Inhibidor	http://www.ncbi.nlm.nih.gov/pubmed/32126228
PA-00291	Tritrpticin	VRRFPWWWPFLRR	Lipid Bilayer	Xanthomonas citri	Bacteria Gram Negative	Xanthomonas	Xanthomonadaceae	Xanthomonadales	Gammaproteobacteria	Proteobacteria	Bacteria	MIC	Equal_to	15.218	1.18236		µg/ml	Inhibidor	http://www.ncbi.nlm.nih.gov/pubmed/32126228
PA-00293	Tritrpticin	VRRFPWWWPFLRR	Lipid Bilayer	Sinorhizobium meliloti USDA 1002	Bacteria Gram Negative	Sinorhizobium	Rhizobiaceae	Hyphomicrobiales	Alphaproteobacteria	Proteobacteria	Bacteria	MIC	Equal_to	7.609	0.881328		µg/ml	Inhibidor	http://www.ncbi.nlm.nih.gov/pubmed/32126228
PA-00297	Tritrpticin	VRRFPWWWPFLRR	Lipid Bilayer	Micrococcus luteus	Bacteria Gram Positive	Micrococcus	Micrococcaceae	Actinomycetales	Actinobacteria	Actinobacteria	Bacteria	MIC	Equal_to	2.09247	0.32066	±0.6	µg/ml	Inhibidor	http://www.ncbi.nlm.nih.gov/pubmed/32126228
PA-00298	Tritrpticin	VRRFPWWWPFLRR	Lipid Bilayer	Escherichia coli D31	Bacteria Gram Negative	Escherichia	Enterobacteriaceae	Enterobacterales	Gammaproteobacteria	Proteobacteria	Bacteria	MIC	Equal_to	3.61428	0.558021	±0.7	µg/ml	Inhibidor	http://www.ncbi.nlm.nih.gov/pubmed/32126228
PA-00299	Tritrpticin	VRRFPWWWPFLRR	Lipid Bilayer	Pseudomonas aeruginosa	Bacteria Gram Negative	Pseudomonas	Pseudomonadaceae	Pseudomonadales	Gammaproteobacteria	Proteobacteria	Bacteria	MIC	Range	1—8	0.451545		µg/ml	Inhibidor	http://www.ncbi.nlm.nih.gov/pubmed/32126228
PA-00302	Tritrpticin [V1R,W7VC]-R	RRRFPWVCWPFLRRR	Lipid Bilayer	Aspergillus fumigatus	Hongo	Aspergillus	Trichocomaceae	Eurotiales	Eurotiomycetes	Ascomycota	Fungi	MIC	Equal_to	250	2.39794		µg/ml	Inhibidor	http://www.ncbi.nlm.nih.gov/pubmed/8706838
PA-00303	Tritrpticin [V1R,W7VC]-R	RRRFPWVCWPFLRRR	Lipid Bilayer	Candida albicans	Hongo	Candida	Saccharomycetaceae	Saccharomycetales	Saccharomycetes	Ascomycota	Fungi	MIC	Equal_to	1000	3		µg/ml	Inhibidor	http://www.ncbi.nlm.nih.gov/pubmed/8706838
PA-00304	Tritrpticin (3-12)	RFPWWWPFLR	Lipid Bilayer	Aspergillus fumigatus	Hongo	Aspergillus	Trichocomaceae	Eurotiales	Eurotiomycetes	Ascomycota	Fungi	MIC	Equal_to	500	2.69897		µg/ml	Inhibidor	http://www.ncbi.nlm.nih.gov/pubmed/8706838
PA-00306	Tritrpticin (4-10)	FPWWWPF	Lipid Bilayer	Aspergillus fumigatus	Hongo	Aspergillus	Trichocomaceae	Eurotiales	Eurotiomycetes	Ascomycota	Fungi	MIC	Equal_to	500	2.69897		µg/ml	Inhibidor	http://www.ncbi.nlm.nih.gov/pubmed/8706838
PA-00308	CP26, MBI 26	KWKSFIKKLTSAAKKVVTTAKPLISS	Lipid Bilayer	Escherichia coli UB1005	Bacteria Gram Negative	Escherichia	Enterobacteriaceae	Enterobacterales	Gammaproteobacteria	Proteobacteria	Bacteria	MIC	Equal_to	1	0		µg/ml	Inhibidor	http://www.ncbi.nlm.nih.gov/pubmed/10085049
PA-00309	CP26, MBI 26	KWKSFIKKLTSAAKKVVTTAKPLISS	Lipid Bilayer	Salmonella typhimurium 14028s	Bacteria Gram Negative	Salmonella	Enterobacteriaceae	Enterobacterales	Gammaproteobacteria	Proteobacteria	Bacteria	MIC	Equal_to	3	0.477121		µg/ml	Inhibidor	http://www.ncbi.nlm.nih.gov/pubmed/10898680
PA-00310	CP26, MBI 26	KWKSFIKKLTSAAKKVVTTAKPLISS	Lipid Bilayer	Pseudomonas aeruginosa K799	Bacteria Gram Negative	Pseudomonas	Pseudomonadaceae	Pseudomonadales	Gammaproteobacteria	Proteobacteria	Bacteria	MIC	Equal_to	4	0.60206		µg/ml	Inhibidor	http://www.ncbi.nlm.nih.gov/pubmed/10387056
PA-00311	CP26, MBI 26	KWKSFIKKLTSAAKKVVTTAKPLISS	Lipid Bilayer	Pseudomonas aeruginosa Z61	Bacteria Gram Negative	Pseudomonas	Pseudomonadaceae	Pseudomonadales	Gammaproteobacteria	Proteobacteria	Bacteria	MIC	Equal_to	3	0.477121		µg/ml	Inhibidor	http://www.ncbi.nlm.nih.gov/pubmed/23141114
PA-00312	CP26, MBI 26	KWKSFIKKLTSAAKKVVTTAKPLISS	Lipid Bilayer	Pseudomonas aeruginosa H744	Bacteria Gram Negative	Pseudomonas	Pseudomonadaceae	Pseudomonadales	Gammaproteobacteria	Proteobacteria	Bacteria	MIC	Equal_to	2	0.30103		µg/ml	Inhibidor	http://www.ncbi.nlm.nih.gov/pubmed/10085049
PA-00313	CP26, MBI 26	KWKSFIKKLTSAAKKVVTTAKPLISS	Lipid Bilayer	Pseudomonas aeruginosa H374	Bacteria Gram Negative	Pseudomonas	Pseudomonadaceae	Pseudomonadales	Gammaproteobacteria	Proteobacteria	Bacteria	MIC	Equal_to	2	0.30103		µg/ml	Inhibidor	http://www.ncbi.nlm.nih.gov/pubmed/10085049
PA-00314	CP26, MBI 26	KWKSFIKKLTSAAKKVVTTAKPLISS	Lipid Bilayer	Pseudomonas aeruginosa H547	Bacteria Gram Negative	Pseudomonas	Pseudomonadaceae	Pseudomonadales	Gammaproteobacteria	Proteobacteria	Bacteria	MIC	Equal_to	4	0.60206		µg/ml	Inhibidor	http://www.ncbi.nlm.nih.gov/pubmed/10085049
PA-00316	CP26, MBI 26	KWKSFIKKLTSAAKKVVTTAKPLISS	Lipid Bilayer	Staphylococcus aureus ATCC 25923	Bacteria Gram Positive	Staphylococcus	Staphylococcaceae	Bacillales	Bacilli	Firmicutes	Bacteria	MIC	Equal_to	64	1.80618		µg/ml	Inhibidor	http://www.ncbi.nlm.nih.gov/pubmed/10085049
PA-00317	CP26, MBI 26	KWKSFIKKLTSAAKKVVTTAKPLISS	Lipid Bilayer	Staphylococcus aureus SAP 0017	Bacteria Gram Positive	Staphylococcus	Staphylococcaceae	Bacillales	Bacilli	Firmicutes	Bacteria	MIC	Equal_to	64	1.80618		µg/ml	Inhibidor	http://www.ncbi.nlm.nih.gov/pubmed/10085049
PA-00318	CP26, MBI 26	KWKSFIKKLTSAAKKVVTTAKPLISS	Lipid Bilayer	Staphylococcus haemolyticus	Bacteria Gram Positive	Staphylococcus	Staphylococcaceae	Bacillales	Bacilli	Firmicutes	Bacteria	MIC	Equal_to	64	1.80618		µg/ml	Inhibidor	http://www.ncbi.nlm.nih.gov/pubmed/10085049
PA-00320	CP26, MBI 26	KWKSFIKKLTSAAKKVVTTAKPLISS	Lipid Bilayer	Staphylococcus epidermidis	Bacteria Gram Positive	Staphylococcus	Staphylococcaceae	Bacillales	Bacilli	Firmicutes	Bacteria	MIC	Equal_to	32	1.50515		µg/ml	Inhibidor	http://www.ncbi.nlm.nih.gov/pubmed/10085049
PA-00322	CP26, MBI 26	KWKSFIKKLTSAAKKVVTTAKPLISS	Lipid Bilayer	Listeria monocytogenes NCTC 7973	Bacteria Gram Positive	Listeria	Listeriaceae	Bacillales	Bacilli	Firmicutes	Bacteria	MIC	Equal_to	16	1.20412		µg/ml	Inhibidor	http://www.ncbi.nlm.nih.gov/pubmed/10085049
PA-00323	CP26, MBI 26	KWKSFIKKLTSAAKKVVTTAKPLISS	Lipid Bilayer	Streptococcus pyogenes ATCC 19615	Bacteria Gram Positive	Streptococcus	Streptococcaceae	Lactobacillales	Bacilli	Firmicutes	Bacteria	MIC	Equal_to	16	1.20412		µg/ml	Inhibidor	http://www.ncbi.nlm.nih.gov/pubmed/10085049
PA-00324	CP26, MBI 26	KWKSFIKKLTSAAKKVVTTAKPLISS	Lipid Bilayer	Corynebacterium xerosis	Bacteria Gram Positive	Corynebacterium	Corynebacteriaceae	Corynebacteriales	Actinomycetia	Actinobacteria	Bacteria	MIC	Equal_to	1	0		µg/ml	Inhibidor	http://www.ncbi.nlm.nih.gov/pubmed/10085049
PA-00325	CP26, MBI 26	KWKSFIKKLTSAAKKVVTTAKPLISS	Lipid Bilayer	Escherichia coli KF130	Bacteria Gram Negative	Escherichia	Enterobacteriaceae	Enterobacterales	Gammaproteobacteria	Proteobacteria	Bacteria	MIC	Equal_to	1	0		µg/ml	Inhibidor	http://www.ncbi.nlm.nih.gov/pubmed/10085049
PA-00326	CP26, MBI 26	KWKSFIKKLTSAAKKVVTTAKPLISS	Lipid Bilayer	Escherichia coli KF111	Bacteria Gram Negative	Escherichia	Enterobacteriaceae	Enterobacterales	Gammaproteobacteria	Proteobacteria	Bacteria	MIC	Equal_to	2	0.30103		µg/ml	Inhibidor	http://www.ncbi.nlm.nih.gov/pubmed/10085049
PA-00327	CP26, MBI 26	KWKSFIKKLTSAAKKVVTTAKPLISS	Lipid Bilayer	Mycobacterium tuberculosis H37Rv	Bacteria No Gram	Mycobacterium	Mycobacteriaceae	Corynebacteriales	Actinomycetia	Actinobacteria	Bacteria	MIC	Equal_to	2.1	0.322219	±0.33	µg/ml	Inhibidor	http://www.ncbi.nlm.nih.gov/pubmed/10085049
PA-00329	CP26, MBI 26	KWKSFIKKLTSAAKKVVTTAKPLISS	Lipid Bilayer	Pseudomonas aeruginosa H187	Bacteria Gram Negative	Pseudomonas	Pseudomonadaceae	Pseudomonadales	Gammaproteobacteria	Proteobacteria	Bacteria	MIC	Equal_to	32	1.50515		µg/ml	Inhibidor	http://www.ncbi.nlm.nih.gov/pubmed/10085049
PA-00331	CP26, MBI 26	KWKSFIKKLTSAAKKVVTTAKPLISS	Lipid Bilayer	Pseudomonas aeruginosa H103	Bacteria Gram Negative	Pseudomonas	Pseudomonadaceae	Pseudomonadales	Gammaproteobacteria	Proteobacteria	Bacteria	MIC	Equal_to	4	0.60206		µg/ml	Inhibidor	http://www.ncbi.nlm.nih.gov/pubmed/10085049
PA-00332	CP26, MBI 26	KWKSFIKKLTSAAKKVVTTAKPLISS	Lipid Bilayer	Escherichia coli O111:B4	Bacteria Gram Negative	Escherichia	Enterobacteriaceae	Enterobacterales	Gammaproteobacteria	Proteobacteria	Bacteria	MIC	Equal_to	2	0.30103		µg/ml	Inhibidor	http://www.ncbi.nlm.nih.gov/pubmed/10085049
PA-00333	CP26, MBI 26	KWKSFIKKLTSAAKKVVTTAKPLISS	Lipid Bilayer	Xanthomonas maltophilia ATCC 13637	Bacteria Gram Negative	Xanthomonas	Xanthomonadaceae	Xanthomonadales	Gammaproteobacteria	Proteobacteria	Bacteria	MIC	Equal_to	2	0.30103		µg/ml	Inhibidor	http://www.ncbi.nlm.nih.gov/pubmed/10085049
PA-00334	CP26, MBI 26	KWKSFIKKLTSAAKKVVTTAKPLISS	Lipid Bilayer	Acinetobacter calcoaceticus ATCC 23055	Bacteria Gram Negative	Acinetobacter	Moraxellaceae	Pseudomonadales	Gammaproteobacteria	Proteobacteria	Bacteria	MIC	Equal_to	2	0.30103		µg/ml	Inhibidor	http://www.ncbi.nlm.nih.gov/pubmed/10085049
PA-00335	CP26, MBI 26	KWKSFIKKLTSAAKKVVTTAKPLISS	Lipid Bilayer	Enterobacter cloacae ATCC 13047	Bacteria Gram Negative	Enterobacter	Enterobacteriaceae	Enterobacterales	Gammaproteobacteria	Proteobacteria	Bacteria	MIC	Equal_to	2	0.30103		µg/ml	Inhibidor	http://www.ncbi.nlm.nih.gov/pubmed/10085049
PA-00336	CP26, MBI 26	KWKSFIKKLTSAAKKVVTTAKPLISS	Lipid Bilayer	Pseudomonas aeruginosa ATCC 27853	Bacteria Gram Negative	Pseudomonas	Pseudomonadaceae	Pseudomonadales	Gammaproteobacteria	Proteobacteria	Bacteria	MIC	Equal_to	8	0.90309		µg/ml	Inhibidor	http://www.ncbi.nlm.nih.gov/pubmed/10085049
PA-00337	CP26, MBI 26	KWKSFIKKLTSAAKKVVTTAKPLISS	Lipid Bilayer	Escherichia coli UB1005	Bacteria Gram Negative	Escherichia	Enterobacteriaceae	Enterobacterales	Gammaproteobacteria	Proteobacteria	Bacteria	MIC	Equal_to	4	0.60206		µg/ml	Inhibidor	http://www.ncbi.nlm.nih.gov/pubmed/10085049
PA-00338	CP26, MBI 26	KWKSFIKKLTSAAKKVVTTAKPLISS	Lipid Bilayer	Escherichia coli O111:B4	Bacteria Gram Negative	Escherichia	Enterobacteriaceae	Enterobacterales	Gammaproteobacteria	Proteobacteria	Bacteria	MIC	Equal_to	8	0.90309		µg/ml	Inhibidor	http://www.ncbi.nlm.nih.gov/pubmed/10085049
PA-00339	CP26, MBI 26	KWKSFIKKLTSAAKKVVTTAKPLISS	Lipid Bilayer	Salmonella typhimurium C610	Bacteria Gram Negative	Salmonella	Enterobacteriaceae	Enterobacterales	Gammaproteobacteria	Proteobacteria	Bacteria	MIC	Equal_to	8	0.90309		µg/ml	Inhibidor	http://www.ncbi.nlm.nih.gov/pubmed/10085049
PA-00340	CP26, MBI 26	KWKSFIKKLTSAAKKVVTTAKPLISS	Lipid Bilayer	Enterococcus faecalis C625	Bacteria Gram Positive	Enterococcus	Enterococcaceae	Lactobacillales	Bacilli	Firmicutes	Bacteria	MIC	Equal_to	16	1.20412		µg/ml	Inhibidor	http://www.ncbi.nlm.nih.gov/pubmed/10085049
PA-00341	CP26, MBI 26	KWKSFIKKLTSAAKKVVTTAKPLISS	Lipid Bilayer	Acinetobacter calcoaceticus C402	Bacteria Gram Negative	Acinetobacter	Moraxellaceae	Pseudomonadales	Gammaproteobacteria	Proteobacteria	Bacteria	MIC	Equal_to	8	0.90309		µg/ml	Inhibidor	http://www.ncbi.nlm.nih.gov/pubmed/10085049
PA-00342	CP26, MBI 26	KWKSFIKKLTSAAKKVVTTAKPLISS	Lipid Bilayer	Enterobacter cloacae C601	Bacteria Gram Negative	Enterobacter	Enterobacteriaceae	Enterobacterales	Gammaproteobacteria	Proteobacteria	Bacteria	MIC	Equal_to	8	0.90309		µg/ml	Inhibidor	http://www.ncbi.nlm.nih.gov/pubmed/10085049
PA-00343	CP26, MBI 26	KWKSFIKKLTSAAKKVVTTAKPLISS	Lipid Bilayer	Pseudomonas aeruginosa H103	Bacteria Gram Negative	Pseudomonas	Pseudomonadaceae	Pseudomonadales	Gammaproteobacteria	Proteobacteria	Bacteria	MIC	Equal_to	16	1.20412		µg/ml	Inhibidor	http://www.ncbi.nlm.nih.gov/pubmed/10085049
PA-00344	CP26, MBI 26	KWKSFIKKLTSAAKKVVTTAKPLISS	Lipid Bilayer	Escherichia coli K—12	Bacteria Gram Negative	Escherichia	Enterobacteriaceae	Enterobacterales	Gammaproteobacteria	Proteobacteria	Bacteria	MIC	Equal_to	11.4459	1.05865		µg/ml	Inhibidor	http://www.ncbi.nlm.nih.gov/pubmed/10085049
PA-00346	CP26, MBI 26	KWKSFIKKLTSAAKKVVTTAKPLISS	Lipid Bilayer	Pseudomonas aeruginosa ATCC 27853	Bacteria Gram Negative	Pseudomonas	Pseudomonadaceae	Pseudomonadales	Gammaproteobacteria	Proteobacteria	Bacteria	MIC	Equal_to	11.4459	1.05865		µg/ml	Inhibidor	http://www.ncbi.nlm.nih.gov/pubmed/10085049
PA-00347	CEME	KWKLFKKIGIGAVLKVLTTGLPALIS	Lipid Bilayer	Escherichia coli UB1005	Bacteria Gram Negative	Escherichia	Enterobacteriaceae	Enterobacterales	Gammaproteobacteria	Proteobacteria	Bacteria	MIC	Equal_to	2	0.30103		µg/ml	Inhibidor	http://www.ncbi.nlm.nih.gov/pubmed/10085049
PA-00348	CEME	KWKLFKKIGIGAVLKVLTTGLPALIS	Lipid Bilayer	Salmonella typhimurium 14028s	Bacteria Gram Negative	Salmonella	Enterobacteriaceae	Enterobacterales	Gammaproteobacteria	Proteobacteria	Bacteria	MIC	Equal_to	2	0.30103		µg/ml	Inhibidor	http://www.ncbi.nlm.nih.gov/pubmed/10085049
PA-00349	CEME	KWKLFKKIGIGAVLKVLTTGLPALIS	Lipid Bilayer	Pseudomonas aeruginosa K799	Bacteria Gram Negative	Pseudomonas	Pseudomonadaceae	Pseudomonadales	Gammaproteobacteria	Proteobacteria	Bacteria	MIC	Equal_to	5	0.69897		µg/ml	Inhibidor	http://www.ncbi.nlm.nih.gov/pubmed/10085049
PA-00350	CEME	KWKLFKKIGIGAVLKVLTTGLPALIS	Lipid Bilayer	Pseudomonas aeruginosa Z61	Bacteria Gram Negative	Pseudomonas	Pseudomonadaceae	Pseudomonadales	Gammaproteobacteria	Proteobacteria	Bacteria	MIC	Equal_to	4	0.60206		µg/ml	Inhibidor	http://www.ncbi.nlm.nih.gov/pubmed/10085049
PA-00351	CEME	KWKLFKKIGIGAVLKVLTTGLPALIS	Lipid Bilayer	Pseudomonas aeruginosa H744	Bacteria Gram Negative	Pseudomonas	Pseudomonadaceae	Pseudomonadales	Gammaproteobacteria	Proteobacteria	Bacteria	MIC	Equal_to	2	0.30103		µg/ml	Inhibidor	http://www.ncbi.nlm.nih.gov/pubmed/10085049
PA-00352	CEME	KWKLFKKIGIGAVLKVLTTGLPALIS	Lipid Bilayer	Pseudomonas aeruginosa H374	Bacteria Gram Negative	Pseudomonas	Pseudomonadaceae	Pseudomonadales	Gammaproteobacteria	Proteobacteria	Bacteria	MIC	Equal_to	2	0.30103		µg/ml	Inhibidor	http://www.ncbi.nlm.nih.gov/pubmed/10085049
PA-00353	CEME	KWKLFKKIGIGAVLKVLTTGLPALIS	Lipid Bilayer	Pseudomonas aeruginosa H547	Bacteria Gram Negative	Pseudomonas	Pseudomonadaceae	Pseudomonadales	Gammaproteobacteria	Proteobacteria	Bacteria	MIC	Equal_to	2	0.30103		µg/ml	Inhibidor	http://www.ncbi.nlm.nih.gov/pubmed/10085049
PA-00355	CEME	KWKLFKKIGIGAVLKVLTTGLPALIS	Lipid Bilayer	Staphylococcus aureus K147	Bacteria Gram Positive	Staphylococcus	Staphylococcaceae	Bacillales	Bacilli	Firmicutes	Bacteria	MIC	Equal_to	32	1.50515		µg/ml	Inhibidor	http://www.ncbi.nlm.nih.gov/pubmed/10085049
PA-00356	CEME	KWKLFKKIGIGAVLKVLTTGLPALIS	Lipid Bilayer	Staphylococcus aureus SAP 0017	Bacteria Gram Positive	Staphylococcus	Staphylococcaceae	Bacillales	Bacilli	Firmicutes	Bacteria	MIC	Equal_to	24	1.38021		µg/ml	Inhibidor	http://www.ncbi.nlm.nih.gov/pubmed/10085049
PA-00357	CEME	KWKLFKKIGIGAVLKVLTTGLPALIS	Lipid Bilayer	Staphylococcus epidermidis	Bacteria Gram Positive	Staphylococcus	Staphylococcaceae	Bacillales	Bacilli	Firmicutes	Bacteria	MIC	Equal_to	16	1.20412		µg/ml	Inhibidor	http://www.ncbi.nlm.nih.gov/pubmed/10085049
PA-00358	CEME	KWKLFKKIGIGAVLKVLTTGLPALIS	Lipid Bilayer	Pseudomonas aeruginosa H187	Bacteria Gram Negative	Pseudomonas	Pseudomonadaceae	Pseudomonadales	Gammaproteobacteria	Proteobacteria	Bacteria	MIC	Equal_to	8	0.90309		µg/ml	Inhibidor	http://www.ncbi.nlm.nih.gov/pubmed/10085049
PA-00359	CEME	KWKLFKKIGIGAVLKVLTTGLPALIS	Lipid Bilayer	Candida albicans CAN105	Hongo	Candida	Saccharomycetaceae	Saccharomycetales	Saccharomycetes	Ascomycota	Fungi	MIC	Equal_to	64	1.80618		µg/ml	Inhibidor	http://www.ncbi.nlm.nih.gov/pubmed/10085049
PA-00360	CEMA, MBI-28	KWKLFKKIGIGAVLKVLTTGLPALKLTK	Lipid Bilayer	Escherichia coli UB1005	Bacteria Gram Negative	Escherichia	Enterobacteriaceae	Enterobacterales	Gammaproteobacteria	Proteobacteria	Bacteria	MIC	Equal_to	2	0.30103		µg/ml	Inhibidor	http://www.ncbi.nlm.nih.gov/pubmed/10085049
PA-00361	CEMA, MBI-28	KWKLFKKIGIGAVLKVLTTGLPALKLTK	Lipid Bilayer	Salmonella typhimurium 14028s	Bacteria Gram Negative	Salmonella	Enterobacteriaceae	Enterobacterales	Gammaproteobacteria	Proteobacteria	Bacteria	MIC	Equal_to	3	0.477121		µg/ml	Inhibidor	http://www.ncbi.nlm.nih.gov/pubmed/15625724
PA-00362	CEMA, MBI-28	KWKLFKKIGIGAVLKVLTTGLPALKLTK	Lipid Bilayer	Pseudomonas aeruginosa K799	Bacteria Gram Negative	Pseudomonas	Pseudomonadaceae	Pseudomonadales	Gammaproteobacteria	Proteobacteria	Bacteria	MIC	Equal_to	3	0.477121		µg/ml	Inhibidor	http://www.ncbi.nlm.nih.gov/pubmed/15625724
PA-00363	CEMA, MBI-28	KWKLFKKIGIGAVLKVLTTGLPALKLTK	Lipid Bilayer	Pseudomonas aeruginosa Z61	Bacteria Gram Negative	Pseudomonas	Pseudomonadaceae	Pseudomonadales	Gammaproteobacteria	Proteobacteria	Bacteria	MIC	Equal_to	2	0.30103		µg/ml	Inhibidor	http://www.ncbi.nlm.nih.gov/pubmed/15625724
PA-00364	CEMA, MBI-28	KWKLFKKIGIGAVLKVLTTGLPALKLTK	Lipid Bilayer	Pseudomonas aeruginosa H744	Bacteria Gram Negative	Pseudomonas	Pseudomonadaceae	Pseudomonadales	Gammaproteobacteria	Proteobacteria	Bacteria	MIC	Equal_to	2	0.30103		µg/ml	Inhibidor	http://www.ncbi.nlm.nih.gov/pubmed/15625724
PA-00365	CEMA, MBI-28	KWKLFKKIGIGAVLKVLTTGLPALKLTK	Lipid Bilayer	Pseudomonas aeruginosa H374	Bacteria Gram Negative	Pseudomonas	Pseudomonadaceae	Pseudomonadales	Gammaproteobacteria	Proteobacteria	Bacteria	MIC	Equal_to	2	0.30103		µg/ml	Inhibidor	http://www.ncbi.nlm.nih.gov/pubmed/15625724
PA-00366	CEMA, MBI-28	KWKLFKKIGIGAVLKVLTTGLPALKLTK	Lipid Bilayer	Pseudomonas aeruginosa H547	Bacteria Gram Negative	Pseudomonas	Pseudomonadaceae	Pseudomonadales	Gammaproteobacteria	Proteobacteria	Bacteria	MIC	Equal_to	4	0.60206		µg/ml	Inhibidor	http://www.ncbi.nlm.nih.gov/pubmed/15625724
PA-00368	CEMA, MBI-28	KWKLFKKIGIGAVLKVLTTGLPALKLTK	Lipid Bilayer	Escherichia coli DSM 1103	Bacteria Gram Negative	Escherichia	Enterobacteriaceae	Enterobacterales	Gammaproteobacteria	Proteobacteria	Bacteria	MIC	Equal_to	6.25	0.79588		µg/ml	Inhibidor	http://www.ncbi.nlm.nih.gov/pubmed/15625724
PA-00369	CEMA, MBI-28	KWKLFKKIGIGAVLKVLTTGLPALKLTK	Lipid Bilayer	Klebsiella pneumoniae DSM 681	Bacteria Gram Negative	Klebsiella	Enterobacteriaceae	Enterobacterales	Gammaproteobacteria	Proteobacteria	Bacteria	MIC	Equal_to	6.25	0.79588		µg/ml	Inhibidor	http://www.ncbi.nlm.nih.gov/pubmed/15625724
PA-00370	CEMA, MBI-28	KWKLFKKIGIGAVLKVLTTGLPALKLTK	Lipid Bilayer	Pseudomonas aeruginosa DSM 1128	Bacteria Gram Negative	Pseudomonas	Pseudomonadaceae	Pseudomonadales	Gammaproteobacteria	Proteobacteria	Bacteria	MIC	Equal_to	3.13	0.495544		µg/ml	Inhibidor	http://www.ncbi.nlm.nih.gov/pubmed/15625724
PA-00371	CEMA, MBI-28	KWKLFKKIGIGAVLKVLTTGLPALKLTK	Lipid Bilayer	Streptococcus pneumoniae DSM 11865	Bacteria Gram Positive	Streptococcus	Streptococcaceae	Lactobacillales	Bacilli	Firmicutes	Bacteria	MIC	Equal_to	6.25	0.79588		µg/ml	Inhibidor	http://www.ncbi.nlm.nih.gov/pubmed/15625724
PA-00372	CEMA, MBI-28	KWKLFKKIGIGAVLKVLTTGLPALKLTK	Lipid Bilayer	Staphylococcus aureus ATCC 25923	Bacteria Gram Positive	Staphylococcus	Staphylococcaceae	Bacillales	Bacilli	Firmicutes	Bacteria	MIC	Equal_to	6.25	0.79588		µg/ml	Inhibidor	http://www.ncbi.nlm.nih.gov/pubmed/15625724
PA-00373	CP29, MBI 29	KWKSFIKKLTTAVKKVLTTGLPALIS	Lipid Bilayer	Escherichia coli UB1005	Bacteria Gram Negative	Escherichia	Enterobacteriaceae	Enterobacterales	Gammaproteobacteria	Proteobacteria	Bacteria	MIC	Equal_to	2	0.30103		µg/ml	Inhibidor	http://www.ncbi.nlm.nih.gov/pubmed/10085049
PA-00374	CP29, MBI 29	KWKSFIKKLTTAVKKVLTTGLPALIS	Lipid Bilayer	Salmonella typhimurium 14028s	Bacteria Gram Negative	Salmonella	Enterobacteriaceae	Enterobacterales	Gammaproteobacteria	Proteobacteria	Bacteria	MIC	Equal_to	2	0.30103		µg/ml	Inhibidor	http://www.ncbi.nlm.nih.gov/pubmed/10898680
PA-00375	CP29, MBI 29	KWKSFIKKLTTAVKKVLTTGLPALIS	Lipid Bilayer	Pseudomonas aeruginosa K799	Bacteria Gram Negative	Pseudomonas	Pseudomonadaceae	Pseudomonadales	Gammaproteobacteria	Proteobacteria	Bacteria	MIC	Equal_to	6	0.778151		µg/ml	Inhibidor	http://www.ncbi.nlm.nih.gov/pubmed/10085049
PA-00376	CP29, MBI 29	KWKSFIKKLTTAVKKVLTTGLPALIS	Lipid Bilayer	Pseudomonas aeruginosa Z61	Bacteria Gram Negative	Pseudomonas	Pseudomonadaceae	Pseudomonadales	Gammaproteobacteria	Proteobacteria	Bacteria	MIC	Equal_to	3	0.477121		µg/ml	Inhibidor	http://www.ncbi.nlm.nih.gov/pubmed/10085049
PA-00377	CP29, MBI 29	KWKSFIKKLTTAVKKVLTTGLPALIS	Lipid Bilayer	Pseudomonas aeruginosa H744	Bacteria Gram Negative	Pseudomonas	Pseudomonadaceae	Pseudomonadales	Gammaproteobacteria	Proteobacteria	Bacteria	MIC	Equal_to	2	0.30103		µg/ml	Inhibidor	http://www.ncbi.nlm.nih.gov/pubmed/10085049
PA-00378	CP29, MBI 29	KWKSFIKKLTTAVKKVLTTGLPALIS	Lipid Bilayer	Pseudomonas aeruginosa H374	Bacteria Gram Negative	Pseudomonas	Pseudomonadaceae	Pseudomonadales	Gammaproteobacteria	Proteobacteria	Bacteria	MIC	Equal_to	2	0.30103		µg/ml	Inhibidor	http://www.ncbi.nlm.nih.gov/pubmed/10085049
PA-00379	CP29, MBI 29	KWKSFIKKLTTAVKKVLTTGLPALIS	Lipid Bilayer	Pseudomonas aeruginosa H547	Bacteria Gram Negative	Pseudomonas	Pseudomonadaceae	Pseudomonadales	Gammaproteobacteria	Proteobacteria	Bacteria	MIC	Equal_to	2	0.30103		µg/ml	Inhibidor	http://www.ncbi.nlm.nih.gov/pubmed/10085049
PA-00381	CP29, MBI 29	KWKSFIKKLTTAVKKVLTTGLPALIS	Lipid Bilayer	Staphylococcus aureus ATCC 25923	Bacteria Gram Positive	Staphylococcus	Staphylococcaceae	Bacillales	Bacilli	Firmicutes	Bacteria	MIC	Equal_to	8	0.90309		µg/ml	Inhibidor	http://www.ncbi.nlm.nih.gov/pubmed/10085049
PA-00382	CP29, MBI 29	KWKSFIKKLTTAVKKVLTTGLPALIS	Lipid Bilayer	Staphylococcus aureus SAP 0017	Bacteria Gram Positive	Staphylococcus	Staphylococcaceae	Bacillales	Bacilli	Firmicutes	Bacteria	MIC	Equal_to	8	0.90309		µg/ml	Inhibidor	http://www.ncbi.nlm.nih.gov/pubmed/10085049
PA-00383	CP29, MBI 29	KWKSFIKKLTTAVKKVLTTGLPALIS	Lipid Bilayer	Staphylococcus haemolyticus	Bacteria Gram Positive	Staphylococcus	Staphylococcaceae	Bacillales	Bacilli	Firmicutes	Bacteria	MIC	Equal_to	8	0.90309		µg/ml	Inhibidor	http://www.ncbi.nlm.nih.gov/pubmed/10085049
PA-00384	CP29, MBI 29	KWKSFIKKLTTAVKKVLTTGLPALIS	Lipid Bilayer	Staphylococcus haemolyticus	Bacteria Gram Positive	Staphylococcus	Staphylococcaceae	Bacillales	Bacilli	Firmicutes	Bacteria	MIC	Equal_to	16	1.20412		µg/ml	Inhibidor	http://www.ncbi.nlm.nih.gov/pubmed/10085049
PA-00385	CP29, MBI 29	KWKSFIKKLTTAVKKVLTTGLPALIS	Lipid Bilayer	Staphylococcus epidermidis	Bacteria Gram Positive	Staphylococcus	Staphylococcaceae	Bacillales	Bacilli	Firmicutes	Bacteria	MIC	Equal_to	16	1.20412		µg/ml	Inhibidor	http://www.ncbi.nlm.nih.gov/pubmed/10085049
PA-00386	CP29, MBI 29	KWKSFIKKLTTAVKKVLTTGLPALIS	Lipid Bilayer	Enterococcus faecalis ATCC 29212	Bacteria Gram Positive	Enterococcus	Enterococcaceae	Lactobacillales	Bacilli	Firmicutes	Bacteria	MIC	Equal_to	64	1.80618		µg/ml	Inhibidor	http://www.ncbi.nlm.nih.gov/pubmed/10085049
PA-00387	CP29, MBI 29	KWKSFIKKLTTAVKKVLTTGLPALIS	Lipid Bilayer	Listeria monocytogenes NCTC 7973	Bacteria Gram Positive	Listeria	Listeriaceae	Bacillales	Bacilli	Firmicutes	Bacteria	MIC	Equal_to	4	0.60206		µg/ml	Inhibidor	http://www.ncbi.nlm.nih.gov/pubmed/10085049
PA-00388	CP29, MBI 29	KWKSFIKKLTTAVKKVLTTGLPALIS	Lipid Bilayer	Streptococcus pyogenes ATCC 19615	Bacteria Gram Positive	Streptococcus	Streptococcaceae	Lactobacillales	Bacilli	Firmicutes	Bacteria	MIC	Equal_to	8	0.90309		µg/ml	Inhibidor	http://www.ncbi.nlm.nih.gov/pubmed/10085049
PA-00389	CP29, MBI 29	KWKSFIKKLTTAVKKVLTTGLPALIS	Lipid Bilayer	Corynebacterium xerosis	Bacteria Gram Positive	Corynebacterium	Corynebacteriaceae	Corynebacteriales	Actinomycetia	Actinobacteria	Bacteria	MIC	Equal_to	2	0.30103		µg/ml	Inhibidor	http://www.ncbi.nlm.nih.gov/pubmed/10085049
PA-00390	CP29, MBI 29	KWKSFIKKLTTAVKKVLTTGLPALIS	Lipid Bilayer	Staphylococcus aureus K147	Bacteria Gram Positive	Staphylococcus	Staphylococcaceae	Bacillales	Bacilli	Firmicutes	Bacteria	MIC	Equal_to	32	1.50515		µg/ml	Inhibidor	http://www.ncbi.nlm.nih.gov/pubmed/10085049
PA-00391	CP29, MBI 29	KWKSFIKKLTTAVKKVLTTGLPALIS	Lipid Bilayer	Pseudomonas aeruginosa H187	Bacteria Gram Negative	Pseudomonas	Pseudomonadaceae	Pseudomonadales	Gammaproteobacteria	Proteobacteria	Bacteria	MIC	Equal_to	16	1.20412		µg/ml	Inhibidor	http://www.ncbi.nlm.nih.gov/pubmed/10085049
PA-00392	CP29, MBI 29	KWKSFIKKLTTAVKKVLTTGLPALIS	Lipid Bilayer	Candida albicans CAN105	Hongo	Candida	Saccharomycetaceae	Saccharomycetales	Saccharomycetes	Ascomycota	Fungi	MIC	Equal_to	32	1.50515		µg/ml	Inhibidor	http://www.ncbi.nlm.nih.gov/pubmed/10085049
PA-00393	CP29, MBI 29	KWKSFIKKLTTAVKKVLTTGLPALIS	Lipid Bilayer	Pseudomonas aeruginosa H103	Bacteria Gram Negative	Pseudomonas	Pseudomonadaceae	Pseudomonadales	Gammaproteobacteria	Proteobacteria	Bacteria	MIC	Equal_to	4	0.60206		µg/ml	Inhibidor	http://www.ncbi.nlm.nih.gov/pubmed/10085049
PA-00394	CP29, MBI 29	KWKSFIKKLTTAVKKVLTTGLPALIS	Lipid Bilayer	Escherichia coli O111:B4	Bacteria Gram Negative	Escherichia	Enterobacteriaceae	Enterobacterales	Gammaproteobacteria	Proteobacteria	Bacteria	MIC	Equal_to	2	0.30103		µg/ml	Inhibidor	http://www.ncbi.nlm.nih.gov/pubmed/10085049
PA-00395	CP29, MBI 29	KWKSFIKKLTTAVKKVLTTGLPALIS	Lipid Bilayer	Xanthomonas maltophilia ATCC 13637	Bacteria Gram Negative	Xanthomonas	Xanthomonadaceae	Xanthomonadales	Gammaproteobacteria	Proteobacteria	Bacteria	MIC	Equal_to	3	0.477121		µg/ml	Inhibidor	http://www.ncbi.nlm.nih.gov/pubmed/10085049
PA-00396	CP29, MBI 29	KWKSFIKKLTTAVKKVLTTGLPALIS	Lipid Bilayer	Acinetobacter calcoaceticus ATCC 23055	Bacteria Gram Negative	Acinetobacter	Moraxellaceae	Pseudomonadales	Gammaproteobacteria	Proteobacteria	Bacteria	MIC	Equal_to	4	0.60206		µg/ml	Inhibidor	http://www.ncbi.nlm.nih.gov/pubmed/10085049
PA-00397	CP29, MBI 29	KWKSFIKKLTTAVKKVLTTGLPALIS	Lipid Bilayer	Enterobacter cloacae ATCC 13047	Bacteria Gram Negative	Enterobacter	Enterobacteriaceae	Enterobacterales	Gammaproteobacteria	Proteobacteria	Bacteria	MIC	Equal_to	2	0.30103		µg/ml	Inhibidor	http://www.ncbi.nlm.nih.gov/pubmed/10085049
PA-00398	CP29, MBI 29	KWKSFIKKLTTAVKKVLTTGLPALIS	Lipid Bilayer	Pseudomonas aeruginosa ATCC 27853	Bacteria Gram Negative	Pseudomonas	Pseudomonadaceae	Pseudomonadales	Gammaproteobacteria	Proteobacteria	Bacteria	MIC	Equal_to	16	1.20412		µg/ml	Inhibidor	http://www.ncbi.nlm.nih.gov/pubmed/10085049
PA-00399		KWKSFIKKLTSAAKKVTTAAKPLTK	Lipid Bilayer	Escherichia coli UB1005	Bacteria Gram Negative	Escherichia	Enterobacteriaceae	Enterobacterales	Gammaproteobacteria	Proteobacteria	Bacteria	MIC	Equal_to	2	0.30103		µg/ml	Inhibidor	http://www.ncbi.nlm.nih.gov/pubmed/10085049
PA-00400		KWKSFIKKLTSAAKKVTTAAKPLTK	Lipid Bilayer	Salmonella typhimurium 14028s	Bacteria Gram Negative	Salmonella	Enterobacteriaceae	Enterobacterales	Gammaproteobacteria	Proteobacteria	Bacteria	MIC	Equal_to	43	1.63347		µg/ml	Inhibidor	http://www.ncbi.nlm.nih.gov/pubmed/10085049
PA-00401		KWKSFIKKLTSAAKKVTTAAKPLTK	Lipid Bilayer	Pseudomonas aeruginosa K799	Bacteria Gram Negative	Pseudomonas	Pseudomonadaceae	Pseudomonadales	Gammaproteobacteria	Proteobacteria	Bacteria	MIC	Equal_to	64	1.80618		µg/ml	Inhibidor	http://www.ncbi.nlm.nih.gov/pubmed/10085049
PA-00402		KWKSFIKKLTSAAKKVTTAAKPLTK	Lipid Bilayer	Pseudomonas aeruginosa Z61	Bacteria Gram Negative	Pseudomonas	Pseudomonadaceae	Pseudomonadales	Gammaproteobacteria	Proteobacteria	Bacteria	MIC	Equal_to	24	1.38021		µg/ml	Inhibidor	http://www.ncbi.nlm.nih.gov/pubmed/10085049
PA-00403		KWKSFIKKLTSAAKKVTTAAKPLTK	Lipid Bilayer	Pseudomonas aeruginosa H744	Bacteria Gram Negative	Pseudomonas	Pseudomonadaceae	Pseudomonadales	Gammaproteobacteria	Proteobacteria	Bacteria	MIC	Equal_to	8	0.90309		µg/ml	Inhibidor	http://www.ncbi.nlm.nih.gov/pubmed/10085049
PA-00404		KWKSFIKKLTSAAKKVTTAAKPLTK	Lipid Bilayer	Pseudomonas aeruginosa H374	Bacteria Gram Negative	Pseudomonas	Pseudomonadaceae	Pseudomonadales	Gammaproteobacteria	Proteobacteria	Bacteria	MIC	Equal_to	8	0.90309		µg/ml	Inhibidor	http://www.ncbi.nlm.nih.gov/pubmed/10085049
PA-00405		KWKSFIKKLTSAAKKVTTAAKPLTK	Lipid Bilayer	Pseudomonas aeruginosa H547	Bacteria Gram Negative	Pseudomonas	Pseudomonadaceae	Pseudomonadales	Gammaproteobacteria	Proteobacteria	Bacteria	MIC	Equal_to	16	1.20412		µg/ml	Inhibidor	http://www.ncbi.nlm.nih.gov/pubmed/10085049
PA-00407		KWKKFIKKIGIGAVLKVLTTGLPALKLTKK	Lipid Bilayer	Escherichia coli UB1005	Bacteria Gram Negative	Escherichia	Enterobacteriaceae	Enterobacterales	Gammaproteobacteria	Proteobacteria	Bacteria	MIC	Equal_to	2	0.30103		µg/ml	Inhibidor	http://www.ncbi.nlm.nih.gov/pubmed/10085049
PA-00408		KWKKFIKKIGIGAVLKVLTTGLPALKLTKK	Lipid Bilayer	Salmonella typhimurium 14028s	Bacteria Gram Negative	Salmonella	Enterobacteriaceae	Enterobacterales	Gammaproteobacteria	Proteobacteria	Bacteria	MIC	Equal_to	2	0.30103		µg/ml	Inhibidor	http://www.ncbi.nlm.nih.gov/pubmed/10085049
PA-00409		KWKKFIKKIGIGAVLKVLTTGLPALKLTKK	Lipid Bilayer	Pseudomonas aeruginosa K799	Bacteria Gram Negative	Pseudomonas	Pseudomonadaceae	Pseudomonadales	Gammaproteobacteria	Proteobacteria	Bacteria	MIC	Equal_to	4	0.60206		µg/ml	Inhibidor	http://www.ncbi.nlm.nih.gov/pubmed/10085049
PA-00410		KWKKFIKKIGIGAVLKVLTTGLPALKLTKK	Lipid Bilayer	Pseudomonas aeruginosa Z61	Bacteria Gram Negative	Pseudomonas	Pseudomonadaceae	Pseudomonadales	Gammaproteobacteria	Proteobacteria	Bacteria	MIC	Equal_to	4	0.60206		µg/ml	Inhibidor	http://www.ncbi.nlm.nih.gov/pubmed/10085049
PA-00411		KWKKFIKKIGIGAVLKVLTTGLPALKLTKK	Lipid Bilayer	Pseudomonas aeruginosa H744	Bacteria Gram Negative	Pseudomonas	Pseudomonadaceae	Pseudomonadales	Gammaproteobacteria	Proteobacteria	Bacteria	MIC	Equal_to	2	0.30103		µg/ml	Inhibidor	http://www.ncbi.nlm.nih.gov/pubmed/10085049
PA-00412		KWKKFIKKIGIGAVLKVLTTGLPALKLTKK	Lipid Bilayer	Pseudomonas aeruginosa H374	Bacteria Gram Negative	Pseudomonas	Pseudomonadaceae	Pseudomonadales	Gammaproteobacteria	Proteobacteria	Bacteria	MIC	Equal_to	4	0.60206		µg/ml	Inhibidor	http://www.ncbi.nlm.nih.gov/pubmed/10085049
PA-00413		KWKKFIKKIGIGAVLKVLTTGLPALKLTKK	Lipid Bilayer	Pseudomonas aeruginosa H547	Bacteria Gram Negative	Pseudomonas	Pseudomonadaceae	Pseudomonadales	Gammaproteobacteria	Proteobacteria	Bacteria	MIC	Equal_to	2	0.30103		µg/ml	Inhibidor	http://www.ncbi.nlm.nih.gov/pubmed/10085049
PA-00415		KKWKKFIKKIGIGAVLTTPGAKK	Lipid Bilayer	Escherichia coli UB1005	Bacteria Gram Negative	Escherichia	Enterobacteriaceae	Enterobacterales	Gammaproteobacteria	Proteobacteria	Bacteria	MIC	Equal_to	4	0.60206		µg/ml	Inhibidor	http://www.ncbi.nlm.nih.gov/pubmed/10085049
PA-00416		KKWKKFIKKIGIGAVLTTPGAKK	Lipid Bilayer	Salmonella typhimurium 14028s	Bacteria Gram Negative	Salmonella	Enterobacteriaceae	Enterobacterales	Gammaproteobacteria	Proteobacteria	Bacteria	MIC	Equal_to	4	0.60206		µg/ml	Inhibidor	http://www.ncbi.nlm.nih.gov/pubmed/10085049
PA-00417		KKWKKFIKKIGIGAVLTTPGAKK	Lipid Bilayer	Pseudomonas aeruginosa K799	Bacteria Gram Negative	Pseudomonas	Pseudomonadaceae	Pseudomonadales	Gammaproteobacteria	Proteobacteria	Bacteria	MIC	Equal_to	64	1.80618		µg/ml	Inhibidor	http://www.ncbi.nlm.nih.gov/pubmed/10085049
PA-00418		KKWKKFIKKIGIGAVLTTPGAKK	Lipid Bilayer	Pseudomonas aeruginosa Z61	Bacteria Gram Negative	Pseudomonas	Pseudomonadaceae	Pseudomonadales	Gammaproteobacteria	Proteobacteria	Bacteria	MIC	Equal_to	32	1.50515		µg/ml	Inhibidor	http://www.ncbi.nlm.nih.gov/pubmed/10085049
PA-00419		KKWKKFIKKIGIGAVLTTPGAKK	Lipid Bilayer	Pseudomonas aeruginosa H744	Bacteria Gram Negative	Pseudomonas	Pseudomonadaceae	Pseudomonadales	Gammaproteobacteria	Proteobacteria	Bacteria	MIC	Equal_to	4	0.60206		µg/ml	Inhibidor	http://www.ncbi.nlm.nih.gov/pubmed/10085049
PA-00420		KKWKKFIKKIGIGAVLTTPGAKK	Lipid Bilayer	Pseudomonas aeruginosa H374	Bacteria Gram Negative	Pseudomonas	Pseudomonadaceae	Pseudomonadales	Gammaproteobacteria	Proteobacteria	Bacteria	MIC	Equal_to	8	0.90309		µg/ml	Inhibidor	http://www.ncbi.nlm.nih.gov/pubmed/10085049
PA-00421		KKWKKFIKKIGIGAVLTTPGAKK	Lipid Bilayer	Pseudomonas aeruginosa H547	Bacteria Gram Negative	Pseudomonas	Pseudomonadaceae	Pseudomonadales	Gammaproteobacteria	Proteobacteria	Bacteria	MIC	Equal_to	16	1.20412		µg/ml	Inhibidor	http://www.ncbi.nlm.nih.gov/pubmed/10085049
PA-00423		KWKSFIKKLTSAAKKVVTTAKPLALIS	Lipid Bilayer	Escherichia coli UB1005	Bacteria Gram Negative	Escherichia	Enterobacteriaceae	Enterobacterales	Gammaproteobacteria	Proteobacteria	Bacteria	MIC	Equal_to	2	0.30103		µg/ml	Inhibidor	http://www.ncbi.nlm.nih.gov/pubmed/10085049
PA-00424		KWKSFIKKLTSAAKKVVTTAKPLALIS	Lipid Bilayer	Salmonella typhimurium 14028s	Bacteria Gram Negative	Salmonella	Enterobacteriaceae	Enterobacterales	Gammaproteobacteria	Proteobacteria	Bacteria	MIC	Equal_to	5	0.69897		µg/ml	Inhibidor	http://www.ncbi.nlm.nih.gov/pubmed/10085049
PA-00425		KWKSFIKKLTSAAKKVVTTAKPLALIS	Lipid Bilayer	Pseudomonas aeruginosa K799	Bacteria Gram Negative	Pseudomonas	Pseudomonadaceae	Pseudomonadales	Gammaproteobacteria	Proteobacteria	Bacteria	MIC	Equal_to	4	0.60206		µg/ml	Inhibidor	http://www.ncbi.nlm.nih.gov/pubmed/10085049
PA-00426		KWKSFIKKLTSAAKKVVTTAKPLALIS	Lipid Bilayer	Pseudomonas aeruginosa Z61	Bacteria Gram Negative	Pseudomonas	Pseudomonadaceae	Pseudomonadales	Gammaproteobacteria	Proteobacteria	Bacteria	MIC	Equal_to	4	0.60206		µg/ml	Inhibidor	http://www.ncbi.nlm.nih.gov/pubmed/10085049
PA-00427		KWKSFIKKLTSAAKKVVTTAKPLALIS	Lipid Bilayer	Pseudomonas aeruginosa H744	Bacteria Gram Negative	Pseudomonas	Pseudomonadaceae	Pseudomonadales	Gammaproteobacteria	Proteobacteria	Bacteria	MIC	Equal_to	2	0.30103		µg/ml	Inhibidor	http://www.ncbi.nlm.nih.gov/pubmed/10085049
PA-00428		KWKSFIKKLTSAAKKVVTTAKPLALIS	Lipid Bilayer	Pseudomonas aeruginosa H547	Bacteria Gram Negative	Pseudomonas	Pseudomonadaceae	Pseudomonadales	Gammaproteobacteria	Proteobacteria	Bacteria	MIC	Equal_to	16	1.20412		µg/ml	Inhibidor	http://www.ncbi.nlm.nih.gov/pubmed/10085049
PA-00430		KWKSFIKKLTKAAKKVVTTAKKPLIV	Lipid Bilayer	Escherichia coli UB1005	Bacteria Gram Negative	Escherichia	Enterobacteriaceae	Enterobacterales	Gammaproteobacteria	Proteobacteria	Bacteria	MIC	Equal_to	2	0.30103		µg/ml	Inhibidor	http://www.ncbi.nlm.nih.gov/pubmed/10085049
PA-00431		KWKSFIKKLTKAAKKVVTTAKKPLIV	Lipid Bilayer	Salmonella typhimurium 14028s	Bacteria Gram Negative	Salmonella	Enterobacteriaceae	Enterobacterales	Gammaproteobacteria	Proteobacteria	Bacteria	MIC	Equal_to	4	0.60206		µg/ml	Inhibidor	http://www.ncbi.nlm.nih.gov/pubmed/10085049
PA-00432		KWKSFIKKLTKAAKKVVTTAKKPLIV	Lipid Bilayer	Pseudomonas aeruginosa K799	Bacteria Gram Negative	Pseudomonas	Pseudomonadaceae	Pseudomonadales	Gammaproteobacteria	Proteobacteria	Bacteria	MIC	Equal_to	3	0.477121		µg/ml	Inhibidor	http://www.ncbi.nlm.nih.gov/pubmed/10085049
PA-00433		KWKSFIKKLTKAAKKVVTTAKKPLIV	Lipid Bilayer	Pseudomonas aeruginosa Z61	Bacteria Gram Negative	Pseudomonas	Pseudomonadaceae	Pseudomonadales	Gammaproteobacteria	Proteobacteria	Bacteria	MIC	Equal_to	3	0.477121		µg/ml	Inhibidor	http://www.ncbi.nlm.nih.gov/pubmed/10085049
PA-00434		KWKSFIKKLTKAAKKVVTTAKKPLIV	Lipid Bilayer	Pseudomonas aeruginosa H744	Bacteria Gram Negative	Pseudomonas	Pseudomonadaceae	Pseudomonadales	Gammaproteobacteria	Proteobacteria	Bacteria	MIC	Equal_to	1	0		µg/ml	Inhibidor	http://www.ncbi.nlm.nih.gov/pubmed/10085049
PA-00435		KWKSFIKKLTKAAKKVVTTAKKPLIV	Lipid Bilayer	Pseudomonas aeruginosa H547	Bacteria Gram Negative	Pseudomonas	Pseudomonadaceae	Pseudomonadales	Gammaproteobacteria	Proteobacteria	Bacteria	MIC	Equal_to	4	0.60206		µg/ml	Inhibidor	http://www.ncbi.nlm.nih.gov/pubmed/10085049
PA-00437		KWKKFIKSLTKSAAKTVVKTAKKPLIV	Lipid Bilayer	Escherichia coli UB1005	Bacteria Gram Negative	Escherichia	Enterobacteriaceae	Enterobacterales	Gammaproteobacteria	Proteobacteria	Bacteria	MIC	Equal_to	1	0		µg/ml	Inhibidor	http://www.ncbi.nlm.nih.gov/pubmed/10085049
PA-00438		KWKKFIKSLTKSAAKTVVKTAKKPLIV	Lipid Bilayer	Salmonella typhimurium 14028s	Bacteria Gram Negative	Salmonella	Enterobacteriaceae	Enterobacterales	Gammaproteobacteria	Proteobacteria	Bacteria	MIC	Equal_to	3	0.477121		µg/ml	Inhibidor	http://www.ncbi.nlm.nih.gov/pubmed/10085049
PA-00439		KWKKFIKSLTKSAAKTVVKTAKKPLIV	Lipid Bilayer	Pseudomonas aeruginosa K799	Bacteria Gram Negative	Pseudomonas	Pseudomonadaceae	Pseudomonadales	Gammaproteobacteria	Proteobacteria	Bacteria	MIC	Equal_to	4	0.60206		µg/ml	Inhibidor	http://www.ncbi.nlm.nih.gov/pubmed/10085049
PA-00440		KWKKFIKSLTKSAAKTVVKTAKKPLIV	Lipid Bilayer	Pseudomonas aeruginosa Z61	Bacteria Gram Negative	Pseudomonas	Pseudomonadaceae	Pseudomonadales	Gammaproteobacteria	Proteobacteria	Bacteria	MIC	Equal_to	3	0.477121		µg/ml	Inhibidor	http://www.ncbi.nlm.nih.gov/pubmed/10085049
PA-00441		KWKKFIKSLTKSAAKTVVKTAKKPLIV	Lipid Bilayer	Pseudomonas aeruginosa H744	Bacteria Gram Negative	Pseudomonas	Pseudomonadaceae	Pseudomonadales	Gammaproteobacteria	Proteobacteria	Bacteria	MIC	Equal_to	2	0.30103		µg/ml	Inhibidor	http://www.ncbi.nlm.nih.gov/pubmed/10085049
PA-00442		KWKKFIKSLTKSAAKTVVKTAKKPLIV	Lipid Bilayer	Pseudomonas aeruginosa H374	Bacteria Gram Negative	Pseudomonas	Pseudomonadaceae	Pseudomonadales	Gammaproteobacteria	Proteobacteria	Bacteria	MIC	Equal_to	2	0.30103		µg/ml	Inhibidor	http://www.ncbi.nlm.nih.gov/pubmed/10085049
PA-00443		KWKKFIKSLTKSAAKTVVKTAKKPLIV	Lipid Bilayer	Pseudomonas aeruginosa H547	Bacteria Gram Negative	Pseudomonas	Pseudomonadaceae	Pseudomonadales	Gammaproteobacteria	Proteobacteria	Bacteria	MIC	Equal_to	2	0.30103		µg/ml	Inhibidor	http://www.ncbi.nlm.nih.gov/pubmed/10085049
PA-00445		KWKLFKKIGIGAVLKVLTTGLPALKLTLK	Lipid Bilayer	Escherichia coli UB1005	Bacteria Gram Negative	Escherichia	Enterobacteriaceae	Enterobacterales	Gammaproteobacteria	Proteobacteria	Bacteria	MIC	Equal_to	3	0.477121		µg/ml	Inhibidor	http://www.ncbi.nlm.nih.gov/pubmed/10085049
PA-00446		KWKLFKKIGIGAVLKVLTTGLPALKLTLK	Lipid Bilayer	Salmonella typhimurium 14028s	Bacteria Gram Negative	Salmonella	Enterobacteriaceae	Enterobacterales	Gammaproteobacteria	Proteobacteria	Bacteria	MIC	Equal_to	3	0.477121		µg/ml	Inhibidor	http://www.ncbi.nlm.nih.gov/pubmed/10085049
PA-00447		KWKLFKKIGIGAVLKVLTTGLPALKLTLK	Lipid Bilayer	Pseudomonas aeruginosa K799	Bacteria Gram Negative	Pseudomonas	Pseudomonadaceae	Pseudomonadales	Gammaproteobacteria	Proteobacteria	Bacteria	MIC	Equal_to	4	0.60206		µg/ml	Inhibidor	http://www.ncbi.nlm.nih.gov/pubmed/10085049
PA-00448		KWKLFKKIGIGAVLKVLTTGLPALKLTLK	Lipid Bilayer	Pseudomonas aeruginosa Z61	Bacteria Gram Negative	Pseudomonas	Pseudomonadaceae	Pseudomonadales	Gammaproteobacteria	Proteobacteria	Bacteria	MIC	Equal_to	3	0.477121		µg/ml	Inhibidor	http://www.ncbi.nlm.nih.gov/pubmed/10085049
PA-00449		KWKLFKKIGIGAVLKVLTTGLPALKLTLK	Lipid Bilayer	Pseudomonas aeruginosa H744	Bacteria Gram Negative	Pseudomonas	Pseudomonadaceae	Pseudomonadales	Gammaproteobacteria	Proteobacteria	Bacteria	MIC	Equal_to	4	0.60206		µg/ml	Inhibidor	http://www.ncbi.nlm.nih.gov/pubmed/10085049
PA-00450		KWKLFKKIGIGAVLKVLTTGLPALKLTLK	Lipid Bilayer	Pseudomonas aeruginosa H547	Bacteria Gram Negative	Pseudomonas	Pseudomonadaceae	Pseudomonadales	Gammaproteobacteria	Proteobacteria	Bacteria	MIC	Equal_to	4	0.60206		µg/ml	Inhibidor	http://www.ncbi.nlm.nih.gov/pubmed/10085049
PA-00452		KLFKKIGIGAVLKVLTTGLPALKLTLK	Lipid Bilayer	Escherichia coli UB1005	Bacteria Gram Negative	Escherichia	Enterobacteriaceae	Enterobacterales	Gammaproteobacteria	Proteobacteria	Bacteria	MIC	Equal_to	5	0.69897		µg/ml	Inhibidor	http://www.ncbi.nlm.nih.gov/pubmed/10085049
PA-00453		KLFKKIGIGAVLKVLTTGLPALKLTLK	Lipid Bilayer	Salmonella typhimurium 14028s	Bacteria Gram Negative	Salmonella	Enterobacteriaceae	Enterobacterales	Gammaproteobacteria	Proteobacteria	Bacteria	MIC	Equal_to	29	1.4624		µg/ml	Inhibidor	http://www.ncbi.nlm.nih.gov/pubmed/10085049
PA-00454		KLFKKIGIGAVLKVLTTGLPALKLTLK	Lipid Bilayer	Pseudomonas aeruginosa K799	Bacteria Gram Negative	Pseudomonas	Pseudomonadaceae	Pseudomonadales	Gammaproteobacteria	Proteobacteria	Bacteria	MIC	Equal_to	32	1.50515		µg/ml	Inhibidor	http://www.ncbi.nlm.nih.gov/pubmed/10085049
PA-00455		KLFKKIGIGAVLKVLTTGLPALKLTLK	Lipid Bilayer	Pseudomonas aeruginosa Z61	Bacteria Gram Negative	Pseudomonas	Pseudomonadaceae	Pseudomonadales	Gammaproteobacteria	Proteobacteria	Bacteria	MIC	Equal_to	19	1.27875		µg/ml	Inhibidor	http://www.ncbi.nlm.nih.gov/pubmed/10085049
PA-00456		KLFKKIGIGAVLKVLTTGLPALKLTLK	Lipid Bilayer	Pseudomonas aeruginosa H744	Bacteria Gram Negative	Pseudomonas	Pseudomonadaceae	Pseudomonadales	Gammaproteobacteria	Proteobacteria	Bacteria	MIC	Equal_to	4	0.60206		µg/ml	Inhibidor	http://www.ncbi.nlm.nih.gov/pubmed/10085049
PA-00457		KLFKKIGIGAVLKVLTTGLPALKLTLK	Lipid Bilayer	Pseudomonas aeruginosa H547	Bacteria Gram Negative	Pseudomonas	Pseudomonadaceae	Pseudomonadales	Gammaproteobacteria	Proteobacteria	Bacteria	MIC	Equal_to	32	1.50515		µg/ml	Inhibidor	http://www.ncbi.nlm.nih.gov/pubmed/10085049
PA-00459		KWKFKKIGIGAVLKVLTTGLPALKLTLK	Lipid Bilayer	Escherichia coli UB1005	Bacteria Gram Negative	Escherichia	Enterobacteriaceae	Enterobacterales	Gammaproteobacteria	Proteobacteria	Bacteria	MIC	Equal_to	2	0.30103		µg/ml	Inhibidor	http://www.ncbi.nlm.nih.gov/pubmed/10085049
PA-00460		KWKFKKIGIGAVLKVLTTGLPALKLTLK	Lipid Bilayer	Salmonella typhimurium 14028s	Bacteria Gram Negative	Salmonella	Enterobacteriaceae	Enterobacterales	Gammaproteobacteria	Proteobacteria	Bacteria	MIC	Equal_to	4	0.60206		µg/ml	Inhibidor	http://www.ncbi.nlm.nih.gov/pubmed/10085049
PA-00461		KWKFKKIGIGAVLKVLTTGLPALKLTLK	Lipid Bilayer	Pseudomonas aeruginosa K799	Bacteria Gram Negative	Pseudomonas	Pseudomonadaceae	Pseudomonadales	Gammaproteobacteria	Proteobacteria	Bacteria	MIC	Equal_to	6	0.778151		µg/ml	Inhibidor	http://www.ncbi.nlm.nih.gov/pubmed/10085049
PA-00462		KWKFKKIGIGAVLKVLTTGLPALKLTLK	Lipid Bilayer	Pseudomonas aeruginosa Z61	Bacteria Gram Negative	Pseudomonas	Pseudomonadaceae	Pseudomonadales	Gammaproteobacteria	Proteobacteria	Bacteria	MIC	Equal_to	5	0.69897		µg/ml	Inhibidor	http://www.ncbi.nlm.nih.gov/pubmed/10085049
PA-00463		KWKFKKIGIGAVLKVLTTGLPALKLTLK	Lipid Bilayer	Pseudomonas aeruginosa H744	Bacteria Gram Negative	Pseudomonas	Pseudomonadaceae	Pseudomonadales	Gammaproteobacteria	Proteobacteria	Bacteria	MIC	Equal_to	1	0		µg/ml	Inhibidor	http://www.ncbi.nlm.nih.gov/pubmed/10085049
PA-00464		KWKFKKIGIGAVLKVLTTGLPALKLTLK	Lipid Bilayer	Pseudomonas aeruginosa H547	Bacteria Gram Negative	Pseudomonas	Pseudomonadaceae	Pseudomonadales	Gammaproteobacteria	Proteobacteria	Bacteria	MIC	Equal_to	2	0.30103		µg/ml	Inhibidor	http://www.ncbi.nlm.nih.gov/pubmed/10085049
PA-00466		KLWKLFKKIGIGAVLKVLTTGLPALKLTLK	Lipid Bilayer	Escherichia coli UB1005	Bacteria Gram Negative	Escherichia	Enterobacteriaceae	Enterobacterales	Gammaproteobacteria	Proteobacteria	Bacteria	MIC	Equal_to	2	0.30103		µg/ml	Inhibidor	http://www.ncbi.nlm.nih.gov/pubmed/10085049
PA-00467		KLWKLFKKIGIGAVLKVLTTGLPALKLTLK	Lipid Bilayer	Salmonella typhimurium 14028s	Bacteria Gram Negative	Salmonella	Enterobacteriaceae	Enterobacterales	Gammaproteobacteria	Proteobacteria	Bacteria	MIC	Equal_to	3	0.477121		µg/ml	Inhibidor	http://www.ncbi.nlm.nih.gov/pubmed/10085049
PA-00468		KLWKLFKKIGIGAVLKVLTTGLPALKLTLK	Lipid Bilayer	Pseudomonas aeruginosa K799	Bacteria Gram Negative	Pseudomonas	Pseudomonadaceae	Pseudomonadales	Gammaproteobacteria	Proteobacteria	Bacteria	MIC	Equal_to	4	0.60206		µg/ml	Inhibidor	http://www.ncbi.nlm.nih.gov/pubmed/10085049
PA-00469		KLWKLFKKIGIGAVLKVLTTGLPALKLTLK	Lipid Bilayer	Pseudomonas aeruginosa Z61	Bacteria Gram Negative	Pseudomonas	Pseudomonadaceae	Pseudomonadales	Gammaproteobacteria	Proteobacteria	Bacteria	MIC	Equal_to	3	0.477121		µg/ml	Inhibidor	http://www.ncbi.nlm.nih.gov/pubmed/10085049
PA-00470		KLWKLFKKIGIGAVLKVLTTGLPALKLTLK	Lipid Bilayer	Pseudomonas aeruginosa H744	Bacteria Gram Negative	Pseudomonas	Pseudomonadaceae	Pseudomonadales	Gammaproteobacteria	Proteobacteria	Bacteria	MIC	Equal_to	16	1.20412		µg/ml	Inhibidor	http://www.ncbi.nlm.nih.gov/pubmed/10085049
PA-00471		KLWKLFKKIGIGAVLKVLTTGLPALKLTLK	Lipid Bilayer	Pseudomonas aeruginosa H547	Bacteria Gram Negative	Pseudomonas	Pseudomonadaceae	Pseudomonadales	Gammaproteobacteria	Proteobacteria	Bacteria	MIC	Equal_to	32	1.50515		µg/ml	Inhibidor	http://www.ncbi.nlm.nih.gov/pubmed/10085049
PA-00473		KWKSFIKNLTKGGSKILTTGLPALIS	Lipid Bilayer	Escherichia coli UB1005	Bacteria Gram Negative	Escherichia	Enterobacteriaceae	Enterobacterales	Gammaproteobacteria	Proteobacteria	Bacteria	MIC	Equal_to	4	0.60206		µg/ml	Inhibidor	http://www.ncbi.nlm.nih.gov/pubmed/10085049
PA-00474		KWKSFIKNLTKGGSKILTTGLPALIS	Lipid Bilayer	Salmonella typhimurium 14028s	Bacteria Gram Negative	Salmonella	Enterobacteriaceae	Enterobacterales	Gammaproteobacteria	Proteobacteria	Bacteria	MIC	Equal_to	43	1.63347		µg/ml	Inhibidor	http://www.ncbi.nlm.nih.gov/pubmed/10085049
PA-00475		KWKSFIKNLTKGGSKILTTGLPALIS	Lipid Bilayer	Pseudomonas aeruginosa K799	Bacteria Gram Negative	Pseudomonas	Pseudomonadaceae	Pseudomonadales	Gammaproteobacteria	Proteobacteria	Bacteria	MIC	Equal_to	64	1.80618		µg/ml	Inhibidor	http://www.ncbi.nlm.nih.gov/pubmed/10085049
PA-00476		KWKSFIKNLTKGGSKILTTGLPALIS	Lipid Bilayer	Pseudomonas aeruginosa Z61	Bacteria Gram Negative	Pseudomonas	Pseudomonadaceae	Pseudomonadales	Gammaproteobacteria	Proteobacteria	Bacteria	MIC	Equal_to	32	1.50515		µg/ml	Inhibidor	http://www.ncbi.nlm.nih.gov/pubmed/10085049
PA-00477		KWKSFIKNLTKGGSKILTTGLPALIS	Lipid Bilayer	Pseudomonas aeruginosa H744	Bacteria Gram Negative	Pseudomonas	Pseudomonadaceae	Pseudomonadales	Gammaproteobacteria	Proteobacteria	Bacteria	MIC	Equal_to	16	1.20412		µg/ml	Inhibidor	http://www.ncbi.nlm.nih.gov/pubmed/10085049
PA-00478		KWKSFIKNLTKGGSKILTTGLPALIS	Lipid Bilayer	Pseudomonas aeruginosa H374	Bacteria Gram Negative	Pseudomonas	Pseudomonadaceae	Pseudomonadales	Gammaproteobacteria	Proteobacteria	Bacteria	MIC	Equal_to	8	0.90309		µg/ml	Inhibidor	http://www.ncbi.nlm.nih.gov/pubmed/10085049
PA-00479		KWKSFIKNLTKGGSKILTTGLPALIS	Lipid Bilayer	Pseudomonas aeruginosa H547	Bacteria Gram Negative	Pseudomonas	Pseudomonadaceae	Pseudomonadales	Gammaproteobacteria	Proteobacteria	Bacteria	MIC	Equal_to	32	1.50515		µg/ml	Inhibidor	http://www.ncbi.nlm.nih.gov/pubmed/10085049
PA-00480		KWKKFIKNLTKGGSKILTTGLPALIS	Lipid Bilayer	Escherichia coli UB1005	Bacteria Gram Negative	Escherichia	Enterobacteriaceae	Enterobacterales	Gammaproteobacteria	Proteobacteria	Bacteria	MIC	Equal_to	2	0.30103		µg/ml	Inhibidor	http://www.ncbi.nlm.nih.gov/pubmed/10085049
PA-00481		KWKKFIKNLTKGGSKILTTGLPALIS	Lipid Bilayer	Salmonella typhimurium 14028s	Bacteria Gram Negative	Salmonella	Enterobacteriaceae	Enterobacterales	Gammaproteobacteria	Proteobacteria	Bacteria	MIC	Equal_to	16	1.20412		µg/ml	Inhibidor	http://www.ncbi.nlm.nih.gov/pubmed/10085049
PA-00482		KWKKFIKNLTKGGSKILTTGLPALIS	Lipid Bilayer	Pseudomonas aeruginosa K799	Bacteria Gram Negative	Pseudomonas	Pseudomonadaceae	Pseudomonadales	Gammaproteobacteria	Proteobacteria	Bacteria	MIC	Equal_to	32	1.50515		µg/ml	Inhibidor	http://www.ncbi.nlm.nih.gov/pubmed/10085049
PA-00483		KWKKFIKNLTKGGSKILTTGLPALIS	Lipid Bilayer	Pseudomonas aeruginosa Z61	Bacteria Gram Negative	Pseudomonas	Pseudomonadaceae	Pseudomonadales	Gammaproteobacteria	Proteobacteria	Bacteria	MIC	Equal_to	19	1.27875		µg/ml	Inhibidor	http://www.ncbi.nlm.nih.gov/pubmed/10085049
PA-00484		KWKKFIKNLTKGGSKILTTGLPALIS	Lipid Bilayer	Pseudomonas aeruginosa H744	Bacteria Gram Negative	Pseudomonas	Pseudomonadaceae	Pseudomonadales	Gammaproteobacteria	Proteobacteria	Bacteria	MIC	Equal_to	4	0.60206		µg/ml	Inhibidor	http://www.ncbi.nlm.nih.gov/pubmed/10085049
PA-00485		KWKKFIKNLTKGGSKILTTGLPALIS	Lipid Bilayer	Pseudomonas aeruginosa H374	Bacteria Gram Negative	Pseudomonas	Pseudomonadaceae	Pseudomonadales	Gammaproteobacteria	Proteobacteria	Bacteria	MIC	Equal_to	4	0.60206		µg/ml	Inhibidor	http://www.ncbi.nlm.nih.gov/pubmed/10085049
PA-00486		KWKKFIKNLTKGGSKILTTGLPALIS	Lipid Bilayer	Pseudomonas aeruginosa H547	Bacteria Gram Negative	Pseudomonas	Pseudomonadaceae	Pseudomonadales	Gammaproteobacteria	Proteobacteria	Bacteria	MIC	Equal_to	16	1.20412		µg/ml	Inhibidor	http://www.ncbi.nlm.nih.gov/pubmed/10085049
PA-00487		KWKSFIKKLTSAAKKVLTTGLPALIS	Lipid Bilayer	Escherichia coli UB1005	Bacteria Gram Negative	Escherichia	Enterobacteriaceae	Enterobacterales	Gammaproteobacteria	Proteobacteria	Bacteria	MIC	Equal_to	2	0.30103		µg/ml	Inhibidor	http://www.ncbi.nlm.nih.gov/pubmed/10085049
PA-00488		KWKSFIKKLTSAAKKVLTTGLPALIS	Lipid Bilayer	Salmonella typhimurium 14028s	Bacteria Gram Negative	Salmonella	Enterobacteriaceae	Enterobacterales	Gammaproteobacteria	Proteobacteria	Bacteria	MIC	Equal_to	4	0.60206		µg/ml	Inhibidor	http://www.ncbi.nlm.nih.gov/pubmed/10085049
PA-00489		KWKSFIKKLTSAAKKVLTTGLPALIS	Lipid Bilayer	Pseudomonas aeruginosa K799	Bacteria Gram Negative	Pseudomonas	Pseudomonadaceae	Pseudomonadales	Gammaproteobacteria	Proteobacteria	Bacteria	MIC	Equal_to	5	0.69897		µg/ml	Inhibidor	http://www.ncbi.nlm.nih.gov/pubmed/10085049
PA-00490		KWKSFIKKLTSAAKKVLTTGLPALIS	Lipid Bilayer	Pseudomonas aeruginosa Z61	Bacteria Gram Negative	Pseudomonas	Pseudomonadaceae	Pseudomonadales	Gammaproteobacteria	Proteobacteria	Bacteria	MIC	Equal_to	3	0.477121		µg/ml	Inhibidor	http://www.ncbi.nlm.nih.gov/pubmed/10085049
PA-00491		KWKSFIKKLTSAAKKVLTTGLPALIS	Lipid Bilayer	Pseudomonas aeruginosa H744	Bacteria Gram Negative	Pseudomonas	Pseudomonadaceae	Pseudomonadales	Gammaproteobacteria	Proteobacteria	Bacteria	MIC	Equal_to	4	0.60206		µg/ml	Inhibidor	http://www.ncbi.nlm.nih.gov/pubmed/10085049
PA-00492		KWKSFIKKLTSAAKKVLTTGLPALIS	Lipid Bilayer	Pseudomonas aeruginosa H374	Bacteria Gram Negative	Pseudomonas	Pseudomonadaceae	Pseudomonadales	Gammaproteobacteria	Proteobacteria	Bacteria	MIC	Equal_to	4	0.60206		µg/ml	Inhibidor	http://www.ncbi.nlm.nih.gov/pubmed/10085049
PA-00493		KWKSFIKKLTSAAKKVLTTGLPALIS	Lipid Bilayer	Pseudomonas aeruginosa H547	Bacteria Gram Negative	Pseudomonas	Pseudomonadaceae	Pseudomonadales	Gammaproteobacteria	Proteobacteria	Bacteria	MIC	Equal_to	8	0.90309		µg/ml	Inhibidor	http://www.ncbi.nlm.nih.gov/pubmed/10085049
PA-00495		KWKSFIKKLTSAAKKVLTTGLPALIS	Lipid Bilayer	Escherichia coli K—12	Bacteria Gram Negative	Escherichia	Enterobacteriaceae	Enterobacterales	Gammaproteobacteria	Proteobacteria	Bacteria	MIC	Equal_to	5.66092	0.752887		µg/ml	Inhibidor	http://www.ncbi.nlm.nih.gov/pubmed/10085049
PA-00496		KWKSFIKKLTSAAKKVLTTGLPALIS	Lipid Bilayer	Staphylococcus aureus ATCC 12600	Bacteria Gram Positive	Staphylococcus	Staphylococcaceae	Bacillales	Bacilli	Firmicutes	Bacteria	MIC	Equal_to	45.2874	1.65598		µg/ml	Inhibidor	http://www.ncbi.nlm.nih.gov/pubmed/10085049
PA-00497		KWKSFIKKLTSAAKKVLTTGLPALIS	Lipid Bilayer	Pseudomonas aeruginosa ATCC 27853	Bacteria Gram Negative	Pseudomonas	Pseudomonadaceae	Pseudomonadales	Gammaproteobacteria	Proteobacteria	Bacteria	MIC	Equal_to	11.3218	1.05392		µg/ml	Inhibidor	http://www.ncbi.nlm.nih.gov/pubmed/10085049
PA-00511		KKWWKFIKKAVNSGTTGLQTLAS	Lipid Bilayer	Escherichia coli UB1005	Bacteria Gram Negative	Escherichia	Enterobacteriaceae	Enterobacterales	Gammaproteobacteria	Proteobacteria	Bacteria	MIC	Equal_to	8	0.90309		µg/ml	Inhibidor	http://www.ncbi.nlm.nih.gov/pubmed/10085049
PA-00515		KKWWKFIKKAVNSGTTGLQTLAS	Lipid Bilayer	Pseudomonas aeruginosa H744	Bacteria Gram Negative	Pseudomonas	Pseudomonadaceae	Pseudomonadales	Gammaproteobacteria	Proteobacteria	Bacteria	MIC	Equal_to	16	1.20412		µg/ml	Inhibidor	http://www.ncbi.nlm.nih.gov/pubmed/10085049
PA-00516		KKWWKFIKKAVNSGTTGLQTLAS	Lipid Bilayer	Pseudomonas aeruginosa H374	Bacteria Gram Negative	Pseudomonas	Pseudomonadaceae	Pseudomonadales	Gammaproteobacteria	Proteobacteria	Bacteria	MIC	Equal_to	8	0.90309		µg/ml	Inhibidor	http://www.ncbi.nlm.nih.gov/pubmed/10085049
PA-00518		KWKSFIKKLTSVLKKVVTTAKPLISS	Lipid Bilayer	Escherichia coli UB1005	Bacteria Gram Negative	Escherichia	Enterobacteriaceae	Enterobacterales	Gammaproteobacteria	Proteobacteria	Bacteria	MIC	Equal_to	2	0.30103		µg/ml	Inhibidor	http://www.ncbi.nlm.nih.gov/pubmed/10085049
PA-00519		KWKSFIKKLTSVLKKVVTTAKPLISS	Lipid Bilayer	Salmonella typhimurium 14028s	Bacteria Gram Negative	Salmonella	Enterobacteriaceae	Enterobacterales	Gammaproteobacteria	Proteobacteria	Bacteria	MIC	Equal_to	3	0.477121		µg/ml	Inhibidor	http://www.ncbi.nlm.nih.gov/pubmed/10085049
PA-00520		KWKSFIKKLTSVLKKVVTTAKPLISS	Lipid Bilayer	Pseudomonas aeruginosa K799	Bacteria Gram Negative	Pseudomonas	Pseudomonadaceae	Pseudomonadales	Gammaproteobacteria	Proteobacteria	Bacteria	MIC	Equal_to	5	0.69897		µg/ml	Inhibidor	http://www.ncbi.nlm.nih.gov/pubmed/10085049
PA-00521		KWKSFIKKLTSVLKKVVTTAKPLISS	Lipid Bilayer	Pseudomonas aeruginosa Z61	Bacteria Gram Negative	Pseudomonas	Pseudomonadaceae	Pseudomonadales	Gammaproteobacteria	Proteobacteria	Bacteria	MIC	Equal_to	3	0.477121		µg/ml	Inhibidor	http://www.ncbi.nlm.nih.gov/pubmed/10085049
PA-00522		KWKSFIKKLTSVLKKVVTTAKPLISS	Lipid Bilayer	Pseudomonas aeruginosa H744	Bacteria Gram Negative	Pseudomonas	Pseudomonadaceae	Pseudomonadales	Gammaproteobacteria	Proteobacteria	Bacteria	MIC	Equal_to	4	0.60206		µg/ml	Inhibidor	http://www.ncbi.nlm.nih.gov/pubmed/10085049
PA-00523		KWKSFIKKLTSVLKKVVTTAKPLISS	Lipid Bilayer	Pseudomonas aeruginosa H374	Bacteria Gram Negative	Pseudomonas	Pseudomonadaceae	Pseudomonadales	Gammaproteobacteria	Proteobacteria	Bacteria	MIC	Equal_to	8	0.90309		µg/ml	Inhibidor	http://www.ncbi.nlm.nih.gov/pubmed/10085049
PA-00524		KWKSFIKKLTSVLKKVVTTAKPLISS	Lipid Bilayer	Pseudomonas aeruginosa H547	Bacteria Gram Negative	Pseudomonas	Pseudomonadaceae	Pseudomonadales	Gammaproteobacteria	Proteobacteria	Bacteria	MIC	Equal_to	8	0.90309		µg/ml	Inhibidor	http://www.ncbi.nlm.nih.gov/pubmed/10085049
PA-00526		KWKSFIKKLTSVLKKVVTTAKPLISS	Lipid Bilayer	Escherichia coli K—12	Bacteria Gram Negative	Escherichia	Enterobacteriaceae	Enterobacterales	Gammaproteobacteria	Proteobacteria	Bacteria	MIC	Equal_to	11.7264	1.06917		µg/ml	Inhibidor	http://www.ncbi.nlm.nih.gov/pubmed/10085049
PA-00527		KWKSFIKKLTSVLKKVVTTAKPLISS	Lipid Bilayer	Staphylococcus aureus ATCC 12600	Bacteria Gram Positive	Staphylococcus	Staphylococcaceae	Bacillales	Bacilli	Firmicutes	Bacteria	MIC	Equal_to	93.8115	1.97226		µg/ml	Inhibidor	http://www.ncbi.nlm.nih.gov/pubmed/10085049
PA-00528		KWKSFIKKLTSVLKKVVTTAKPLISS	Lipid Bilayer	Pseudomonas aeruginosa ATCC 27853	Bacteria Gram Negative	Pseudomonas	Pseudomonadaceae	Pseudomonadales	Gammaproteobacteria	Proteobacteria	Bacteria	MIC	Equal_to	11.7264	1.06917		µg/ml	Inhibidor	http://www.ncbi.nlm.nih.gov/pubmed/10085049
PA-00529		KKKSFIKLLTSAKVSVLTTAKPLISS	Lipid Bilayer	Escherichia coli UB1005	Bacteria Gram Negative	Escherichia	Enterobacteriaceae	Enterobacterales	Gammaproteobacteria	Proteobacteria	Bacteria	MIC	Equal_to	32	1.50515		µg/ml	Inhibidor	http://www.ncbi.nlm.nih.gov/pubmed/10085049
PA-00536		WKVFKSFIKKASSFAQSVLD	Lipid Bilayer	Escherichia coli UB1005	Bacteria Gram Negative	Escherichia	Enterobacteriaceae	Enterobacterales	Gammaproteobacteria	Proteobacteria	Bacteria	MIC	Equal_to	11	1.04139		µg/ml	Inhibidor	http://www.ncbi.nlm.nih.gov/pubmed/10085049
PA-00550		YVLWKRKRFIFI	Lipid Bilayer	Escherichia coli DH5alpha	Bacteria Gram Negative	Escherichia	Enterobacteriaceae	Enterobacterales	Gammaproteobacteria	Proteobacteria	Bacteria	MIC	Equal_to	16.6907	1.22247		µg/ml	Inhibidor	http://www.ncbi.nlm.nih.gov/pubmed/19520860
PA-00551		YVLWKRKRFIFI	Lipid Bilayer	Pseudomonas aeruginosa ATCC 27853	Bacteria Gram Negative	Pseudomonas	Pseudomonadaceae	Pseudomonadales	Gammaproteobacteria	Proteobacteria	Bacteria	MIC	Equal_to	50.0721	1.6996		µg/ml	Inhibidor	http://www.ncbi.nlm.nih.gov/pubmed/19520860
PA-00552		YVLWKRKRFIFI	Lipid Bilayer	Staphylococcus aureus ATCC 25923	Bacteria Gram Positive	Staphylococcus	Staphylococcaceae	Bacillales	Bacilli	Firmicutes	Bacteria	MIC	Equal_to	16.6907	1.22247		µg/ml	Inhibidor	http://www.ncbi.nlm.nih.gov/pubmed/19520860
PA-00553		YVLWKRKRFIFI	Lipid Bilayer	Bacillus subtilis	Bacteria Gram Negative	Bacillus	Bacillaceae	Bacillales	Bacilli	Firmicutes	Bacteria	MIC	Equal_to	33.3814	1.5235		µg/ml	Inhibidor	http://www.ncbi.nlm.nih.gov/pubmed/19520860
PA-00554		YVLWKRKRWIFI	Lipid Bilayer	Escherichia coli DH5alpha	Bacteria Gram Negative	Escherichia	Enterobacteriaceae	Enterobacterales	Gammaproteobacteria	Proteobacteria	Bacteria	MIC	Equal_to	102.486	2.01066		µg/ml	Inhibidor	http://www.ncbi.nlm.nih.gov/pubmed/19520860
PA-00555		YVLWKRKRWIFI	Lipid Bilayer	Pseudomonas aeruginosa ATCC 27853	Bacteria Gram Negative	Pseudomonas	Pseudomonadaceae	Pseudomonadales	Gammaproteobacteria	Proteobacteria	Bacteria	MIC	Equal_to	256.215	2.4086		µg/ml	Inhibidor	http://www.ncbi.nlm.nih.gov/pubmed/19520860
PA-00556		YVLWKRKRWIFI	Lipid Bilayer	Staphylococcus aureus ATCC 25923	Bacteria Gram Positive	Staphylococcus	Staphylococcaceae	Bacillales	Bacilli	Firmicutes	Bacteria	MIC	Equal_to	68.324	1.83457		µg/ml	Inhibidor	http://www.ncbi.nlm.nih.gov/pubmed/19520860
PA-00557		YVLWKRKRWIFI	Lipid Bilayer	Bacillus subtilis	Bacteria Gram Negative	Bacillus	Bacillaceae	Bacillales	Bacilli	Firmicutes	Bacteria	MIC	Equal_to	8.5405	0.931483		µg/ml	Inhibidor	http://www.ncbi.nlm.nih.gov/pubmed/19520860
PA-00558		YVLWKRKRYIFI	Lipid Bilayer	Escherichia coli DH5alpha	Bacteria Gram Negative	Escherichia	Enterobacteriaceae	Enterobacterales	Gammaproteobacteria	Proteobacteria	Bacteria	MIC	Equal_to	6	0.778151		µg/ml	Inhibidor	http://www.ncbi.nlm.nih.gov/pubmed/19520860
PA-00559		YVLWKRKRYIFI	Lipid Bilayer	Pseudomonas aeruginosa ATCC 27853	Bacteria Gram Negative	Pseudomonas	Pseudomonadaceae	Pseudomonadales	Gammaproteobacteria	Proteobacteria	Bacteria	MIC	Equal_to	15	1.17609		µg/ml	Inhibidor	http://www.ncbi.nlm.nih.gov/pubmed/19520860
PA-00560		YVLWKRKRYIFI	Lipid Bilayer	Staphylococcus aureus ATCC 25923	Bacteria Gram Positive	Staphylococcus	Staphylococcaceae	Bacillales	Bacilli	Firmicutes	Bacteria	MIC	Equal_to	3	0.477121		µg/ml	Inhibidor	http://www.ncbi.nlm.nih.gov/pubmed/19520860
PA-00561		YVLWKRKRYIFI	Lipid Bilayer	Bacillus subtilis	Bacteria Gram Negative	Bacillus	Bacillaceae	Bacillales	Bacilli	Firmicutes	Bacteria	MIC	Equal_to	6	0.778151		µg/ml	Inhibidor	http://www.ncbi.nlm.nih.gov/pubmed/19520860
PA-00562		YVLFKRKRFIFI	Lipid Bilayer	Escherichia coli DH5alpha	Bacteria Gram Negative	Escherichia	Enterobacteriaceae	Enterobacterales	Gammaproteobacteria	Proteobacteria	Bacteria	MIC	Equal_to	81.5015	1.91117		µg/ml	Inhibidor	http://www.ncbi.nlm.nih.gov/pubmed/19520860
PA-00564		YVLFKRKRFIFI	Lipid Bilayer	Staphylococcus aureus ATCC 25923	Bacteria Gram Positive	Staphylococcus	Staphylococcaceae	Bacillales	Bacilli	Firmicutes	Bacteria	MIC	Equal_to	326.006	2.51323		µg/ml	Inhibidor	http://www.ncbi.nlm.nih.gov/pubmed/19520860
PA-00566		YVLLKRKRLIFI	Lipid Bilayer	Escherichia coli DH5alpha	Bacteria Gram Negative	Escherichia	Enterobacteriaceae	Enterobacterales	Gammaproteobacteria	Proteobacteria	Bacteria	MIC	Equal_to	78.1	1.89265		µg/ml	Inhibidor	http://www.ncbi.nlm.nih.gov/pubmed/19520860
PA-00578	Loop region of human lactoferricin	FQWQRNMRKVRGPPVS	Lipid Bilayer	Escherichia coli NCTC 8007	Bacteria Gram Negative	Escherichia	Enterobacteriaceae	Enterobacterales	Gammaproteobacteria	Proteobacteria	Bacteria	MIC	Equal_to	993.155	2.99702		µg/ml	Inhibidor	http://www.ncbi.nlm.nih.gov/pubmed/9596699
PA-00579	Loop region of human lactoferricin	FQWQRNMRKVRGPPVS	Lipid Bilayer	Escherichia coli NCTC 10418	Bacteria Gram Negative	Escherichia	Enterobacteriaceae	Enterobacterales	Gammaproteobacteria	Proteobacteria	Bacteria	MIC	Equal_to	993.155	2.99702		µg/ml	Inhibidor	http://www.ncbi.nlm.nih.gov/pubmed/9596699
PA-00580	Loop region of human lactoferricin	FQWQRNMRKVRGPPVS	Lipid Bilayer	Staphylococcus aureus NCTC 10571	Bacteria Gram Positive	Staphylococcus	Staphylococcaceae	Bacillales	Bacilli	Firmicutes	Bacteria	MIC	Equal_to	993.155	2.99702		µg/ml	Inhibidor	http://www.ncbi.nlm.nih.gov/pubmed/9596699
PA-00581	Loop region of human lactoferricin	FQWQRNMRKVRGPPVS	Lipid Bilayer	Acinetobacter sp.	Bacteria Gram Negative	Acinetobacter	Moraxellaceae	Moraxellales	Gammaproteobacteria	Proteobacteria	Bacteria	MIC	Equal_to	3.97262	0.599077		µg/ml	Inhibidor	http://www.ncbi.nlm.nih.gov/pubmed/9596699
PA-00586	Lactoferricin (21-31)	FQWQRNMRKVR	Lipid Bilayer	Escherichia coli NCTC 8007	Bacteria Gram Negative	Escherichia	Enterobacteriaceae	Enterobacterales	Gammaproteobacteria	Proteobacteria	Bacteria	MIC	Equal_to	449.158	2.6524		µg/ml	Inhibidor	http://www.ncbi.nlm.nih.gov/pubmed/9596699
PA-00587	Lactoferricin (21-31)	FQWQRNMRKVR	Lipid Bilayer	Escherichia coli NCTC 10418	Bacteria Gram Negative	Escherichia	Enterobacteriaceae	Enterobacterales	Gammaproteobacteria	Proteobacteria	Bacteria	MIC	Equal_to	896.767	2.95268		µg/ml	Inhibidor	http://www.ncbi.nlm.nih.gov/pubmed/21827807
PA-00588	Lactoferricin (21-31)	FQWQRNMRKVR	Lipid Bilayer	Staphylococcus aureus NCTC 10571	Bacteria Gram Positive	Staphylococcus	Staphylococcaceae	Bacillales	Bacilli	Firmicutes	Bacteria	MIC	Equal_to	21.6835	1.33613		µg/ml	Inhibidor	http://www.ncbi.nlm.nih.gov/pubmed/18566844
PA-00589	Lactoferricin (21-31)	FQWQRNMRKVR	Lipid Bilayer	Acinetobacter sp.	Bacteria Gram Negative	Acinetobacter	Moraxellaceae	Moraxellales	Gammaproteobacteria	Proteobacteria	Bacteria	MIC	Equal_to	1.33199	0.124499		µg/ml	Inhibidor	http://www.ncbi.nlm.nih.gov/pubmed/18566844
PA-00590	Lactoferricin (21-31)	FQWQRNMRKVR	Lipid Bilayer	Enterobacter aerogenes	Bacteria Gram Negative	Klebsiella	Enterobacteriaceae	Enterobacterales	Gammaproteobacteria	Proteobacteria	Bacteria	MIC	Equal_to	449.158	2.6524		µg/ml	Inhibidor	http://www.ncbi.nlm.nih.gov/pubmed/18566844
PA-00591	Lactoferricin (21-31)	FQWQRNMRKVR	Lipid Bilayer	Klebsiella sp. strain 3105	Bacteria Gram Negative	Klebsiella	Enterobacteriaceae	Enterobacterales	Gammaproteobacteria	Proteobacteria	Bacteria	MIC	Equal_to	449.158	2.6524		µg/ml	Inhibidor	http://www.ncbi.nlm.nih.gov/pubmed/18566844
PA-00597	Lactoferricin (21-31)[M7P]	FQWQRNPRKVR	Lipid Bilayer	Escherichia coli NCTC 10418	Bacteria Gram Negative	Escherichia	Enterobacteriaceae	Enterobacterales	Gammaproteobacteria	Proteobacteria	Bacteria	MIC	Equal_to	1136.06	3.0554		µg/ml	Inhibidor	http://www.ncbi.nlm.nih.gov/pubmed/9596699
PA-00598	Lactoferricin (21-31)[M7P]	FQWQRNPRKVR	Lipid Bilayer	Staphylococcus aureus NCTC 10571	Bacteria Gram Positive	Staphylococcus	Staphylococcaceae	Bacillales	Bacilli	Firmicutes	Bacteria	MIC	Equal_to	378.685	2.57828		µg/ml	Inhibidor	http://www.ncbi.nlm.nih.gov/pubmed/9596699
PA-00599	Lactoferricin (21-31)[M7P]	FQWQRNPRKVR	Lipid Bilayer	Acinetobacter sp.	Bacteria Gram Negative	Acinetobacter	Moraxellaceae	Moraxellales	Gammaproteobacteria	Proteobacteria	Bacteria	MIC	Equal_to	15.1474	1.18034		µg/ml	Inhibidor	http://www.ncbi.nlm.nih.gov/pubmed/9596699
PA-00604	CSP	SGSLSTFFRLFNRSFTQALGK	Lipid Bilayer	Streptococcus mutans UA159	Bacteria Gram Positive	Streptococcus	Streptococcaceae	Lactobacillales	Bacilli	Firmicutes	Bacteria	MIC	Equal_to	120.125	2.07963	±9.3	µg/ml	Inhibidor	http://www.ncbi.nlm.nih.gov/pubmed/17060534
PA-00631	S6L3-33	FKKFWKWFRRF	Lipid Bilayer	Streptococcus mutans UA159	Bacteria Gram Positive	Streptococcus	Streptococcaceae	Lactobacillales	Bacilli	Firmicutes	Bacteria	MIC	Equal_to	11.7321	1.06938	±3.0	µg/ml	Inhibidor	http://www.ncbi.nlm.nih.gov/pubmed/17060534
PA-00632	S6L3-33	FKKFWKWFRRF	Lipid Bilayer	Streptococcus mutans comD	Bacteria Gram Positive	Streptococcus	Streptococcaceae	Lactobacillales	Bacilli	Firmicutes	Bacteria	MIC	Equal_to	10.8941	1.03719	±2.5	µg/ml	Inhibidor	http://www.ncbi.nlm.nih.gov/pubmed/17060534
PA-00633	S6L3-33	FKKFWKWFRRF	Lipid Bilayer	Streptococcus sanguinis NY101	Bacteria Gram Positive	Streptococcus	Streptococcaceae	Lactobacillales	Bacilli	Firmicutes	Bacteria	MIC	Equal_to	67.0408	1.82634	±7.5	µg/ml	Inhibidor	http://www.ncbi.nlm.nih.gov/pubmed/17060534
PA-00634	S6L3-33	FKKFWKWFRRF	Lipid Bilayer	Streptococcus gordonii DL1	Bacteria Gram Positive	Streptococcus	Streptococcaceae	Lactobacillales	Bacilli	Firmicutes	Bacteria	MIC	Equal_to	33.5204	1.52531	±5.0	µg/ml	Inhibidor	http://www.ncbi.nlm.nih.gov/pubmed/17060534
PA-00635	C16-33	TRRRLFNRSFTQALGKSGGGFKKFWKWFRRF	Lipid Bilayer	Streptococcus mutans UA159	Bacteria Gram Positive	Streptococcus	Streptococcaceae	Lactobacillales	Bacilli	Firmicutes	Bacteria	MIC	Equal_to	9.6687	0.985368	±2.1	µg/ml	Inhibidor	http://www.ncbi.nlm.nih.gov/pubmed/17060534
PA-00636	C16-33	TRRRLFNRSFTQALGKSGGGFKKFWKWFRRF	Lipid Bilayer	Streptococcus mutans comD	Bacteria Gram Positive	Streptococcus	Streptococcaceae	Lactobacillales	Bacilli	Firmicutes	Bacteria	MIC	Equal_to	8.50846	0.929851	±0.5	µg/ml	Inhibidor	http://www.ncbi.nlm.nih.gov/pubmed/17060534
PA-00637	C16-33	TRRRLFNRSFTQALGKSGGGFKKFWKWFRRF	Lipid Bilayer	Streptococcus sanguinis NY101	Bacteria Gram Positive	Streptococcus	Streptococcaceae	Lactobacillales	Bacilli	Firmicutes	Bacteria	MIC	Equal_to	51.4375	1.71128	±5.8	µg/ml	Inhibidor	http://www.ncbi.nlm.nih.gov/pubmed/17060534
PA-00638	C16-33	TRRRLFNRSFTQALGKSGGGFKKFWKWFRRF	Lipid Bilayer	Streptococcus gordonii DL1	Bacteria Gram Positive	Streptococcus	Streptococcaceae	Lactobacillales	Bacilli	Firmicutes	Bacteria	MIC	Equal_to	56.4652	1.75178	±5.0	µg/ml	Inhibidor	http://www.ncbi.nlm.nih.gov/pubmed/17060534
PA-00639	M8-33	TFFRLFNRSGGGFKKFWKWFRRF	Lipid Bilayer	Streptococcus mutans UA159	Bacteria Gram Positive	Streptococcus	Streptococcaceae	Lactobacillales	Bacilli	Firmicutes	Bacteria	MIC	Equal_to	7.54127	0.877445	±2.0	µg/ml	Inhibidor	http://www.ncbi.nlm.nih.gov/pubmed/17060534
PA-00640	M8-33	TFFRLFNRSGGGFKKFWKWFRRF	Lipid Bilayer	Streptococcus mutans comD	Bacteria Gram Positive	Streptococcus	Streptococcaceae	Lactobacillales	Bacilli	Firmicutes	Bacteria	MIC	Equal_to	7.54127	0.877445	±2.0	µg/ml	Inhibidor	http://www.ncbi.nlm.nih.gov/pubmed/17060534
PA-00641	M8-33	TFFRLFNRSGGGFKKFWKWFRRF	Lipid Bilayer	Streptococcus sanguinis NY101	Bacteria Gram Positive	Streptococcus	Streptococcaceae	Lactobacillales	Bacilli	Firmicutes	Bacteria	MIC	Equal_to	60.3302	1.78053	±2.0	µg/ml	Inhibidor	http://www.ncbi.nlm.nih.gov/pubmed/17060534
PA-00642	M8-33	TFFRLFNRSGGGFKKFWKWFRRF	Lipid Bilayer	Streptococcus gordonii DL1	Bacteria Gram Positive	Streptococcus	Streptococcaceae	Lactobacillales	Bacilli	Firmicutes	Bacteria	MIC	Equal_to	30.1651	1.4795	±2.5	µg/ml	Inhibidor	http://www.ncbi.nlm.nih.gov/pubmed/17060534
PA-00647	(RH)3	RHRHRH	Lipid Bilayer	Bacillus subtilis IFO 3336	Bacteria Gram Negative	Bacillus	Bacillaceae	Bacillales	Bacilli	Firmicutes	Bacteria	MIC	Equal_to	100	2		µg/ml	Inhibidor	http://www.ncbi.nlm.nih.gov/pubmed/14693544
PA-00648	(RH)3	RHRHRH	Lipid Bilayer	Escherichia coli IFO 3301	Bacteria Gram Negative	Escherichia	Enterobacteriaceae	Enterobacterales	Gammaproteobacteria	Proteobacteria	Bacteria	MIC	Equal_to	100	2		µg/ml	Inhibidor	http://www.ncbi.nlm.nih.gov/pubmed/14693544
PA-00649	(RH)4	RHRHRHRH	Lipid Bilayer	Bacillus subtilis IFO 3336	Bacteria Gram Negative	Bacillus	Bacillaceae	Bacillales	Bacilli	Firmicutes	Bacteria	MIC	Equal_to	10	1		µg/ml	Inhibidor	http://www.ncbi.nlm.nih.gov/pubmed/14693544
PA-00650	(RH)4	RHRHRHRH	Lipid Bilayer	Escherichia coli IFO 3301	Bacteria Gram Negative	Escherichia	Enterobacteriaceae	Enterobacterales	Gammaproteobacteria	Proteobacteria	Bacteria	MIC	Equal_to	10	1		µg/ml	Inhibidor	http://www.ncbi.nlm.nih.gov/pubmed/14693544
PA-00651	(RH)5	RHRHRHRHRH	Lipid Bilayer	Bacillus subtilis IFO 3336	Bacteria Gram Negative	Bacillus	Bacillaceae	Bacillales	Bacilli	Firmicutes	Bacteria	MIC	Equal_to	10	1		µg/ml	Inhibidor	http://www.ncbi.nlm.nih.gov/pubmed/14693544
PA-00652	(RH)5	RHRHRHRHRH	Lipid Bilayer	Escherichia coli IFO 3301	Bacteria Gram Negative	Escherichia	Enterobacteriaceae	Enterobacterales	Gammaproteobacteria	Proteobacteria	Bacteria	MIC	Equal_to	10	1		µg/ml	Inhibidor	http://www.ncbi.nlm.nih.gov/pubmed/14693544
PA-00654	(RH)5	RHRHRHRHRH	Lipid Bilayer	Agrobacterium tumefaciens LBA 4404	Bacteria Gram Negative	Agrobacterium	Rhizobiaceae	Rhizobiales	Alphaproteobacteria	Proteobacteria	Bacteria	MIC	Equal_to	10	1		µg/ml	Inhibidor	http://www.ncbi.nlm.nih.gov/pubmed/14693544
PA-00655	(RH)5	RHRHRHRHRH	Lipid Bilayer	Pseudomonas aeruginosa IFO 3445	Bacteria Gram Negative	Pseudomonas	Pseudomonadaceae	Pseudomonadales	Gammaproteobacteria	Proteobacteria	Bacteria	MIC	Equal_to	10	1		µg/ml	Inhibidor	http://www.ncbi.nlm.nih.gov/pubmed/14693544
PA-00656	(RH)5	RHRHRHRHRH	Lipid Bilayer	Salmonella typhimurium IFO 12529	Bacteria Gram Negative	Salmonella	Enterobacteriaceae	Enterobacterales	Gammaproteobacteria	Proteobacteria	Bacteria	MIC	Equal_to	150	2.17609		µg/ml	Inhibidor	http://www.ncbi.nlm.nih.gov/pubmed/14693544
PA-00658	(RH)5	RHRHRHRHRH	Lipid Bilayer	Enterococcus faecalis JCM 8726	Bacteria Gram Positive	Enterococcus	Enterococcaceae	Lactobacillales	Bacilli	Firmicutes	Bacteria	MIC	Equal_to	10	1		µg/ml	Inhibidor	http://www.ncbi.nlm.nih.gov/pubmed/14693544
PA-00659	(RH)5	RHRHRHRHRH	Lipid Bilayer	Geobacillus stearothermophilus IFO12550	Bacteria Gram Positive	Geobacillus	Bacillaceae	Bacillales	Bacilli	Firmicutes	Bacteria	MIC	Equal_to	10	1		µg/ml	Inhibidor	http://www.ncbi.nlm.nih.gov/pubmed/14693544
PA-00661	(RH)5	RHRHRHRHRH	Lipid Bilayer	Lactobacillus brevis IFO 3345	Bacteria Gram Positive	Lactobacillus	Lactobacillaceae	Lactobacillales	Bacilli	Firmicutes	Bacteria	MIC	Equal_to	10	1		µg/ml	Inhibidor	http://www.ncbi.nlm.nih.gov/pubmed/14693544
PA-00662	(RH)5	RHRHRHRHRH	Lipid Bilayer	Staphylococcus aureus IFO 13276	Bacteria Gram Positive	Staphylococcus	Staphylococcaceae	Bacillales	Bacilli	Firmicutes	Bacteria	MIC	Equal_to	50	1.69897		µg/ml	Inhibidor	http://www.ncbi.nlm.nih.gov/pubmed/14693544
PA-00663	(RH)5	RHRHRHRHRH	Lipid Bilayer	Staphylococcus aureus ATCC 33591	Bacteria Gram Positive	Staphylococcus	Staphylococcaceae	Bacillales	Bacilli	Firmicutes	Bacteria	MIC	Equal_to	50	1.69897		µg/ml	Inhibidor	http://www.ncbi.nlm.nih.gov/pubmed/14693544
PA-00664	(RH)5	RHRHRHRHRH	Lipid Bilayer	Saccharomyces cerevisiae KK4	Hongo	Saccharomyces	Saccharomycetaceae	Saccharomycetales	Saccharomycetes	Ascomycota	Fungi	MIC	Equal_to	100	2		µg/ml	Inhibidor	http://www.ncbi.nlm.nih.gov/pubmed/14693544
PA-00665	(RH)5	RHRHRHRHRH	Lipid Bilayer	Candida albicans IFO 1385	Hongo	Candida	Saccharomycetaceae	Saccharomycetales	Saccharomycetes	Ascomycota	Fungi	MIC	Equal_to	100	2		µg/ml	Inhibidor	http://www.ncbi.nlm.nih.gov/pubmed/14693544
PA-00666	(RH)5	RHRHRHRHRH	Lipid Bilayer	Candida boidinii MIP 104	Hongo	Candida	Saccharomycetaceae	Saccharomycetales	Saccharomycetes	Ascomycota	Fungi	MIC	Equal_to	10	1		µg/ml	Inhibidor	http://www.ncbi.nlm.nih.gov/pubmed/14693544
PA-00667	(RH)5	RHRHRHRHRH	Lipid Bilayer	Aspergillus niger IFO 4416	Hongo	Aspergillus	Trichocomaceae	Eurotiales	Eurotiomycetes	Ascomycota	Fungi	MIC	Equal_to	50	1.69897		µg/ml	Inhibidor	http://www.ncbi.nlm.nih.gov/pubmed/14693544
PA-00669	(RH)6	RHRHRHRHRHRH	Lipid Bilayer	Bacillus subtilis IFO 3336	Bacteria Gram Negative	Bacillus	Bacillaceae	Bacillales	Bacilli	Firmicutes	Bacteria	MIC	Equal_to	10	1		µg/ml	Inhibidor	http://www.ncbi.nlm.nih.gov/pubmed/14693544
PA-00670	(RH)6	RHRHRHRHRHRH	Lipid Bilayer	Escherichia coli IFO 3301	Bacteria Gram Negative	Escherichia	Enterobacteriaceae	Enterobacterales	Gammaproteobacteria	Proteobacteria	Bacteria	MIC	Equal_to	10	1		µg/ml	Inhibidor	http://www.ncbi.nlm.nih.gov/pubmed/14693544
PA-00671	(HR)5	HRHRHRHRHR	Lipid Bilayer	Bacillus subtilis IFO 3336	Bacteria Gram Negative	Bacillus	Bacillaceae	Bacillales	Bacilli	Firmicutes	Bacteria	MIC	Equal_to	10	1		µg/ml	Inhibidor	http://www.ncbi.nlm.nih.gov/pubmed/14693544
PA-00672	(HR)5	HRHRHRHRHR	Lipid Bilayer	Escherichia coli IFO 3301	Bacteria Gram Negative	Escherichia	Enterobacteriaceae	Enterobacterales	Gammaproteobacteria	Proteobacteria	Bacteria	MIC	Equal_to	10	1		µg/ml	Inhibidor	http://www.ncbi.nlm.nih.gov/pubmed/14693544
PA-00673	(KH)5	KHKHKHKHKH	Lipid Bilayer	Bacillus subtilis IFO 3336	Bacteria Gram Negative	Bacillus	Bacillaceae	Bacillales	Bacilli	Firmicutes	Bacteria	MIC	Equal_to	10	1		µg/ml	Inhibidor	http://www.ncbi.nlm.nih.gov/pubmed/14693544
PA-00674	(KH)5	KHKHKHKHKH	Lipid Bilayer	Escherichia coli IFO 3301	Bacteria Gram Negative	Escherichia	Enterobacteriaceae	Enterobacterales	Gammaproteobacteria	Proteobacteria	Bacteria	MIC	Equal_to	10	1		µg/ml	Inhibidor	http://www.ncbi.nlm.nih.gov/pubmed/14693544
PA-00675	(RG)5	RGRGRGRGRG	Lipid Bilayer	Bacillus subtilis IFO 3336	Bacteria Gram Negative	Bacillus	Bacillaceae	Bacillales	Bacilli	Firmicutes	Bacteria	MIC	Equal_to	100	2		µg/ml	Inhibidor	http://www.ncbi.nlm.nih.gov/pubmed/14693544
PA-00676	(RG)5	RGRGRGRGRG	Lipid Bilayer	Escherichia coli IFO 3301	Bacteria Gram Negative	Escherichia	Enterobacteriaceae	Enterobacterales	Gammaproteobacteria	Proteobacteria	Bacteria	MIC	Equal_to	100	2		µg/ml	Inhibidor	http://www.ncbi.nlm.nih.gov/pubmed/14693544
PA-00679	(RC)5	RCRCRCRCRC	Lipid Bilayer	Bacillus subtilis IFO 3336	Bacteria Gram Negative	Bacillus	Bacillaceae	Bacillales	Bacilli	Firmicutes	Bacteria	MIC	Equal_to	10	1		µg/ml	Inhibidor	http://www.ncbi.nlm.nih.gov/pubmed/14693544
PA-00680	(RC)5	RCRCRCRCRC	Lipid Bilayer	Escherichia coli IFO 3301	Bacteria Gram Negative	Escherichia	Enterobacteriaceae	Enterobacterales	Gammaproteobacteria	Proteobacteria	Bacteria	MIC	Equal_to	20	1.30103		µg/ml	Inhibidor	http://www.ncbi.nlm.nih.gov/pubmed/14693544
PA-00681	[RLLR]5	RLLRRLLRRLLRRLLRRLLR	Lipid Bilayer	Bacillus subtilis ATCC 62037	Bacteria Gram Negative	Bacillus	Bacillaceae	Bacillales	Bacilli	Firmicutes	Bacteria	MIC	Equal_to	2	0.30103		µg/ml	Inhibidor	http://www.ncbi.nlm.nih.gov/pubmed/14718539
PA-00682	[RLLR]5	RLLRRLLRRLLRRLLRRLLR	Lipid Bilayer	Staphylococcus aureus ATCC 15752	Bacteria Gram Positive	Staphylococcus	Staphylococcaceae	Bacillales	Bacilli	Firmicutes	Bacteria	MIC	Equal_to	4	0.60206		µg/ml	Inhibidor	http://www.ncbi.nlm.nih.gov/pubmed/17681018
PA-00683	[RLLR]5	RLLRRLLRRLLRRLLRRLLR	Lipid Bilayer	Streptococcus mutans ATCC 25175	Bacteria Gram Positive	Streptococcus	Streptococcaceae	Lactobacillales	Bacilli	Firmicutes	Bacteria	MIC	Equal_to	2	0.30103		µg/ml	Inhibidor	http://www.ncbi.nlm.nih.gov/pubmed/17681018
PA-00684	[RLLR]5	RLLRRLLRRLLRRLLRRLLR	Lipid Bilayer	Escherichia coli ATCC 27325	Bacteria Gram Negative	Escherichia	Enterobacteriaceae	Enterobacterales	Gammaproteobacteria	Proteobacteria	Bacteria	MIC	Equal_to	4	0.60206		µg/ml	Inhibidor	http://www.ncbi.nlm.nih.gov/pubmed/17681018
PA-00685	[RLLR]5	RLLRRLLRRLLRRLLRRLLR	Lipid Bilayer	Pseudomonas putida ATCC 17426	Bacteria Gram Negative	Pseudomonas	Pseudomonadaceae	Pseudomonadales	Gammaproteobacteria	Proteobacteria	Bacteria	MIC	Equal_to	2	0.30103		µg/ml	Inhibidor	http://www.ncbi.nlm.nih.gov/pubmed/17681018
PA-00686	[RLLR]5	RLLRRLLRRLLRRLLRRLLR	Lipid Bilayer	Salmonella enteritidis ATCC 13076	Bacteria Gram Negative	Salmonella	Enterobacteriaceae	Enterobacterales	Gammaproteobacteria	Proteobacteria	Bacteria	MIC	Equal_to	1	0		µg/ml	Inhibidor	http://www.ncbi.nlm.nih.gov/pubmed/17681018
PA-00687	[RLLR]5	RLLRRLLRRLLRRLLRRLLR	Lipid Bilayer	Cryptococcus neoformans ATCC 34881	Hongo	Cryptococcus	Tremellaceae	Tremellales	Tremellomycetes	Basidiomycota	Fungi	MIC	Equal_to	1	0		µg/ml	Inhibidor	http://www.ncbi.nlm.nih.gov/pubmed/17681018
PA-00688	[RLLR]5	RLLRRLLRRLLRRLLRRLLR	Lipid Bilayer	Saccharomyces cerevisiae ATCC 44774	Hongo	Saccharomyces	Saccharomycetaceae	Saccharomycetales	Saccharomycetes	Ascomycota	Fungi	MIC	Equal_to	1	0		µg/ml	Inhibidor	http://www.ncbi.nlm.nih.gov/pubmed/17681018
PA-00689	[RLLR]5	RLLRRLLRRLLRRLLRRLLR	Lipid Bilayer	Candida albicans ATCC 10231	Hongo	Candida	Saccharomycetaceae	Saccharomycetales	Saccharomycetes	Ascomycota	Fungi	MIC	Equal_to	1	0		µg/ml	Inhibidor	http://www.ncbi.nlm.nih.gov/pubmed/17681018
PA-00690	[RLLR]5	RLLRRLLRRLLRRLLRRLLR	Lipid Bilayer	Bacillus subtilis	Bacteria Gram Negative	Bacillus	Bacillaceae	Bacillales	Bacilli	Firmicutes	Bacteria	MIC	Equal_to	2	0.30103		µg/ml	Inhibidor	http://www.ncbi.nlm.nih.gov/pubmed/17681018
PA-00691	[RLLR]5	RLLRRLLRRLLRRLLRRLLR	Lipid Bilayer	Staphylococcus aureus	Bacteria Gram Positive	Staphylococcus	Staphylococcaceae	Bacillales	Bacilli	Firmicutes	Bacteria	MIC	Equal_to	1	0		µg/ml	Inhibidor	http://www.ncbi.nlm.nih.gov/pubmed/17681018
PA-00692	[RLLR]5	RLLRRLLRRLLRRLLRRLLR	Lipid Bilayer	Streptococcus mutans	Bacteria Gram Positive	Streptococcus	Streptococcaceae	Lactobacillales	Bacilli	Firmicutes	Bacteria	MIC	Equal_to	2	0.30103		µg/ml	Inhibidor	http://www.ncbi.nlm.nih.gov/pubmed/17681018
PA-00693	[RLLR]5	RLLRRLLRRLLRRLLRRLLR	Lipid Bilayer	Streptococcus pneumoniae	Bacteria Gram Positive	Streptococcus	Streptococcaceae	Lactobacillales	Bacilli	Firmicutes	Bacteria	MIC	Equal_to	2	0.30103		µg/ml	Inhibidor	http://www.ncbi.nlm.nih.gov/pubmed/17681018
PA-00694	[RLLR]5	RLLRRLLRRLLRRLLRRLLR	Lipid Bilayer	Escherichia coli	Bacteria Gram Negative	Escherichia	Enterobacteriaceae	Enterobacterales	Gammaproteobacteria	Proteobacteria	Bacteria	MIC	Equal_to	2	0.30103		µg/ml	Inhibidor	http://www.ncbi.nlm.nih.gov/pubmed/17681018
PA-00695	[RLLR]5	RLLRRLLRRLLRRLLRRLLR	Lipid Bilayer	Salmonella typhimurium	Bacteria Gram Negative	Salmonella	Enterobacteriaceae	Enterobacterales	Gammaproteobacteria	Proteobacteria	Bacteria	MIC	Equal_to	1	0		µg/ml	Inhibidor	http://www.ncbi.nlm.nih.gov/pubmed/17681018
PA-00696	[RLLR]5	RLLRRLLRRLLRRLLRRLLR	Lipid Bilayer	Serratia marcescens	Bacteria Gram Negative	Serratia	Yersiniaceae	Enterobacterales	Gammaproteobacteria	Proteobacteria	Bacteria	MIC	Equal_to	2	0.30103		µg/ml	Inhibidor	http://www.ncbi.nlm.nih.gov/pubmed/17681018
PA-00697	[RLLR]5	RLLRRLLRRLLRRLLRRLLR	Lipid Bilayer	Pseudomonas putida	Bacteria Gram Negative	Pseudomonas	Pseudomonadaceae	Pseudomonadales	Gammaproteobacteria	Proteobacteria	Bacteria	MIC	Equal_to	2	0.30103		µg/ml	Inhibidor	http://www.ncbi.nlm.nih.gov/pubmed/17681018
PA-00698	[RLLR]5	RLLRRLLRRLLRRLLRRLLR	Lipid Bilayer	Candida albicans	Hongo	Candida	Saccharomycetaceae	Saccharomycetales	Saccharomycetes	Ascomycota	Fungi	MIC	Equal_to	8	0.90309		µg/ml	Inhibidor	http://www.ncbi.nlm.nih.gov/pubmed/17681018
PA-00699	[RLLR]5	RLLRRLLRRLLRRLLRRLLR	Lipid Bilayer	Cryptococcus neoformans	Hongo	Cryptococcus	Tremellaceae	Tremellales	Tremellomycetes	Basidiomycota	Fungi	MIC	Equal_to	8	0.90309		µg/ml	Inhibidor	http://www.ncbi.nlm.nih.gov/pubmed/17681018
PA-00700	[RLLR]5	RLLRRLLRRLLRRLLRRLLR	Lipid Bilayer	Saccharomyces cerevisiae	Hongo	Saccharomyces	Saccharomycetaceae	Saccharomycetales	Saccharomycetes	Ascomycota	Fungi	MIC	Equal_to	8	0.90309		µg/ml	Inhibidor	http://www.ncbi.nlm.nih.gov/pubmed/17681018
PA-00704	N-[RLLR]3	APKAMRLLRRLLRRLLR	Lipid Bilayer	Bacillus subtilis ATCC 62037	Bacteria Gram Negative	Bacillus	Bacillaceae	Bacillales	Bacilli	Firmicutes	Bacteria	MIC	Equal_to	2	0.30103		µg/ml	Inhibidor	http://www.ncbi.nlm.nih.gov/pubmed/14718539
PA-00705	N-[RLLR]3	APKAMRLLRRLLRRLLR	Lipid Bilayer	Staphylococcus aureus ATCC 15752	Bacteria Gram Positive	Staphylococcus	Staphylococcaceae	Bacillales	Bacilli	Firmicutes	Bacteria	MIC	Equal_to	2	0.30103		µg/ml	Inhibidor	http://www.ncbi.nlm.nih.gov/pubmed/14718539
PA-00706	N-[RLLR]3	APKAMRLLRRLLRRLLR	Lipid Bilayer	Streptococcus mutans ATCC 25175	Bacteria Gram Positive	Streptococcus	Streptococcaceae	Lactobacillales	Bacilli	Firmicutes	Bacteria	MIC	Equal_to	4	0.60206		µg/ml	Inhibidor	http://www.ncbi.nlm.nih.gov/pubmed/14718539
PA-00707	N-[RLLR]3	APKAMRLLRRLLRRLLR	Lipid Bilayer	Escherichia coli ATCC 27325	Bacteria Gram Negative	Escherichia	Enterobacteriaceae	Enterobacterales	Gammaproteobacteria	Proteobacteria	Bacteria	MIC	Equal_to	2	0.30103		µg/ml	Inhibidor	http://www.ncbi.nlm.nih.gov/pubmed/14718539
PA-00708	N-[RLLR]3	APKAMRLLRRLLRRLLR	Lipid Bilayer	Pseudomonas putida ATCC 17426	Bacteria Gram Negative	Pseudomonas	Pseudomonadaceae	Pseudomonadales	Gammaproteobacteria	Proteobacteria	Bacteria	MIC	Equal_to	4	0.60206		µg/ml	Inhibidor	http://www.ncbi.nlm.nih.gov/pubmed/14718539
PA-00709	N-[RLLR]3	APKAMRLLRRLLRRLLR	Lipid Bilayer	Salmonella enteritidis ATCC 13076	Bacteria Gram Negative	Salmonella	Enterobacteriaceae	Enterobacterales	Gammaproteobacteria	Proteobacteria	Bacteria	MIC	Equal_to	2	0.30103		µg/ml	Inhibidor	http://www.ncbi.nlm.nih.gov/pubmed/14718539
PA-00710	N-[RLLR]3	APKAMRLLRRLLRRLLR	Lipid Bilayer	Cryptococcus neoformans ATCC 34881	Hongo	Cryptococcus	Tremellaceae	Tremellales	Tremellomycetes	Basidiomycota	Fungi	MIC	Equal_to	2	0.30103		µg/ml	Inhibidor	http://www.ncbi.nlm.nih.gov/pubmed/14718539
PA-00711	N-[RLLR]3	APKAMRLLRRLLRRLLR	Lipid Bilayer	Saccharomyces cerevisiae ATCC 44774	Hongo	Saccharomyces	Saccharomycetaceae	Saccharomycetales	Saccharomycetes	Ascomycota	Fungi	MIC	Equal_to	2	0.30103		µg/ml	Inhibidor	http://www.ncbi.nlm.nih.gov/pubmed/14718539
PA-00712	N-[RLLR]3	APKAMRLLRRLLRRLLR	Lipid Bilayer	Candida albicans ATCC 10231	Hongo	Candida	Saccharomycetaceae	Saccharomycetales	Saccharomycetes	Ascomycota	Fungi	MIC	Equal_to	1	0		µg/ml	Inhibidor	http://www.ncbi.nlm.nih.gov/pubmed/14718539
PA-00716	[RLLR]3-C	RLLRRLLRRLLRLQKKGI	Lipid Bilayer	Bacillus subtilis ATCC 62037	Bacteria Gram Negative	Bacillus	Bacillaceae	Bacillales	Bacilli	Firmicutes	Bacteria	MIC	Equal_to	4	0.60206		µg/ml	Inhibidor	http://www.ncbi.nlm.nih.gov/pubmed/14718539
PA-00717	[RLLR]3-C	RLLRRLLRRLLRLQKKGI	Lipid Bilayer	Staphylococcus aureus ATCC 15752	Bacteria Gram Positive	Staphylococcus	Staphylococcaceae	Bacillales	Bacilli	Firmicutes	Bacteria	MIC	Equal_to	4	0.60206		µg/ml	Inhibidor	http://www.ncbi.nlm.nih.gov/pubmed/14718539
PA-00718	[RLLR]3-C	RLLRRLLRRLLRLQKKGI	Lipid Bilayer	Streptococcus mutans ATCC 25175	Bacteria Gram Positive	Streptococcus	Streptococcaceae	Lactobacillales	Bacilli	Firmicutes	Bacteria	MIC	Equal_to	4	0.60206		µg/ml	Inhibidor	http://www.ncbi.nlm.nih.gov/pubmed/14718539
PA-00719	[RLLR]3-C	RLLRRLLRRLLRLQKKGI	Lipid Bilayer	Escherichia coli ATCC 27325	Bacteria Gram Negative	Escherichia	Enterobacteriaceae	Enterobacterales	Gammaproteobacteria	Proteobacteria	Bacteria	MIC	Equal_to	2	0.30103		µg/ml	Inhibidor	http://www.ncbi.nlm.nih.gov/pubmed/14718539
PA-00720	[RLLR]3-C	RLLRRLLRRLLRLQKKGI	Lipid Bilayer	Pseudomonas putida ATCC 17426	Bacteria Gram Negative	Pseudomonas	Pseudomonadaceae	Pseudomonadales	Gammaproteobacteria	Proteobacteria	Bacteria	MIC	Equal_to	4	0.60206		µg/ml	Inhibidor	http://www.ncbi.nlm.nih.gov/pubmed/14718539
PA-00721	[RLLR]3-C	RLLRRLLRRLLRLQKKGI	Lipid Bilayer	Salmonella enteritidis ATCC 13076	Bacteria Gram Negative	Salmonella	Enterobacteriaceae	Enterobacterales	Gammaproteobacteria	Proteobacteria	Bacteria	MIC	Equal_to	4	0.60206		µg/ml	Inhibidor	http://www.ncbi.nlm.nih.gov/pubmed/14718539
PA-00722	[RLLR]3-C	RLLRRLLRRLLRLQKKGI	Lipid Bilayer	Cryptococcus neoformans ATCC 34881	Hongo	Cryptococcus	Tremellaceae	Tremellales	Tremellomycetes	Basidiomycota	Fungi	MIC	Equal_to	2	0.30103		µg/ml	Inhibidor	http://www.ncbi.nlm.nih.gov/pubmed/14718539
PA-00723	[RLLR]3-C	RLLRRLLRRLLRLQKKGI	Lipid Bilayer	Saccharomyces cerevisiae ATCC 44774	Hongo	Saccharomyces	Saccharomycetaceae	Saccharomycetales	Saccharomycetes	Ascomycota	Fungi	MIC	Equal_to	4	0.60206		µg/ml	Inhibidor	http://www.ncbi.nlm.nih.gov/pubmed/14718539
PA-00724	[RLLR]3-C	RLLRRLLRRLLRLQKKGI	Lipid Bilayer	Candida albicans ATCC 10231	Hongo	Candida	Saccharomycetaceae	Saccharomycetales	Saccharomycetes	Ascomycota	Fungi	MIC	Equal_to	2	0.30103		µg/ml	Inhibidor	http://www.ncbi.nlm.nih.gov/pubmed/14718539
PA-00725	N-[RLLR]2-C	APKAMRLLRRLLRLQKKGI	Lipid Bilayer	Bacillus subtilis ATCC 62037	Bacteria Gram Negative	Bacillus	Bacillaceae	Bacillales	Bacilli	Firmicutes	Bacteria	MIC	Equal_to	1	0		µg/ml	Inhibidor	http://www.ncbi.nlm.nih.gov/pubmed/14718539
PA-00726	N-[RLLR]2-C	APKAMRLLRRLLRLQKKGI	Lipid Bilayer	Staphylococcus aureus ATCC 15752	Bacteria Gram Positive	Staphylococcus	Staphylococcaceae	Bacillales	Bacilli	Firmicutes	Bacteria	MIC	Equal_to	2	0.30103		µg/ml	Inhibidor	http://www.ncbi.nlm.nih.gov/pubmed/14718539
PA-00727	N-[RLLR]2-C	APKAMRLLRRLLRLQKKGI	Lipid Bilayer	Streptococcus mutans ATCC 25175	Bacteria Gram Positive	Streptococcus	Streptococcaceae	Lactobacillales	Bacilli	Firmicutes	Bacteria	MIC	Equal_to	1	0		µg/ml	Inhibidor	http://www.ncbi.nlm.nih.gov/pubmed/14718539
PA-00728	N-[RLLR]2-C	APKAMRLLRRLLRLQKKGI	Lipid Bilayer	Escherichia coli ATCC 27325	Bacteria Gram Negative	Escherichia	Enterobacteriaceae	Enterobacterales	Gammaproteobacteria	Proteobacteria	Bacteria	MIC	Equal_to	1	0		µg/ml	Inhibidor	http://www.ncbi.nlm.nih.gov/pubmed/14718539
PA-00729	N-[RLLR]2-C	APKAMRLLRRLLRLQKKGI	Lipid Bilayer	Pseudomonas putida ATCC 17426	Bacteria Gram Negative	Pseudomonas	Pseudomonadaceae	Pseudomonadales	Gammaproteobacteria	Proteobacteria	Bacteria	MIC	Equal_to	1	0		µg/ml	Inhibidor	http://www.ncbi.nlm.nih.gov/pubmed/14718539
PA-00730	N-[RLLR]2-C	APKAMRLLRRLLRLQKKGI	Lipid Bilayer	Salmonella enteritidis ATCC 13076	Bacteria Gram Negative	Salmonella	Enterobacteriaceae	Enterobacterales	Gammaproteobacteria	Proteobacteria	Bacteria	MIC	Equal_to	1	0		µg/ml	Inhibidor	http://www.ncbi.nlm.nih.gov/pubmed/14718539
PA-00731	N-[RLLR]2-C	APKAMRLLRRLLRLQKKGI	Lipid Bilayer	Cryptococcus neoformans ATCC 34881	Hongo	Cryptococcus	Tremellaceae	Tremellales	Tremellomycetes	Basidiomycota	Fungi	MIC	Equal_to	0.5	-0.30103		µg/ml	Inhibidor	http://www.ncbi.nlm.nih.gov/pubmed/14718539
PA-00732	N-[RLLR]2-C	APKAMRLLRRLLRLQKKGI	Lipid Bilayer	Saccharomyces cerevisiae ATCC 44774	Hongo	Saccharomyces	Saccharomycetaceae	Saccharomycetales	Saccharomycetes	Ascomycota	Fungi	MIC	Equal_to	0.5	-0.30103		µg/ml	Inhibidor	http://www.ncbi.nlm.nih.gov/pubmed/14718539
PA-00733	N-[RLLR]2-C	APKAMRLLRRLLRLQKKGI	Lipid Bilayer	Candida albicans ATCC 10231	Hongo	Candida	Saccharomycetaceae	Saccharomycetales	Saccharomycetes	Ascomycota	Fungi	MIC	Equal_to	0.5	-0.30103		µg/ml	Inhibidor	http://www.ncbi.nlm.nih.gov/pubmed/14718539
PA-00734	TN-[RLLR]2-TC	PKAMRLLRRLLRLQKKG	Lipid Bilayer	Bacillus subtilis ATCC 62037	Bacteria Gram Negative	Bacillus	Bacillaceae	Bacillales	Bacilli	Firmicutes	Bacteria	MIC	Equal_to	4	0.60206		µg/ml	Inhibidor	http://www.ncbi.nlm.nih.gov/pubmed/14718539
PA-00735	TN-[RLLR]2-TC	PKAMRLLRRLLRLQKKG	Lipid Bilayer	Staphylococcus aureus ATCC 15752	Bacteria Gram Positive	Staphylococcus	Staphylococcaceae	Bacillales	Bacilli	Firmicutes	Bacteria	MIC	Equal_to	4	0.60206		µg/ml	Inhibidor	http://www.ncbi.nlm.nih.gov/pubmed/14718539
PA-00736	TN-[RLLR]2-TC	PKAMRLLRRLLRLQKKG	Lipid Bilayer	Streptococcus mutans ATCC 25175	Bacteria Gram Positive	Streptococcus	Streptococcaceae	Lactobacillales	Bacilli	Firmicutes	Bacteria	MIC	Equal_to	2	0.30103		µg/ml	Inhibidor	http://www.ncbi.nlm.nih.gov/pubmed/14718539
PA-00737	TN-[RLLR]2-TC	PKAMRLLRRLLRLQKKG	Lipid Bilayer	Escherichia coli ATCC 27325	Bacteria Gram Negative	Escherichia	Enterobacteriaceae	Enterobacterales	Gammaproteobacteria	Proteobacteria	Bacteria	MIC	Equal_to	4	0.60206		µg/ml	Inhibidor	http://www.ncbi.nlm.nih.gov/pubmed/14718539
PA-00738	TN-[RLLR]2-TC	PKAMRLLRRLLRLQKKG	Lipid Bilayer	Pseudomonas putida ATCC 17426	Bacteria Gram Negative	Pseudomonas	Pseudomonadaceae	Pseudomonadales	Gammaproteobacteria	Proteobacteria	Bacteria	MIC	Equal_to	2	0.30103		µg/ml	Inhibidor	http://www.ncbi.nlm.nih.gov/pubmed/14718539
PA-00739	TN-[RLLR]2-TC	PKAMRLLRRLLRLQKKG	Lipid Bilayer	Salmonella enteritidis ATCC 13076	Bacteria Gram Negative	Salmonella	Enterobacteriaceae	Enterobacterales	Gammaproteobacteria	Proteobacteria	Bacteria	MIC	Equal_to	1	0		µg/ml	Inhibidor	http://www.ncbi.nlm.nih.gov/pubmed/14718539
PA-00740	TN-[RLLR]2-TC	PKAMRLLRRLLRLQKKG	Lipid Bilayer	Cryptococcus neoformans ATCC 34881	Hongo	Cryptococcus	Tremellaceae	Tremellales	Tremellomycetes	Basidiomycota	Fungi	MIC	Equal_to	2	0.30103		µg/ml	Inhibidor	http://www.ncbi.nlm.nih.gov/pubmed/14718539
PA-00741	TN-[RLLR]2-TC	PKAMRLLRRLLRLQKKG	Lipid Bilayer	Saccharomyces cerevisiae ATCC 44774	Hongo	Saccharomyces	Saccharomycetaceae	Saccharomycetales	Saccharomycetes	Ascomycota	Fungi	MIC	Equal_to	1	0		µg/ml	Inhibidor	http://www.ncbi.nlm.nih.gov/pubmed/14718539
PA-00742	TN-[RLLR]2-TC	PKAMRLLRRLLRLQKKG	Lipid Bilayer	Candida albicans ATCC 10231	Hongo	Candida	Saccharomycetaceae	Saccharomycetales	Saccharomycetes	Ascomycota	Fungi	MIC	Equal_to	1	0		µg/ml	Inhibidor	http://www.ncbi.nlm.nih.gov/pubmed/14718539
PA-00743	N-Magainin-C	APKAMHSAKKFGKAFVGEIMLQKKGI	Lipid Bilayer	Bacillus subtilis ATCC 62037	Bacteria Gram Negative	Bacillus	Bacillaceae	Bacillales	Bacilli	Firmicutes	Bacteria	MIC	Equal_to	64	1.80618		µg/ml	Inhibidor	http://www.ncbi.nlm.nih.gov/pubmed/14718539
PA-00744	N-Magainin-C	APKAMHSAKKFGKAFVGEIMLQKKGI	Lipid Bilayer	Staphylococcus aureus ATCC 15752	Bacteria Gram Positive	Staphylococcus	Staphylococcaceae	Bacillales	Bacilli	Firmicutes	Bacteria	MIC	Equal_to	64	1.80618		µg/ml	Inhibidor	http://www.ncbi.nlm.nih.gov/pubmed/14718539
PA-00745	N-Magainin-C	APKAMHSAKKFGKAFVGEIMLQKKGI	Lipid Bilayer	Streptococcus mutans ATCC 25175	Bacteria Gram Positive	Streptococcus	Streptococcaceae	Lactobacillales	Bacilli	Firmicutes	Bacteria	MIC	Equal_to	128	2.10721		µg/ml	Inhibidor	http://www.ncbi.nlm.nih.gov/pubmed/14718539
PA-00746	N-Magainin-C	APKAMHSAKKFGKAFVGEIMLQKKGI	Lipid Bilayer	Escherichia coli ATCC 27325	Bacteria Gram Negative	Escherichia	Enterobacteriaceae	Enterobacterales	Gammaproteobacteria	Proteobacteria	Bacteria	MIC	Equal_to	64	1.80618		µg/ml	Inhibidor	http://www.ncbi.nlm.nih.gov/pubmed/14718539
PA-00747	N-Magainin-C	APKAMHSAKKFGKAFVGEIMLQKKGI	Lipid Bilayer	Pseudomonas putida ATCC 17426	Bacteria Gram Negative	Pseudomonas	Pseudomonadaceae	Pseudomonadales	Gammaproteobacteria	Proteobacteria	Bacteria	MIC	Equal_to	64	1.80618		µg/ml	Inhibidor	http://www.ncbi.nlm.nih.gov/pubmed/14718539
PA-00748	N-Magainin-C	APKAMHSAKKFGKAFVGEIMLQKKGI	Lipid Bilayer	Salmonella enteritidis ATCC 13076	Bacteria Gram Negative	Salmonella	Enterobacteriaceae	Enterobacterales	Gammaproteobacteria	Proteobacteria	Bacteria	MIC	Equal_to	32	1.50515		µg/ml	Inhibidor	http://www.ncbi.nlm.nih.gov/pubmed/14718539
PA-00749	N-Magainin-C	APKAMHSAKKFGKAFVGEIMLQKKGI	Lipid Bilayer	Cryptococcus neoformans ATCC 34881	Hongo	Cryptococcus	Tremellaceae	Tremellales	Tremellomycetes	Basidiomycota	Fungi	MIC	Equal_to	16	1.20412		µg/ml	Inhibidor	http://www.ncbi.nlm.nih.gov/pubmed/14718539
PA-00750	N-Magainin-C	APKAMHSAKKFGKAFVGEIMLQKKGI	Lipid Bilayer	Saccharomyces cerevisiae ATCC 44774	Hongo	Saccharomyces	Saccharomycetaceae	Saccharomycetales	Saccharomycetes	Ascomycota	Fungi	MIC	Equal_to	32	1.50515		µg/ml	Inhibidor	http://www.ncbi.nlm.nih.gov/pubmed/14718539
PA-00751	N-Magainin-C	APKAMHSAKKFGKAFVGEIMLQKKGI	Lipid Bilayer	Candida albicans ATCC 10231	Hongo	Candida	Saccharomycetaceae	Saccharomycetales	Saccharomycetes	Ascomycota	Fungi	MIC	Equal_to	32	1.50515		µg/ml	Inhibidor	http://www.ncbi.nlm.nih.gov/pubmed/14718539
PA-00752	Magainin-2	GIGKFLHSAKKFGKAFVGEIMNS	Lipid Bilayer	Bacillus subtilis ATCC 62037	Bacteria Gram Negative	Bacillus	Bacillaceae	Bacillales	Bacilli	Firmicutes	Bacteria	MIC	Equal_to	64	1.80618		µg/ml	Inhibidor	http://www.ncbi.nlm.nih.gov/pubmed/14718539
PA-00753	Magainin-2	GIGKFLHSAKKFGKAFVGEIMNS	Lipid Bilayer	Staphylococcus aureus ATCC 15752	Bacteria Gram Positive	Staphylococcus	Staphylococcaceae	Bacillales	Bacilli	Firmicutes	Bacteria	MIC	Equal_to	64	1.80618		µg/ml	Inhibidor	http://www.ncbi.nlm.nih.gov/pubmed/17005809
PA-00754	Magainin-2	GIGKFLHSAKKFGKAFVGEIMNS	Lipid Bilayer	Streptococcus mutans ATCC 25175	Bacteria Gram Positive	Streptococcus	Streptococcaceae	Lactobacillales	Bacilli	Firmicutes	Bacteria	MIC	Equal_to	128	2.10721		µg/ml	Inhibidor	http://www.ncbi.nlm.nih.gov/pubmed/10890923
PA-00755	Magainin-2	GIGKFLHSAKKFGKAFVGEIMNS	Lipid Bilayer	Escherichia coli ATCC 27325	Bacteria Gram Negative	Escherichia	Enterobacteriaceae	Enterobacterales	Gammaproteobacteria	Proteobacteria	Bacteria	MIC	Equal_to	128	2.10721		µg/ml	Inhibidor	http://www.ncbi.nlm.nih.gov/pubmed/3410055
PA-00756	Magainin-2	GIGKFLHSAKKFGKAFVGEIMNS	Lipid Bilayer	Pseudomonas putida ATCC 17426	Bacteria Gram Negative	Pseudomonas	Pseudomonadaceae	Pseudomonadales	Gammaproteobacteria	Proteobacteria	Bacteria	MIC	Equal_to	64	1.80618		µg/ml	Inhibidor	http://www.ncbi.nlm.nih.gov/pubmed/15193922
PA-00757	Magainin-2	GIGKFLHSAKKFGKAFVGEIMNS	Lipid Bilayer	Salmonella enteritidis ATCC 13076	Bacteria Gram Negative	Salmonella	Enterobacteriaceae	Enterobacterales	Gammaproteobacteria	Proteobacteria	Bacteria	MIC	Equal_to	32	1.50515		µg/ml	Inhibidor	http://www.ncbi.nlm.nih.gov/pubmed/25380626
PA-00758	Magainin-2	GIGKFLHSAKKFGKAFVGEIMNS	Lipid Bilayer	Cryptococcus neoformans ATCC 34881	Hongo	Cryptococcus	Tremellaceae	Tremellales	Tremellomycetes	Basidiomycota	Fungi	MIC	Equal_to	16	1.20412		µg/ml	Inhibidor	http://www.ncbi.nlm.nih.gov/pubmed/26099623
PA-00759	Magainin-2	GIGKFLHSAKKFGKAFVGEIMNS	Lipid Bilayer	Saccharomyces cerevisiae ATCC 44774	Hongo	Saccharomyces	Saccharomycetaceae	Saccharomycetales	Saccharomycetes	Ascomycota	Fungi	MIC	Equal_to	32	1.50515		µg/ml	Inhibidor	http://www.ncbi.nlm.nih.gov/pubmed/30570475
PA-00760	Magainin-2	GIGKFLHSAKKFGKAFVGEIMNS	Lipid Bilayer	Candida albicans ATCC 10231	Hongo	Candida	Saccharomycetaceae	Saccharomycetales	Saccharomycetes	Ascomycota	Fungi	MIC	Equal_to	32	1.50515		µg/ml	Inhibidor	http://www.ncbi.nlm.nih.gov/pubmed/18287023
PA-00766	Magainin-2	GIGKFLHSAKKFGKAFVGEIMNS	Lipid Bilayer	Staphylococcus aureus ATCC 6538	Bacteria Gram Positive	Staphylococcus	Staphylococcaceae	Bacillales	Bacilli	Firmicutes	Bacteria	MIC	Equal_to	40	1.60206		µg/ml	Inhibidor	http://www.ncbi.nlm.nih.gov/pubmed/12186559
PA-00768	Magainin-2	GIGKFLHSAKKFGKAFVGEIMNS	Lipid Bilayer	Staphylococcus epidermidis ATCC 12228	Bacteria Gram Positive	Staphylococcus	Staphylococcaceae	Bacillales	Bacilli	Firmicutes	Bacteria	MIC	Equal_to	10	1		µg/ml	Inhibidor	http://www.ncbi.nlm.nih.gov/pubmed/12186559
PA-00769	Magainin-2	GIGKFLHSAKKFGKAFVGEIMNS	Lipid Bilayer	Micrococcus luteus ATCC 9341	Bacteria Gram Positive	Micrococcus	Micrococcaceae	Actinomycetales	Actinobacteria	Actinobacteria	Bacteria	MIC	Equal_to	50	1.69897		µg/ml	Inhibidor	http://www.ncbi.nlm.nih.gov/pubmed/12186559
PA-00771	Magainin-2	GIGKFLHSAKKFGKAFVGEIMNS	Lipid Bilayer	Corynebacterium diphtheriae ATCC 8024	Bacteria Gram Positive	Corynebacterium	Corynebacteriaceae	Corynebacteriales	Actinomycetia	Actinobacteria	Bacteria	MIC	Equal_to	5	0.69897		µg/ml	Inhibidor	http://www.ncbi.nlm.nih.gov/pubmed/12186559
PA-00772	Magainin-2	GIGKFLHSAKKFGKAFVGEIMNS	Lipid Bilayer	Escherichia coli ATCC 2592	Bacteria Gram Negative	Escherichia	Enterobacteriaceae	Enterobacterales	Gammaproteobacteria	Proteobacteria	Bacteria	MIC	Equal_to	20	1.30103		µg/ml	Inhibidor	http://www.ncbi.nlm.nih.gov/pubmed/12186559
PA-00773	Magainin-2	GIGKFLHSAKKFGKAFVGEIMNS	Lipid Bilayer	Pseudomonas aeruginosa ATCC 9027	Bacteria Gram Negative	Pseudomonas	Pseudomonadaceae	Pseudomonadales	Gammaproteobacteria	Proteobacteria	Bacteria	MIC	Equal_to	20	1.30103		µg/ml	Inhibidor	http://www.ncbi.nlm.nih.gov/pubmed/12186559
PA-00775	Magainin-2	GIGKFLHSAKKFGKAFVGEIMNS	Lipid Bilayer	Shigella flexneri ATCC 203	Bacteria Gram Negative	Shigella	Enterobacteriaceae	Enterobacterales	Gammaproteobacteria	Proteobacteria	Bacteria	MIC	Equal_to	20	1.30103		µg/ml	Inhibidor	http://www.ncbi.nlm.nih.gov/pubmed/12186559
PA-00776	Magainin-2	GIGKFLHSAKKFGKAFVGEIMNS	Lipid Bilayer	Candida albicans ATCC 36232	Hongo	Candida	Saccharomycetaceae	Saccharomycetales	Saccharomycetes	Ascomycota	Fungi	MIC	Equal_to	5	0.69897		µg/ml	Inhibidor	http://www.ncbi.nlm.nih.gov/pubmed/12186559
PA-00777	Magainin-2	GIGKFLHSAKKFGKAFVGEIMNS	Lipid Bilayer	Bacillus subtilis	Bacteria Gram Negative	Bacillus	Bacillaceae	Bacillales	Bacilli	Firmicutes	Bacteria	MIC	Equal_to	50	1.69897		µg/ml	Inhibidor	http://www.ncbi.nlm.nih.gov/pubmed/12186559
PA-00778	Magainin-2	GIGKFLHSAKKFGKAFVGEIMNS	Lipid Bilayer	Staphylococcus aureus	Bacteria Gram Positive	Staphylococcus	Staphylococcaceae	Bacillales	Bacilli	Firmicutes	Bacteria	MIC	Equal_to	50	1.69897		µg/ml	Inhibidor	http://www.ncbi.nlm.nih.gov/pubmed/12186559
PA-00779	Magainin-2	GIGKFLHSAKKFGKAFVGEIMNS	Lipid Bilayer	Streptococcus mutans	Bacteria Gram Positive	Streptococcus	Streptococcaceae	Lactobacillales	Bacilli	Firmicutes	Bacteria	MIC	Equal_to	100	2		µg/ml	Inhibidor	http://www.ncbi.nlm.nih.gov/pubmed/12186559
PA-00780	Magainin-2	GIGKFLHSAKKFGKAFVGEIMNS	Lipid Bilayer	Streptococcus pneumoniae	Bacteria Gram Positive	Streptococcus	Streptococcaceae	Lactobacillales	Bacilli	Firmicutes	Bacteria	MIC	Equal_to	50	1.69897		µg/ml	Inhibidor	http://www.ncbi.nlm.nih.gov/pubmed/12186559
PA-00781	Magainin-2	GIGKFLHSAKKFGKAFVGEIMNS	Lipid Bilayer	Escherichia coli	Bacteria Gram Negative	Escherichia	Enterobacteriaceae	Enterobacterales	Gammaproteobacteria	Proteobacteria	Bacteria	MIC	Equal_to	100	2		µg/ml	Inhibidor	http://www.ncbi.nlm.nih.gov/pubmed/12186559
PA-00782	Magainin-2	GIGKFLHSAKKFGKAFVGEIMNS	Lipid Bilayer	Salmonella typhimurium	Bacteria Gram Negative	Salmonella	Enterobacteriaceae	Enterobacterales	Gammaproteobacteria	Proteobacteria	Bacteria	MIC	Equal_to	25	1.39794		µg/ml	Inhibidor	http://www.ncbi.nlm.nih.gov/pubmed/12186559
PA-00783	Magainin-2	GIGKFLHSAKKFGKAFVGEIMNS	Lipid Bilayer	Serratia marcescens	Bacteria Gram Negative	Serratia	Yersiniaceae	Enterobacterales	Gammaproteobacteria	Proteobacteria	Bacteria	MIC	Equal_to	50	1.69897		µg/ml	Inhibidor	http://www.ncbi.nlm.nih.gov/pubmed/12186559
PA-00784	Magainin-2	GIGKFLHSAKKFGKAFVGEIMNS	Lipid Bilayer	Pseudomonas putida	Bacteria Gram Negative	Pseudomonas	Pseudomonadaceae	Pseudomonadales	Gammaproteobacteria	Proteobacteria	Bacteria	MIC	Equal_to	50	1.69897		µg/ml	Inhibidor	http://www.ncbi.nlm.nih.gov/pubmed/12186559
PA-00785	Magainin-2	GIGKFLHSAKKFGKAFVGEIMNS	Lipid Bilayer	Candida albicans	Hongo	Candida	Saccharomycetaceae	Saccharomycetales	Saccharomycetes	Ascomycota	Fungi	MIC	Equal_to	25	1.39794		µg/ml	Inhibidor	http://www.ncbi.nlm.nih.gov/pubmed/12186559
PA-00786	Magainin-2	GIGKFLHSAKKFGKAFVGEIMNS	Lipid Bilayer	Cryptococcus neoformans	Hongo	Cryptococcus	Tremellaceae	Tremellales	Tremellomycetes	Basidiomycota	Fungi	MIC	Equal_to	12	1.07918		µg/ml	Inhibidor	http://www.ncbi.nlm.nih.gov/pubmed/12186559
PA-00787	Magainin-2	GIGKFLHSAKKFGKAFVGEIMNS	Lipid Bilayer	Saccharomyces cerevisiae	Hongo	Saccharomyces	Saccharomycetaceae	Saccharomycetales	Saccharomycetes	Ascomycota	Fungi	MIC	Equal_to	25	1.39794		µg/ml	Inhibidor	http://www.ncbi.nlm.nih.gov/pubmed/12186559
PA-00788	Magainin-2	GIGKFLHSAKKFGKAFVGEIMNS	Lipid Bilayer	Escherichia coli	Bacteria Gram Negative	Escherichia	Enterobacteriaceae	Enterobacterales	Gammaproteobacteria	Proteobacteria	Bacteria	MIC	Equal_to	12.5	1.09691		µg/ml	Inhibidor	http://www.ncbi.nlm.nih.gov/pubmed/12186559
PA-00790	Magainin-2	GIGKFLHSAKKFGKAFVGEIMNS	Lipid Bilayer	Enterobacter cloacae	Bacteria Gram Negative	Enterobacter	Enterobacteriaceae	Enterobacterales	Gammaproteobacteria	Proteobacteria	Bacteria	MIC	Equal_to	25	1.39794		µg/ml	Inhibidor	http://www.ncbi.nlm.nih.gov/pubmed/12186559
PA-00794	Magainin-2	GIGKFLHSAKKFGKAFVGEIMNS	Lipid Bilayer	Shigella flexneri	Bacteria Gram Negative	Shigella	Enterobacteriaceae	Enterobacterales	Gammaproteobacteria	Proteobacteria	Bacteria	MIC	Equal_to	3.12	0.494155		µg/ml	Inhibidor	http://www.ncbi.nlm.nih.gov/pubmed/12186559
PA-00796	Magainin-2	GIGKFLHSAKKFGKAFVGEIMNS	Lipid Bilayer	Salmonella anatum	Bacteria Gram Negative	Salmonella	Enterobacteriaceae	Enterobacterales	Gammaproteobacteria	Proteobacteria	Bacteria	MIC	Equal_to	50	1.69897		µg/ml	Inhibidor	http://www.ncbi.nlm.nih.gov/pubmed/12186559
PA-00798	Magainin-2	GIGKFLHSAKKFGKAFVGEIMNS	Lipid Bilayer	Pseudomonas aeruginosa	Bacteria Gram Negative	Pseudomonas	Pseudomonadaceae	Pseudomonadales	Gammaproteobacteria	Proteobacteria	Bacteria	MIC	Equal_to	100	2		µg/ml	Inhibidor	http://www.ncbi.nlm.nih.gov/pubmed/12186559
PA-00800	Magainin-2	GIGKFLHSAKKFGKAFVGEIMNS	Lipid Bilayer	Klebsiella oxytoca	Bacteria Gram Negative	Klebsiella	Enterobacteriaceae	Enterobacterales	Gammaproteobacteria	Proteobacteria	Bacteria	MIC	Equal_to	50	1.69897		µg/ml	Inhibidor	http://www.ncbi.nlm.nih.gov/pubmed/12186559
PA-00802	Magainin-2	GIGKFLHSAKKFGKAFVGEIMNS	Lipid Bilayer	Streptococcus faecalis ATCC 29212	Bacteria Gram Positive	Streptococcus	Streptococcaceae	Lactobacillales	Bacilli	Firmicutes	Bacteria	MIC	Equal_to	400	2.60206		µg/ml	Inhibidor	http://www.ncbi.nlm.nih.gov/pubmed/12186559
PA-00804	Magainin-2	GIGKFLHSAKKFGKAFVGEIMNS	Lipid Bilayer	Staphylococcus aureus ATCC 29213	Bacteria Gram Positive	Staphylococcus	Staphylococcaceae	Bacillales	Bacilli	Firmicutes	Bacteria	MIC	Equal_to	25	1.39794		µg/ml	Inhibidor	http://www.ncbi.nlm.nih.gov/pubmed/12186559
PA-00806	Magainin-2	GIGKFLHSAKKFGKAFVGEIMNS	Lipid Bilayer	Escherichia coli ATCC 25922	Bacteria Gram Negative	Escherichia	Enterobacteriaceae	Enterobacterales	Gammaproteobacteria	Proteobacteria	Bacteria	MIC	Equal_to	12.5	1.09691		µg/ml	Inhibidor	http://www.ncbi.nlm.nih.gov/pubmed/12186559
PA-00808	Magainin-2	GIGKFLHSAKKFGKAFVGEIMNS	Lipid Bilayer	Pseudomonas aeruginosa ATCC 27953	Bacteria Gram Negative	Pseudomonas	Pseudomonadaceae	Pseudomonadales	Gammaproteobacteria	Proteobacteria	Bacteria	MIC	Equal_to	6.25	0.79588		µg/ml	Inhibidor	http://www.ncbi.nlm.nih.gov/pubmed/12186559
PA-00811	Magainin-2	GIGKFLHSAKKFGKAFVGEIMNS	Lipid Bilayer	Escherichia coli ATCC 25922	Bacteria Gram Negative	Escherichia	Enterobacteriaceae	Enterobacterales	Gammaproteobacteria	Proteobacteria	Bacteria	MIC	Equal_to	100	2		µg/ml	Inhibidor	http://www.ncbi.nlm.nih.gov/pubmed/12186559
PA-00812	Magainin-2	GIGKFLHSAKKFGKAFVGEIMNS	Lipid Bilayer	Klebsiella pneumoniae ATCC 13883	Bacteria Gram Negative	Klebsiella	Enterobacteriaceae	Enterobacterales	Gammaproteobacteria	Proteobacteria	Bacteria	MIC	Equal_to	100	2		µg/ml	Inhibidor	http://www.ncbi.nlm.nih.gov/pubmed/12186559
PA-00815	Magainin-2	GIGKFLHSAKKFGKAFVGEIMNS	Lipid Bilayer	Streptococcus agalactiae ATCC 12386	Bacteria Gram Positive	Streptococcus	Streptococcaceae	Lactobacillales	Bacilli	Firmicutes	Bacteria	MIC	Equal_to	100	2		µg/ml	Inhibidor	http://www.ncbi.nlm.nih.gov/pubmed/12186559
PA-00818	Magainin-2	GIGKFLHSAKKFGKAFVGEIMNS	Lipid Bilayer	Staphylococcus aureus ATCC 6538	Bacteria Gram Positive	Staphylococcus	Staphylococcaceae	Bacillales	Bacilli	Firmicutes	Bacteria	MIC	Equal_to	25	1.39794		µg/ml	Inhibidor	http://www.ncbi.nlm.nih.gov/pubmed/12186559
PA-00819	Magainin-2	GIGKFLHSAKKFGKAFVGEIMNS	Lipid Bilayer	Micrococcus luteus ATCC 9341	Bacteria Gram Positive	Micrococcus	Micrococcaceae	Actinomycetales	Actinobacteria	Actinobacteria	Bacteria	MIC	Equal_to	50	1.69897		µg/ml	Inhibidor	http://www.ncbi.nlm.nih.gov/pubmed/12186559
PA-00821	Magainin-2	GIGKFLHSAKKFGKAFVGEIMNS	Lipid Bilayer	Candida albicans ATCC 36232	Hongo	Candida	Saccharomycetaceae	Saccharomycetales	Saccharomycetes	Ascomycota	Fungi	MIC	Equal_to	50	1.69897		µg/ml	Inhibidor	http://www.ncbi.nlm.nih.gov/pubmed/12186559
PA-00822	Magainin-2	GIGKFLHSAKKFGKAFVGEIMNS	Lipid Bilayer	Candida albicans ATCC 36232	Hongo	Candida	Saccharomycetaceae	Saccharomycetales	Saccharomycetes	Ascomycota	Fungi	MIC	Equal_to	50	1.69897		µg/ml	Inhibidor	http://www.ncbi.nlm.nih.gov/pubmed/12186559
PA-00829	Magainin-2	GIGKFLHSAKKFGKAFVGEIMNS	Lipid Bilayer	Escherichia coli D31	Bacteria Gram Negative	Escherichia	Enterobacteriaceae	Enterobacterales	Gammaproteobacteria	Proteobacteria	Bacteria	MIC	Equal_to	5	0.69897		µg/ml	Inhibidor	http://www.ncbi.nlm.nih.gov/pubmed/12186559
PA-00830	Magainin-2	GIGKFLHSAKKFGKAFVGEIMNS	Lipid Bilayer	Klebsiella pneumoniae	Bacteria Gram Negative	Klebsiella	Enterobacteriaceae	Enterobacterales	Gammaproteobacteria	Proteobacteria	Bacteria	MIC	Equal_to	10	1		µg/ml	Inhibidor	http://www.ncbi.nlm.nih.gov/pubmed/12186559
PA-00831	Magainin-2	GIGKFLHSAKKFGKAFVGEIMNS	Lipid Bilayer	Pseudomonas putida	Bacteria Gram Negative	Pseudomonas	Pseudomonadaceae	Pseudomonadales	Gammaproteobacteria	Proteobacteria	Bacteria	MIC	Equal_to	10	1		µg/ml	Inhibidor	http://www.ncbi.nlm.nih.gov/pubmed/12186559
PA-00832	Magainin-2	GIGKFLHSAKKFGKAFVGEIMNS	Lipid Bilayer	Staphylococcus epidermidis	Bacteria Gram Positive	Staphylococcus	Staphylococcaceae	Bacillales	Bacilli	Firmicutes	Bacteria	MIC	Equal_to	10	1		µg/ml	Inhibidor	http://www.ncbi.nlm.nih.gov/pubmed/12186559
PA-00833	Magainin-2	GIGKFLHSAKKFGKAFVGEIMNS	Lipid Bilayer	Citrobacter freundii	Bacteria Gram Negative	Citrobacter	Enterobacteriaceae	Enterobacterales	Gammaproteobacteria	Proteobacteria	Bacteria	MIC	Equal_to	30	1.47712		µg/ml	Inhibidor	http://www.ncbi.nlm.nih.gov/pubmed/12186559
PA-00834	Magainin-2	GIGKFLHSAKKFGKAFVGEIMNS	Lipid Bilayer	Enterobacter cloacae	Bacteria Gram Negative	Enterobacter	Enterobacteriaceae	Enterobacterales	Gammaproteobacteria	Proteobacteria	Bacteria	MIC	Equal_to	50	1.69897		µg/ml	Inhibidor	http://www.ncbi.nlm.nih.gov/pubmed/12186559
PA-00835	Magainin-2	GIGKFLHSAKKFGKAFVGEIMNS	Lipid Bilayer	Escherichia coli	Bacteria Gram Negative	Escherichia	Enterobacteriaceae	Enterobacterales	Gammaproteobacteria	Proteobacteria	Bacteria	MIC	Equal_to	50	1.69897		µg/ml	Inhibidor	http://www.ncbi.nlm.nih.gov/pubmed/12186559
PA-00836	Magainin-2	GIGKFLHSAKKFGKAFVGEIMNS	Lipid Bilayer	Staphylococcus aureus	Bacteria Gram Positive	Staphylococcus	Staphylococcaceae	Bacillales	Bacilli	Firmicutes	Bacteria	MIC	Equal_to	50	1.69897		µg/ml	Inhibidor	http://www.ncbi.nlm.nih.gov/pubmed/12186559
PA-00837	Magainin-2	GIGKFLHSAKKFGKAFVGEIMNS	Lipid Bilayer	Candida albicans	Hongo	Candida	Saccharomycetaceae	Saccharomycetales	Saccharomycetes	Ascomycota	Fungi	MIC	Equal_to	80	1.90309		µg/ml	Inhibidor	http://www.ncbi.nlm.nih.gov/pubmed/12186559
PA-00838	Magainin-2	GIGKFLHSAKKFGKAFVGEIMNS	Lipid Bilayer	Pseudomonas aeruginosa	Bacteria Gram Negative	Pseudomonas	Pseudomonadaceae	Pseudomonadales	Gammaproteobacteria	Proteobacteria	Bacteria	MIC	Equal_to	100	2		µg/ml	Inhibidor	http://www.ncbi.nlm.nih.gov/pubmed/12186559
PA-00839	Magainin-2	GIGKFLHSAKKFGKAFVGEIMNS	Lipid Bilayer	Serratia marcescens	Bacteria Gram Negative	Serratia	Yersiniaceae	Enterobacterales	Gammaproteobacteria	Proteobacteria	Bacteria	MIC	Equal_to	100	2		µg/ml	Inhibidor	http://www.ncbi.nlm.nih.gov/pubmed/12186559
PA-00843	Magainin-2	GIGKFLHSAKKFGKAFVGEIMNS	Lipid Bilayer	Escherichia coli KCTC 1682	Bacteria Gram Negative	Escherichia	Enterobacteriaceae	Enterobacterales	Gammaproteobacteria	Proteobacteria	Bacteria	MIC	Equal_to	4.93382	0.693183		µg/ml	Inhibidor	http://www.ncbi.nlm.nih.gov/pubmed/12186559
PA-00844	Magainin-2	GIGKFLHSAKKFGKAFVGEIMNS	Lipid Bilayer	Pseudomonas aeruginosa KCTC 1637	Bacteria Gram Negative	Pseudomonas	Pseudomonadaceae	Pseudomonadales	Gammaproteobacteria	Proteobacteria	Bacteria	MIC	Equal_to	19.7353	1.29524		µg/ml	Inhibidor	http://www.ncbi.nlm.nih.gov/pubmed/12186559
PA-00845	Magainin-2	GIGKFLHSAKKFGKAFVGEIMNS	Lipid Bilayer	Salmonella typhimurium KCTC 1926	Bacteria Gram Negative	Salmonella	Enterobacteriaceae	Enterobacterales	Gammaproteobacteria	Proteobacteria	Bacteria	MIC	Equal_to	39.4706	1.59627		µg/ml	Inhibidor	http://www.ncbi.nlm.nih.gov/pubmed/12186559
PA-00846	Magainin-2	GIGKFLHSAKKFGKAFVGEIMNS	Lipid Bilayer	Bacillus subtilis KCTC 3068	Bacteria Gram Negative	Bacillus	Bacillaceae	Bacillales	Bacilli	Firmicutes	Bacteria	MIC	Equal_to	39.4706	1.59627		µg/ml	Inhibidor	http://www.ncbi.nlm.nih.gov/pubmed/12186559
PA-00847	Magainin-2	GIGKFLHSAKKFGKAFVGEIMNS	Lipid Bilayer	Enterococcus faecalis KCTC 2011	Bacteria Gram Positive	Enterococcus	Enterococcaceae	Lactobacillales	Bacilli	Firmicutes	Bacteria	MIC	Equal_to	39.4706	1.59627		µg/ml	Inhibidor	http://www.ncbi.nlm.nih.gov/pubmed/12186559
PA-00848	Magainin-2	GIGKFLHSAKKFGKAFVGEIMNS	Lipid Bilayer	Staphylococcus aureus KCTC 1621	Bacteria Gram Positive	Staphylococcus	Staphylococcaceae	Bacillales	Bacilli	Firmicutes	Bacteria	MIC	Equal_to	39.4706	1.59627		µg/ml	Inhibidor	http://www.ncbi.nlm.nih.gov/pubmed/12186559
PA-00849	Magainin-2	GIGKFLHSAKKFGKAFVGEIMNS	Lipid Bilayer	Salmonella typhimurium CCARM 8003	Bacteria Gram Negative	Salmonella	Enterobacteriaceae	Enterobacterales	Gammaproteobacteria	Proteobacteria	Bacteria	MIC	Equal_to	78.9411	1.8973		µg/ml	Inhibidor	http://www.ncbi.nlm.nih.gov/pubmed/12186559
PA-00850	Magainin-2	GIGKFLHSAKKFGKAFVGEIMNS	Lipid Bilayer	Salmonella typhimurium CCARM 8007	Bacteria Gram Negative	Salmonella	Enterobacteriaceae	Enterobacterales	Gammaproteobacteria	Proteobacteria	Bacteria	MIC	Equal_to	39.4706	1.59627		µg/ml	Inhibidor	http://www.ncbi.nlm.nih.gov/pubmed/12186559
PA-00851	Magainin-2	GIGKFLHSAKKFGKAFVGEIMNS	Lipid Bilayer	Salmonella typhimurium CCARM 8009	Bacteria Gram Negative	Salmonella	Enterobacteriaceae	Enterobacterales	Gammaproteobacteria	Proteobacteria	Bacteria	MIC	Equal_to	39.4706	1.59627		µg/ml	Inhibidor	http://www.ncbi.nlm.nih.gov/pubmed/12186559
PA-00852	Magainin-2	GIGKFLHSAKKFGKAFVGEIMNS	Lipid Bilayer	Escherichia coli CCARM 1229	Bacteria Gram Negative	Escherichia	Enterobacteriaceae	Enterobacterales	Gammaproteobacteria	Proteobacteria	Bacteria	MIC	Equal_to	78.9411	1.8973		µg/ml	Inhibidor	http://www.ncbi.nlm.nih.gov/pubmed/12186559
PA-00853	Magainin-2	GIGKFLHSAKKFGKAFVGEIMNS	Lipid Bilayer	Escherichia coli CCARM 1238	Bacteria Gram Negative	Escherichia	Enterobacteriaceae	Enterobacterales	Gammaproteobacteria	Proteobacteria	Bacteria	MIC	Equal_to	39.4706	1.59627		µg/ml	Inhibidor	http://www.ncbi.nlm.nih.gov/pubmed/12186559
PA-00854	Magainin-2	GIGKFLHSAKKFGKAFVGEIMNS	Lipid Bilayer	Pseudomonas aeruginosa CCARM 2002	Bacteria Gram Negative	Pseudomonas	Pseudomonadaceae	Pseudomonadales	Gammaproteobacteria	Proteobacteria	Bacteria	MIC	Equal_to	39.4706	1.59627		µg/ml	Inhibidor	http://www.ncbi.nlm.nih.gov/pubmed/12186559
PA-00855	Magainin-2	GIGKFLHSAKKFGKAFVGEIMNS	Lipid Bilayer	Pseudomonas aeruginosa CCARM 2095	Bacteria Gram Negative	Pseudomonas	Pseudomonadaceae	Pseudomonadales	Gammaproteobacteria	Proteobacteria	Bacteria	MIC	Equal_to	39.4706	1.59627		µg/ml	Inhibidor	http://www.ncbi.nlm.nih.gov/pubmed/12186559
PA-00856	Magainin-2	GIGKFLHSAKKFGKAFVGEIMNS	Lipid Bilayer	Pseudomonas aeruginosa CCARM 2163	Bacteria Gram Negative	Pseudomonas	Pseudomonadaceae	Pseudomonadales	Gammaproteobacteria	Proteobacteria	Bacteria	MIC	Equal_to	39.4706	1.59627		µg/ml	Inhibidor	http://www.ncbi.nlm.nih.gov/pubmed/12186559
PA-00857	Magainin-2	GIGKFLHSAKKFGKAFVGEIMNS	Lipid Bilayer	Acinetobacter baumannii CCARM 12035	Bacteria Gram Negative	Acinetobacter	Moraxellaceae	Pseudomonadales	Gammaproteobacteria	Proteobacteria	Bacteria	MIC	Equal_to	39.4706	1.59627		µg/ml	Inhibidor	http://www.ncbi.nlm.nih.gov/pubmed/12186559
PA-00858	Magainin-2	GIGKFLHSAKKFGKAFVGEIMNS	Lipid Bilayer	Acinetobacter baumannii CCARM 12036	Bacteria Gram Negative	Acinetobacter	Moraxellaceae	Pseudomonadales	Gammaproteobacteria	Proteobacteria	Bacteria	MIC	Equal_to	39.4706	1.59627		µg/ml	Inhibidor	http://www.ncbi.nlm.nih.gov/pubmed/12186559
PA-00859	Magainin-2	GIGKFLHSAKKFGKAFVGEIMNS	Lipid Bilayer	Acinetobacter baumannii CCARM 12037	Bacteria Gram Negative	Acinetobacter	Moraxellaceae	Pseudomonadales	Gammaproteobacteria	Proteobacteria	Bacteria	MIC	Equal_to	39.4706	1.59627		µg/ml	Inhibidor	http://www.ncbi.nlm.nih.gov/pubmed/12186559
PA-00860	Magainin-2	GIGKFLHSAKKFGKAFVGEIMNS	Lipid Bilayer	Acinetobacter baumannii CCARM 12005	Bacteria Gram Negative	Acinetobacter	Moraxellaceae	Pseudomonadales	Gammaproteobacteria	Proteobacteria	Bacteria	MIC	Equal_to	78.9411	1.8973		µg/ml	Inhibidor	http://www.ncbi.nlm.nih.gov/pubmed/12186559
PA-00861	Magainin-2	GIGKFLHSAKKFGKAFVGEIMNS	Lipid Bilayer	Staphylococcus aureus CCARM 3089	Bacteria Gram Positive	Staphylococcus	Staphylococcaceae	Bacillales	Bacilli	Firmicutes	Bacteria	MIC	Equal_to	19.7353	1.29524		µg/ml	Inhibidor	http://www.ncbi.nlm.nih.gov/pubmed/12186559
PA-00862	Magainin-2	GIGKFLHSAKKFGKAFVGEIMNS	Lipid Bilayer	Staphylococcus aureus CCARM 3108	Bacteria Gram Positive	Staphylococcus	Staphylococcaceae	Bacillales	Bacilli	Firmicutes	Bacteria	MIC	Equal_to	19.7353	1.29524		µg/ml	Inhibidor	http://www.ncbi.nlm.nih.gov/pubmed/12186559
PA-00863	Magainin-2	GIGKFLHSAKKFGKAFVGEIMNS	Lipid Bilayer	Staphylococcus aureus CCARM 3126	Bacteria Gram Positive	Staphylococcus	Staphylococcaceae	Bacillales	Bacilli	Firmicutes	Bacteria	MIC	Equal_to	19.7353	1.29524		µg/ml	Inhibidor	http://www.ncbi.nlm.nih.gov/pubmed/12186559
PA-00864	Magainin-2	GIGKFLHSAKKFGKAFVGEIMNS	Lipid Bilayer	Escherichia coli ATCC 25922	Bacteria Gram Negative	Escherichia	Enterobacteriaceae	Enterobacterales	Gammaproteobacteria	Proteobacteria	Bacteria	MIC	Range	25—12.5	1.24743		µg/ml	Inhibidor	http://www.ncbi.nlm.nih.gov/pubmed/12186559
PA-00869	Magainin-2	GIGKFLHSAKKFGKAFVGEIMNS	Lipid Bilayer	Escherichia coli DSM 1103	Bacteria Gram Negative	Escherichia	Enterobacteriaceae	Enterobacterales	Gammaproteobacteria	Proteobacteria	Bacteria	MIC	Equal_to	244.224	2.38779		µg/ml	Inhibidor	http://www.ncbi.nlm.nih.gov/pubmed/12186559
PA-00871	Magainin-2	GIGKFLHSAKKFGKAFVGEIMNS	Lipid Bilayer	Staphylococcus aureus DSM 1104	Bacteria Gram Positive	Staphylococcus	Staphylococcaceae	Bacillales	Bacilli	Firmicutes	Bacteria	MIC	Equal_to	244.224	2.38779		µg/ml	Inhibidor	http://www.ncbi.nlm.nih.gov/pubmed/12186559
PA-00872	Magainin-2	GIGKFLHSAKKFGKAFVGEIMNS	Lipid Bilayer	Staphylococcus epidermidis DSM 1798	Bacteria Gram Positive	Staphylococcus	Staphylococcaceae	Bacillales	Bacilli	Firmicutes	Bacteria	MIC	Equal_to	244.224	2.38779		µg/ml	Inhibidor	http://www.ncbi.nlm.nih.gov/pubmed/12186559
PA-00874	Magainin-2	GIGKFLHSAKKFGKAFVGEIMNS	Lipid Bilayer	Escherichia coli DSM 498	Bacteria Gram Negative	Escherichia	Enterobacteriaceae	Enterobacterales	Gammaproteobacteria	Proteobacteria	Bacteria	MIC	Range	16—32	1.35463		µg/ml	Inhibidor	http://www.ncbi.nlm.nih.gov/pubmed/12186559
PA-00875	Magainin-2	GIGKFLHSAKKFGKAFVGEIMNS	Lipid Bilayer	Acinetobacter calcoaceticus DSM 586	Bacteria Gram Negative	Acinetobacter	Moraxellaceae	Pseudomonadales	Gammaproteobacteria	Proteobacteria	Bacteria	MIC	Range	16—32	1.35463		µg/ml	Inhibidor	http://www.ncbi.nlm.nih.gov/pubmed/12186559
PA-00876	Magainin-2	GIGKFLHSAKKFGKAFVGEIMNS	Lipid Bilayer	Enterobacter helveticus DSM 18396	Bacteria Gram Negative	Franconibacter	Enterobacteriaceae	Enterobacterales	Gammaproteobacteria	Proteobacteria	Bacteria	MIC	Range	8—16	1.0536		µg/ml	Inhibidor	http://www.ncbi.nlm.nih.gov/pubmed/12186559
PA-00880	Magainin-2	GIGKFLHSAKKFGKAFVGEIMNS	Lipid Bilayer	Bacillus subtilis DSM 347	Bacteria Gram Negative	Bacillus	Bacillaceae	Bacillales	Bacilli	Firmicutes	Bacteria	MIC	Range	16—32	1.35463		µg/ml	Inhibidor	http://www.ncbi.nlm.nih.gov/pubmed/12186559
PA-00881	Magainin-2	GIGKFLHSAKKFGKAFVGEIMNS	Lipid Bilayer	Kocuria rhizophila DSM 348	Bacteria Gram Positive	Kocuria	Micrococcaceae	Micrococales	Actinobacteria	Actinobacteria	Bacteria	MIC	Range	16—32	1.35463		µg/ml	Inhibidor	http://www.ncbi.nlm.nih.gov/pubmed/12186559
PA-00882	Magainin-2	GIGKFLHSAKKFGKAFVGEIMNS	Lipid Bilayer	Micrococcus luteus DSM 1790	Bacteria Gram Positive	Micrococcus	Micrococcaceae	Actinomycetales	Actinobacteria	Actinobacteria	Bacteria	MIC	Range	16—32	1.35463		µg/ml	Inhibidor	http://www.ncbi.nlm.nih.gov/pubmed/12186559
PA-00883	Magainin-2	GIGKFLHSAKKFGKAFVGEIMNS	Lipid Bilayer	Escherichia coli ATCC 25922	Bacteria Gram Negative	Escherichia	Enterobacteriaceae	Enterobacterales	Gammaproteobacteria	Proteobacteria	Bacteria	MIC	Equal_to	19.7353	1.29524		µg/ml	Inhibidor	http://www.ncbi.nlm.nih.gov/pubmed/12186559
PA-00884	Magainin-2	GIGKFLHSAKKFGKAFVGEIMNS	Lipid Bilayer	Staphylococcus aureus ATCC 25923	Bacteria Gram Positive	Staphylococcus	Staphylococcaceae	Bacillales	Bacilli	Firmicutes	Bacteria	MIC	Equal_to	8	0.90309		µg/ml	Inhibidor	http://www.ncbi.nlm.nih.gov/pubmed/12186559
PA-00885	Magainin-2	GIGKFLHSAKKFGKAFVGEIMNS	Lipid Bilayer	Staphylococcus aureus	Bacteria Gram Positive	Staphylococcus	Staphylococcaceae	Bacillales	Bacilli	Firmicutes	Bacteria	MIC	Equal_to	16	1.20412		µg/ml	Inhibidor	http://www.ncbi.nlm.nih.gov/pubmed/12186559
PA-00886	B-35	KLFKRWKHLFR	Lipid Bilayer	Streptococcus mutans	Bacteria Gram Positive	Streptococcus	Streptococcaceae	Lactobacillales	Bacilli	Firmicutes	Bacteria	MIC	Range	31.25—125	1.79588		µg/ml	Inhibidor	http://www.ncbi.nlm.nih.gov/pubmed/17296741
PA-00887	B-36	RLLKRFKHLFK	Lipid Bilayer	Streptococcus mutans	Bacteria Gram Positive	Streptococcus	Streptococcaceae	Lactobacillales	Bacilli	Firmicutes	Bacteria	MIC	Range	31.25—125	1.79588		µg/ml	Inhibidor	http://www.ncbi.nlm.nih.gov/pubmed/17296741
PA-00902	Alpha-5	KLKKLLKKLKKLLK	Lipid Bilayer	Streptococcus mutans	Bacteria Gram Positive	Streptococcus	Streptococcaceae	Lactobacillales	Bacilli	Firmicutes	Bacteria	MIC	Equal_to	8	0.90309		µg/ml	Inhibidor	http://www.ncbi.nlm.nih.gov/pubmed/17296741
PA-00903	Alpha-10	KLKKLLKRWRRWWR	Lipid Bilayer	Streptococcus mutans	Bacteria Gram Positive	Streptococcus	Streptococcaceae	Lactobacillales	Bacilli	Firmicutes	Bacteria	MIC	Equal_to	8	0.90309		µg/ml	Inhibidor	http://www.ncbi.nlm.nih.gov/pubmed/17296741
PA-00904	1C-1, R4W3	RRRRWWW	Lipid Bilayer	Streptococcus mutans	Bacteria Gram Positive	Streptococcus	Streptococcaceae	Lactobacillales	Bacilli	Firmicutes	Bacteria	MIC	Equal_to	16	1.20412		µg/ml	Inhibidor	http://www.ncbi.nlm.nih.gov/pubmed/17296741
PA-00905	1C-1, R4W3	RRRRWWW	Lipid Bilayer	Staphylococcus aureus ATCC 43300	Bacteria Gram Positive	Staphylococcus	Staphylococcaceae	Bacillales	Bacilli	Firmicutes	Bacteria	MIC	Equal_to	150	2.17609		µg/ml	Inhibidor	http://www.ncbi.nlm.nih.gov/pubmed/25157458
PA-00906	1C-1, R4W3	RRRRWWW	Lipid Bilayer	Pseudomonas aeruginosa PAO1	Bacteria Gram Negative	Pseudomonas	Pseudomonadaceae	Pseudomonadales	Gammaproteobacteria	Proteobacteria	Bacteria	MIC	Equal_to	150	2.17609		µg/ml	Inhibidor	http://www.ncbi.nlm.nih.gov/pubmed/25157458
PA-00907	1C-2	RRWWRRW	Lipid Bilayer	Streptococcus mutans	Bacteria Gram Positive	Streptococcus	Streptococcaceae	Lactobacillales	Bacilli	Firmicutes	Bacteria	MIC	Equal_to	16	1.20412		µg/ml	Inhibidor	http://www.ncbi.nlm.nih.gov/pubmed/17296741
PA-00908	1C-3	RRRWWWR	Lipid Bilayer	Streptococcus mutans	Bacteria Gram Positive	Streptococcus	Streptococcaceae	Lactobacillales	Bacilli	Firmicutes	Bacteria	MIC	Equal_to	32	1.50515		µg/ml	Inhibidor	http://www.ncbi.nlm.nih.gov/pubmed/17296741
PA-00909	1C-4	RWRWRWR	Lipid Bilayer	Streptococcus mutans	Bacteria Gram Positive	Streptococcus	Streptococcaceae	Lactobacillales	Bacilli	Firmicutes	Bacteria	MIC	Equal_to	32	1.50515		µg/ml	Inhibidor	http://www.ncbi.nlm.nih.gov/pubmed/17296741
PA-00910	2C-1	RRRFWWR	Lipid Bilayer	Streptococcus mutans	Bacteria Gram Positive	Streptococcus	Streptococcaceae	Lactobacillales	Bacilli	Firmicutes	Bacteria	MIC	Range	31.25—125	1.79588		µg/ml	Inhibidor	http://www.ncbi.nlm.nih.gov/pubmed/17296741
PA-00911	3C-1	RRRRWWK	Lipid Bilayer	Streptococcus mutans	Bacteria Gram Positive	Streptococcus	Streptococcaceae	Lactobacillales	Bacilli	Firmicutes	Bacteria	MIC	Equal_to	125	2.09691		µg/ml	Inhibidor	http://www.ncbi.nlm.nih.gov/pubmed/17296741
PA-00912	3C-2	RRWWRRK	Lipid Bilayer	Streptococcus mutans	Bacteria Gram Positive	Streptococcus	Streptococcaceae	Lactobacillales	Bacilli	Firmicutes	Bacteria	MIC	Equal_to	125	2.09691		µg/ml	Inhibidor	http://www.ncbi.nlm.nih.gov/pubmed/17296741
PA-00913	3C-3	RRRWWWK	Lipid Bilayer	Streptococcus mutans	Bacteria Gram Positive	Streptococcus	Streptococcaceae	Lactobacillales	Bacilli	Firmicutes	Bacteria	MIC	Range	31.25—125	1.79588		µg/ml	Inhibidor	http://www.ncbi.nlm.nih.gov/pubmed/17296741
PA-00914	3C-4	RWRWRWK	Lipid Bilayer	Streptococcus mutans	Bacteria Gram Positive	Streptococcus	Streptococcaceae	Lactobacillales	Bacilli	Firmicutes	Bacteria	MIC	Equal_to	32	1.50515		µg/ml	Inhibidor	http://www.ncbi.nlm.nih.gov/pubmed/17296741
PA-00915	3C-4	RWRWRWK	Lipid Bilayer	Escherichia coli DSM 30083	Bacteria Gram Negative	Escherichia	Enterobacteriaceae	Enterobacterales	Gammaproteobacteria	Proteobacteria	Bacteria	MIC	Equal_to	21.1207	1.32471		µg/ml	Inhibidor	http://www.ncbi.nlm.nih.gov/pubmed/24900420
PA-00918	3C-4	RWRWRWK	Lipid Bilayer	Staphylococcus aureus DSM 20231	Bacteria Gram Positive	Staphylococcus	Staphylococcaceae	Bacillales	Bacilli	Firmicutes	Bacteria	MIC	Range	37—74	1.71872		µg/ml	Inhibidor	http://www.ncbi.nlm.nih.gov/pubmed/24900420
PA-00919	3C-4	RWRWRWK	Lipid Bilayer	Staphylococcus aureus ATCC 43300	Bacteria Gram Positive	Staphylococcus	Staphylococcaceae	Bacillales	Bacilli	Firmicutes	Bacteria	MIC	Equal_to	21.1207	1.32471		µg/ml	Inhibidor	http://www.ncbi.nlm.nih.gov/pubmed/24900420
PA-00920	3C-4	RWRWRWK	Lipid Bilayer	Bacillus subtilis DSM 402	Bacteria Gram Negative	Bacillus	Bacillaceae	Bacillales	Bacilli	Firmicutes	Bacteria	MIC	Equal_to	5.86685	0.768405		µg/ml	Inhibidor	http://www.ncbi.nlm.nih.gov/pubmed/24900420
PA-00921	4C-1	RRRKWWK	Lipid Bilayer	Streptococcus mutans	Bacteria Gram Positive	Streptococcus	Streptococcaceae	Lactobacillales	Bacilli	Firmicutes	Bacteria	MIC	Equal_to	250	2.39794		µg/ml	Inhibidor	http://www.ncbi.nlm.nih.gov/pubmed/17296741
PA-00922	4C-2	RRWKRRK	Lipid Bilayer	Streptococcus mutans	Bacteria Gram Positive	Streptococcus	Streptococcaceae	Lactobacillales	Bacilli	Firmicutes	Bacteria	MIC	Equal_to	500	2.69897		µg/ml	Inhibidor	http://www.ncbi.nlm.nih.gov/pubmed/17296741
PA-00923	4C-4	RWRKRWK	Lipid Bilayer	Streptococcus mutans	Bacteria Gram Positive	Streptococcus	Streptococcaceae	Lactobacillales	Bacilli	Firmicutes	Bacteria	MIC	Range	125—500	2.39794		µg/ml	Inhibidor	http://www.ncbi.nlm.nih.gov/pubmed/17296741
PA-00962	dhvar5	LLLFLLKKRKKRKY	Lipid Bilayer	Aspergillus fumigatus	Hongo	Aspergillus	Trichocomaceae	Eurotiales	Eurotiomycetes	Ascomycota	Fungi	MIC	Equal_to	6.6506	0.822861	±2.2	µg/ml	Inhibidor	http://www.ncbi.nlm.nih.gov/pubmed/18566844
PA-00965	dhvar5	LLLFLLKKRKKRKY	Lipid Bilayer	Staphylococcus aureus ATCC 49230	Bacteria Gram Positive	Staphylococcus	Staphylococcaceae	Bacillales	Bacilli	Firmicutes	Bacteria	MIC	Equal_to	4	0.60206		µg/ml	Inhibidor	http://www.ncbi.nlm.nih.gov/pubmed/18566844
PA-00967	dhvar5	LLLFLLKKRKKRKY	Lipid Bilayer	Staphylococcus epidermidis ATCC 35984	Bacteria Gram Positive	Staphylococcus	Staphylococcaceae	Bacillales	Bacilli	Firmicutes	Bacteria	MIC	Equal_to	2	0.30103		µg/ml	Inhibidor	http://www.ncbi.nlm.nih.gov/pubmed/18566844
PA-00969	dhvar5	LLLFLLKKRKKRKY	Lipid Bilayer	Escherichia coli ATCC 25922	Bacteria Gram Negative	Escherichia	Enterobacteriaceae	Enterobacterales	Gammaproteobacteria	Proteobacteria	Bacteria	MIC	Equal_to	16	1.20412		µg/ml	Inhibidor	http://www.ncbi.nlm.nih.gov/pubmed/18566844
PA-00971	dhvar5	LLLFLLKKRKKRKY	Lipid Bilayer	Pseudomonas aeruginosa ATCC 27853	Bacteria Gram Negative	Pseudomonas	Pseudomonadaceae	Pseudomonadales	Gammaproteobacteria	Proteobacteria	Bacteria	MIC	Equal_to	4	0.60206		µg/ml	Inhibidor	http://www.ncbi.nlm.nih.gov/pubmed/18566844
PA-00996	M-zodatoxin-Lt1a, Latarcin-1, Ltc-1	SMWSGMWRRKLKKLRNALKKKLKGE	Lipid Bilayer,Virus Protease,Virus replication,Virus entry	Arthrobacter globiformis VKM Ac—1112	Bacteria Gram Positive	Arthrobacter	Micrococcaceae	Actinomycetales		Actinobacteria	Bacteria	MIC	Equal_to	1.53689	0.186643		µg/ml	Inhibidor	http://www.ncbi.nlm.nih.gov/pubmed/16735513
PA-00997	M-zodatoxin-Lt1a, Latarcin-1, Ltc-1	SMWSGMWRRKLKKLRNALKKKLKGE	Lipid Bilayer,Virus Protease,Virus replication,Virus entry	Bacillus subtilis VKM B—501	Bacteria Gram Negative	Bacillus	Bacillaceae	Bacillales	Bacilli	Firmicutes	Bacteria	MIC	Equal_to	3.07378	0.487673		µg/ml	Inhibidor	http://www.ncbi.nlm.nih.gov/pubmed/24885331
PA-00998	M-zodatoxin-Lt1a, Latarcin-1, Ltc-1	SMWSGMWRRKLKKLRNALKKKLKGE	Lipid Bilayer,Virus Protease,Virus replication,Virus entry	Escherichia coli DH5alpha	Bacteria Gram Negative	Escherichia	Enterobacteriaceae	Enterobacterales	Gammaproteobacteria	Proteobacteria	Bacteria	MIC	Equal_to	3.07378	0.487673		µg/ml	Inhibidor	http://www.ncbi.nlm.nih.gov/pubmed/24885331
PA-00999	M-zodatoxin-Lt1a, Latarcin-1, Ltc-1	SMWSGMWRRKLKKLRNALKKKLKGE	Lipid Bilayer,Virus Protease,Virus replication,Virus entry	Escherichia coli MH1	Bacteria Gram Negative	Escherichia	Enterobacteriaceae	Enterobacterales	Gammaproteobacteria	Proteobacteria	Bacteria	MIC	Equal_to	2.15165	0.332771		µg/ml	Inhibidor	http://www.ncbi.nlm.nih.gov/pubmed/24885331
PA-01000	M-zodatoxin-Lt1a, Latarcin-1, Ltc-1	SMWSGMWRRKLKKLRNALKKKLKGE	Lipid Bilayer,Virus Protease,Virus replication,Virus entry	Pseudomonas aeruginosa PAO1	Bacteria Gram Negative	Pseudomonas	Pseudomonadaceae	Pseudomonadales	Gammaproteobacteria	Proteobacteria	Bacteria	MIC	Equal_to	12.6025	1.10046		µg/ml	Inhibidor	http://www.ncbi.nlm.nih.gov/pubmed/24885331
PA-01001	M-zodatoxin-Lt1a, Latarcin-1, Ltc-1	SMWSGMWRRKLKKLRNALKKKLKGE	Lipid Bilayer,Virus Protease,Virus replication,Virus entry	Pichia pastoris GS115	Hongo	Komagataella	Phaffomycetaceae	Saccharomycetales	Saccharomycetes	Ascomycota	Eukaryota	MIC	Equal_to	52.2543	1.71812		µg/ml	Inhibidor	http://www.ncbi.nlm.nih.gov/pubmed/24885331
PA-01006	M-zodatoxin-Lt2a, Latarcin-2a, Ltc-2a	GLFGKLIKKFGRKAISYAVKKARGKH	Lipid Bilayer	Arthrobacter globiformis VKM Ac—1112	Bacteria Gram Positive	Arthrobacter	Micrococcaceae	Actinomycetales		Actinobacteria	Bacteria	MIC	Equal_to	2.03178	0.307876		µg/ml	Inhibidor	http://www.ncbi.nlm.nih.gov/pubmed/16735513
PA-01007	M-zodatoxin-Lt2a, Latarcin-2a, Ltc-2a	GLFGKLIKKFGRKAISYAVKKARGKH	Lipid Bilayer	Bacillus subtilis VKM B—501	Bacteria Gram Negative	Bacillus	Bacillaceae	Bacillales	Bacilli	Firmicutes	Bacteria	MIC	Equal_to	1.16102	0.0648382		µg/ml	Inhibidor	http://www.ncbi.nlm.nih.gov/pubmed/19563807
PA-01008	M-zodatoxin-Lt2a, Latarcin-2a, Ltc-2a	GLFGKLIKKFGRKAISYAVKKARGKH	Lipid Bilayer	Escherichia coli DH5alpha	Bacteria Gram Negative	Escherichia	Enterobacteriaceae	Enterobacterales	Gammaproteobacteria	Proteobacteria	Bacteria	MIC	Equal_to	1.45127	0.161748		µg/ml	Inhibidor	http://www.ncbi.nlm.nih.gov/pubmed/19563807
PA-01009	M-zodatoxin-Lt2a, Latarcin-2a, Ltc-2a	GLFGKLIKKFGRKAISYAVKKARGKH	Lipid Bilayer	Escherichia coli MH1	Bacteria Gram Negative	Escherichia	Enterobacteriaceae	Enterobacterales	Gammaproteobacteria	Proteobacteria	Bacteria	MIC	Equal_to	2.03178	0.307876		µg/ml	Inhibidor	http://www.ncbi.nlm.nih.gov/pubmed/19563807
PA-01010	M-zodatoxin-Lt2a, Latarcin-2a, Ltc-2a	GLFGKLIKKFGRKAISYAVKKARGKH	Lipid Bilayer	Pseudomonas aeruginosa PAO1	Bacteria Gram Negative	Pseudomonas	Pseudomonadaceae	Pseudomonadales	Gammaproteobacteria	Proteobacteria	Bacteria	MIC	Equal_to	19.447	1.28885		µg/ml	Inhibidor	http://www.ncbi.nlm.nih.gov/pubmed/19563807
PA-01011	M-zodatoxin-Lt2a, Latarcin-2a, Ltc-2a	GLFGKLIKKFGRKAISYAVKKARGKH	Lipid Bilayer	Pichia pastoris GS115	Hongo	Komagataella	Phaffomycetaceae	Saccharomycetales	Saccharomycetes	Ascomycota	Eukaryota	MIC	Equal_to	19.447	1.28885		µg/ml	Inhibidor	http://www.ncbi.nlm.nih.gov/pubmed/19563807
PA-01012	M-zodatoxin-Lt2a, Latarcin-2a, Ltc-2a	GLFGKLIKKFGRKAISYAVKKARGKH	Lipid Bilayer	Saccharomyces cerevisiae Y190	Hongo	Saccharomyces	Saccharomycetaceae	Saccharomycetales	Saccharomycetes	Ascomycota	Fungi	MIC	Equal_to	156.737	2.19517		µg/ml	Inhibidor	http://www.ncbi.nlm.nih.gov/pubmed/19563807
PA-01013	M-zodatoxin-Lt2a, Latarcin-2a, Ltc-2a	GLFGKLIKKFGRKAISYAVKKARGKH	Lipid Bilayer	Escherichia coli C600	Bacteria Gram Negative	Escherichia	Enterobacteriaceae	Enterobacterales	Gammaproteobacteria	Proteobacteria	Bacteria	MIC	Equal_to	8.70762	0.939899		µg/ml	Inhibidor	http://www.ncbi.nlm.nih.gov/pubmed/19563807
PA-01014	M-zodatoxin-Lt2a, Latarcin-2a, Ltc-2a	GLFGKLIKKFGRKAISYAVKKARGKH	Lipid Bilayer	Bacillus subtilis VKM B—501	Bacteria Gram Negative	Bacillus	Bacillaceae	Bacillales	Bacilli	Firmicutes	Bacteria	MIC	Equal_to	2.03178	0.307876		µg/ml	Inhibidor	http://www.ncbi.nlm.nih.gov/pubmed/19563807
PA-01015	M-zodatoxin-Lt2a, Latarcin-2a, Ltc-2a	GLFGKLIKKFGRKAISYAVKKARGKH	Lipid Bilayer	Staphylococcus aureus 209P	Bacteria Gram Positive	Staphylococcus	Staphylococcaceae	Bacillales	Bacilli	Firmicutes	Bacteria	MIC	Equal_to	4.35381	0.638869		µg/ml	Inhibidor	http://www.ncbi.nlm.nih.gov/pubmed/19563807
PA-01021	Histatin 5 (4-15), P-113	AKRHHGYKRKFH	Lipid Bilayer	Streptococcus mutans UA159	Bacteria Gram Positive	Streptococcus	Streptococcaceae	Lactobacillales	Bacilli	Firmicutes	Bacteria	MIC	Equal_to	42.7034	1.63046	±10.56	µg/ml	Inhibidor	http://www.ncbi.nlm.nih.gov/pubmed/15073161
PA-01022	Histatin 5 (4-15), P-113	AKRHHGYKRKFH	Lipid Bilayer	Streptococcus mutans GS—5	Bacteria Gram Positive	Streptococcus	Streptococcaceae	Lactobacillales	Bacilli	Firmicutes	Bacteria	MIC	Equal_to	64.0316	1.80639	±22.41	µg/ml	Inhibidor	http://www.ncbi.nlm.nih.gov/pubmed/15073161
PA-01023	Histatin 5 (4-15), P-113	AKRHHGYKRKFH	Lipid Bilayer	Streptococcus gordonii ATCC 10558	Bacteria Gram Positive	Streptococcus	Streptococcaceae	Lactobacillales	Bacilli	Firmicutes	Bacteria	MIC	Equal_to	58.7113	1.76872	±8.35	µg/ml	Inhibidor	http://www.ncbi.nlm.nih.gov/pubmed/15073161
PA-01024	Histatin 5 (4-15), P-113	AKRHHGYKRKFH	Lipid Bilayer	Streptococcus sanguis ATCC 49295	Bacteria Gram Positive	Streptococcus	Streptococcaceae	Lactobacillales	Bacilli	Firmicutes	Bacteria	MIC	Equal_to	117.407	2.06969	±16.71	µg/ml	Inhibidor	http://www.ncbi.nlm.nih.gov/pubmed/15073161
PA-01025	Histatin 5 (4-15), P-113	AKRHHGYKRKFH	Lipid Bilayer	Candida albicans ATCC 96112	Hongo	Candida	Saccharomycetaceae	Saccharomycetales	Saccharomycetes	Ascomycota	Fungi	MIC	Equal_to	3.13	0.495544		µg/ml	Inhibidor	http://www.ncbi.nlm.nih.gov/pubmed/15073161
PA-01026	Histatin 5 (4-15), P-113	AKRHHGYKRKFH	Lipid Bilayer	Candida albicans	Hongo	Candida	Saccharomycetaceae	Saccharomycetales	Saccharomycetes	Ascomycota	Fungi	MIC	Equal_to	6.25	0.79588		µg/ml	Inhibidor	http://www.ncbi.nlm.nih.gov/pubmed/15073161
PA-01027	Histatin 5 (4-15), P-113	AKRHHGYKRKFH	Lipid Bilayer	Candida glabrata ATCC 90030	Hongo	Candida	Saccharomycetaceae	Saccharomycetales	Saccharomycetes	Ascomycota	Fungi	MIC	Equal_to	25	1.39794		µg/ml	Inhibidor	http://www.ncbi.nlm.nih.gov/pubmed/15073161
PA-01028	Histatin 5 (4-15), P-113	AKRHHGYKRKFH	Lipid Bilayer	Candida glabrata 65C	Hongo	Candida	Saccharomycetaceae	Saccharomycetales	Saccharomycetes	Ascomycota	Fungi	MIC	Equal_to	6.25	0.79588		µg/ml	Inhibidor	http://www.ncbi.nlm.nih.gov/pubmed/15073161
PA-01029	Histatin 5 (4-15), P-113	AKRHHGYKRKFH	Lipid Bilayer	Cryptococcus neoformans CN2	Hongo	Cryptococcus	Tremellaceae	Tremellales	Tremellomycetes	Basidiomycota	Fungi	MIC	Equal_to	3.13	0.495544		µg/ml	Inhibidor	http://www.ncbi.nlm.nih.gov/pubmed/15073161
PA-01030	Histatin 5 (4-15), P-113	AKRHHGYKRKFH	Lipid Bilayer	Cryptococcus neoformans ATCC 52817	Hongo	Cryptococcus	Tremellaceae	Tremellales	Tremellomycetes	Basidiomycota	Fungi	MIC	Equal_to	6.25	0.79588		µg/ml	Inhibidor	http://www.ncbi.nlm.nih.gov/pubmed/15073161
PA-01031	Histatin 5 (4-15), P-113	AKRHHGYKRKFH	Lipid Bilayer	Saccharomyces cerevisiae S288C	Hongo	Saccharomyces	Saccharomycetaceae	Saccharomycetales	Saccharomycetes	Ascomycota	Fungi	MIC	Equal_to	3.13	0.495544		µg/ml	Inhibidor	http://www.ncbi.nlm.nih.gov/pubmed/15073161
PA-01065	Drosocin, Drosocin-1	GKPRPYSPRPTSHPRPIRV	Lipid Bilayer,Virus replication	Escherichia coli BL21AI	Bacteria Gram Negative	Escherichia	Enterobacteriaceae	Enterobacterales	Gammaproteobacteria	Proteobacteria	Bacteria	MIC	Equal_to	4	0.60206		µg/ml	Inhibidor	http://www.ncbi.nlm.nih.gov/pubmed/31001677
PA-01066	Drosocin, Drosocin-1	GKPRPYSPRPTSHPRPIRV	Lipid Bilayer,Virus replication	Micrococcus luteus ATCC 10240	Bacteria Gram Positive	Micrococcus	Micrococcaceae	Actinomycetales	Actinobacteria	Actinobacteria	Bacteria	MIC	Equal_to	0.5	-0.30103		µg/ml	Inhibidor	http://www.ncbi.nlm.nih.gov/pubmed/19400239
PA-01067	Drosocin, Drosocin-1	GKPRPYSPRPTSHPRPIRV	Lipid Bilayer,Virus replication	Escherichia coli	Bacteria Gram Negative	Escherichia	Enterobacteriaceae	Enterobacterales	Gammaproteobacteria	Proteobacteria	Bacteria	MIC	Range	4—32	1.0536		µg/ml	Inhibidor	http://www.ncbi.nlm.nih.gov/pubmed/19400239
PA-01068	Drosocin, Drosocin-1	GKPRPYSPRPTSHPRPIRV	Lipid Bilayer,Virus replication	Klebsiella pneumoniae	Bacteria Gram Negative	Klebsiella	Enterobacteriaceae	Enterobacterales	Gammaproteobacteria	Proteobacteria	Bacteria	MIC	Range	16—64	1.50515		µg/ml	Inhibidor	http://www.ncbi.nlm.nih.gov/pubmed/19400239
PA-01069	Drosocin, Drosocin-1	GKPRPYSPRPTSHPRPIRV	Lipid Bilayer,Virus replication	Salmonella typhimurium ATCC 700408	Bacteria Gram Negative	Salmonella	Enterobacteriaceae	Enterobacterales	Gammaproteobacteria	Proteobacteria	Bacteria	MIC	Equal_to	8	0.90309		µg/ml	Inhibidor	http://www.ncbi.nlm.nih.gov/pubmed/19400239
PA-01070	Drosocin, Drosocin-1	GKPRPYSPRPTSHPRPIRV	Lipid Bilayer,Virus replication	Salmonella typhimurium S5	Bacteria Gram Negative	Salmonella	Enterobacteriaceae	Enterobacterales	Gammaproteobacteria	Proteobacteria	Bacteria	MIC	Equal_to	8	0.90309		µg/ml	Inhibidor	http://www.ncbi.nlm.nih.gov/pubmed/19400239
PA-01073	Drosocin, Drosocin-1	GKPRPYSPRPTSHPRPIRV	Lipid Bilayer,Virus replication	Escherichia coli DSM 10233	Bacteria Gram Negative	Escherichia	Enterobacteriaceae	Enterobacterales	Gammaproteobacteria	Proteobacteria	Bacteria	MIC	Equal_to	4	0.60206		µg/ml	Inhibidor	http://www.ncbi.nlm.nih.gov/pubmed/19400239
PA-01074	Drosocin, Drosocin-1	GKPRPYSPRPTSHPRPIRV	Lipid Bilayer,Virus replication	Klebsiella pneumoniae DSM 681	Bacteria Gram Negative	Klebsiella	Enterobacteriaceae	Enterobacterales	Gammaproteobacteria	Proteobacteria	Bacteria	MIC	Equal_to	32	1.50515		µg/ml	Inhibidor	http://www.ncbi.nlm.nih.gov/pubmed/19400239
PA-01075	Drosocin, Drosocin-1	GKPRPYSPRPTSHPRPIRV	Lipid Bilayer,Virus replication	Escherichia coli ATCC 25922	Bacteria Gram Negative	Escherichia	Enterobacteriaceae	Enterobacterales	Gammaproteobacteria	Proteobacteria	Bacteria	MIC	Equal_to	1.75883	0.245224	±0.05	µg/ml	Inhibidor	http://www.ncbi.nlm.nih.gov/pubmed/19400239
PA-01076	Drosocin, Drosocin-1	GKPRPYSPRPTSHPRPIRV	Lipid Bilayer,Virus replication	Escherichia coli ATCC 11775	Bacteria Gram Negative	Escherichia	Enterobacteriaceae	Enterobacterales	Gammaproteobacteria	Proteobacteria	Bacteria	MIC	Equal_to	1.53898	0.187232	±0.03	µg/ml	Inhibidor	http://www.ncbi.nlm.nih.gov/pubmed/19400239
PA-01077	Drosocin, Drosocin-1	GKPRPYSPRPTSHPRPIRV	Lipid Bilayer,Virus replication	Escherichia coli ATCC 35218	Bacteria Gram Negative	Escherichia	Enterobacteriaceae	Enterobacterales	Gammaproteobacteria	Proteobacteria	Bacteria	MIC	Equal_to	0.879416	-0.0558056	±0.03	µg/ml	Inhibidor	http://www.ncbi.nlm.nih.gov/pubmed/19400239
PA-01078	Drosocin, Drosocin-1	GKPRPYSPRPTSHPRPIRV	Lipid Bilayer,Virus replication	Salmonella typhimurium ATCC 14028	Bacteria Gram Negative	Salmonella	Enterobacteriaceae	Enterobacterales	Gammaproteobacteria	Proteobacteria	Bacteria	MIC	Equal_to	4.39708	0.643164	±0.50	µg/ml	Inhibidor	http://www.ncbi.nlm.nih.gov/pubmed/19400239
PA-01079	Drosocin, Drosocin-1	GKPRPYSPRPTSHPRPIRV	Lipid Bilayer,Virus replication	Salmonella typhi Vi+	Bacteria Gram Negative	Salmonella	Enterobacteriaceae	Enterobacterales	Gammaproteobacteria	Proteobacteria	Bacteria	MIC	Equal_to	6.59562	0.819256	±0.25	µg/ml	Inhibidor	http://www.ncbi.nlm.nih.gov/pubmed/19400239
PA-01081	Drosocin, Drosocin-1	GKPRPYSPRPTSHPRPIRV	Lipid Bilayer,Virus replication	Micrococcus luteus DSM 1790	Bacteria Gram Positive	Micrococcus	Micrococcaceae	Actinomycetales	Actinobacteria	Actinobacteria	Bacteria	MIC	Equal_to	0.5	-0.30103		µg/ml	Inhibidor	http://www.ncbi.nlm.nih.gov/pubmed/19400239
PA-01083	Drosocin-4, Drosocin-1 [S7T]	GKPRPYTPRPTSHPRPIRV	Lipid Bilayer	Escherichia coli BL21AI	Bacteria Gram Negative	Escherichia	Enterobacteriaceae	Enterobacterales	Gammaproteobacteria	Proteobacteria	Bacteria	MIC	Equal_to	8	0.90309		µg/ml	Inhibidor	http://www.ncbi.nlm.nih.gov/pubmed/19400239
PA-01084	Drosocin-4, Drosocin-1 [S7T]	GKPRPYTPRPTSHPRPIRV	Lipid Bilayer	Escherichia coli DSM 10233	Bacteria Gram Negative	Escherichia	Enterobacteriaceae	Enterobacterales	Gammaproteobacteria	Proteobacteria	Bacteria	MIC	Equal_to	2	0.30103		µg/ml	Inhibidor	http://www.ncbi.nlm.nih.gov/pubmed/19400239
PA-01085	Drosocin-4, Drosocin-1 [S7T]	GKPRPYTPRPTSHPRPIRV	Lipid Bilayer	Klebsiella pneumoniae DSM 681	Bacteria Gram Negative	Klebsiella	Enterobacteriaceae	Enterobacterales	Gammaproteobacteria	Proteobacteria	Bacteria	MIC	Equal_to	8	0.90309		µg/ml	Inhibidor	http://www.ncbi.nlm.nih.gov/pubmed/19400239
PA-01086	Drosocin-4, Drosocin-1 [S7T]	GKPRPYTPRPTSHPRPIRV	Lipid Bilayer	Micrococcus luteus ATCC 10240	Bacteria Gram Positive	Micrococcus	Micrococcaceae	Actinomycetales	Actinobacteria	Actinobacteria	Bacteria	MIC	Equal_to	2	0.30103		µg/ml	Inhibidor	http://www.ncbi.nlm.nih.gov/pubmed/19400239
PA-01112	Cecropin-P1	SWLSKTAKKLENSAKKRISEGIAIAIQGGPR	Lipid Bilayer	Streptococcus pyogenes	Bacteria Gram Positive	Streptococcus	Streptococcaceae	Lactobacillales	Bacilli	Firmicutes	Bacteria	MIC	Equal_to	146.91	2.16705		µg/ml	Inhibidor	http://www.ncbi.nlm.nih.gov/pubmed/30800117
PA-01124	Cecropin-P1	SWLSKTAKKLENSAKKRISEGIAIAIQGGPR	Lipid Bilayer	Escherichia coli BUE 55	Bacteria Gram Negative	Escherichia	Enterobacteriaceae	Enterobacterales	Gammaproteobacteria	Proteobacteria	Bacteria	MIC	Equal_to	11.0183	1.04211		µg/ml	Inhibidor	http://www.ncbi.nlm.nih.gov/pubmed/10817738
PA-01125	Cecropin-P1	SWLSKTAKKLENSAKKRISEGIAIAIQGGPR	Lipid Bilayer	Escherichia coli NCTC 11954	Bacteria Gram Negative	Escherichia	Enterobacteriaceae	Enterobacterales	Gammaproteobacteria	Proteobacteria	Bacteria	MIC	Equal_to	11.0183	1.04211		µg/ml	Inhibidor	http://www.ncbi.nlm.nih.gov/pubmed/10817738
PA-01126	Cecropin-P1	SWLSKTAKKLENSAKKRISEGIAIAIQGGPR	Lipid Bilayer	Pseudomonas aeruginosa NCTC 10332	Bacteria Gram Negative	Pseudomonas	Pseudomonadaceae	Pseudomonadales	Gammaproteobacteria	Proteobacteria	Bacteria	MIC	Equal_to	27.7126	1.44268		µg/ml	Inhibidor	http://www.ncbi.nlm.nih.gov/pubmed/10817738
PA-01131	Cecropin-P1	SWLSKTAKKLENSAKKRISEGIAIAIQGGPR	Lipid Bilayer	Acinetobacter baumannii ATCC 19606	Bacteria Gram Negative	Acinetobacter	Moraxellaceae	Pseudomonadales	Gammaproteobacteria	Proteobacteria	Bacteria	MIC	Equal_to	1.6	0.20412		µg/ml	Inhibidor	http://www.ncbi.nlm.nih.gov/pubmed/10817738
PA-01133	Cecropin-P1	SWLSKTAKKLENSAKKRISEGIAIAIQGGPR	Lipid Bilayer	Yersinia ruckeri 392/2003	Bacteria Gram Negative	Yersinia	Yersiniaceae	Enterobacterales	Gammaproteobacteria	Proteobacteria	Bacteria	MIC	Equal_to	32	1.50515		µg/ml	Inhibidor	http://www.ncbi.nlm.nih.gov/pubmed/10817738
PA-01134	Cecropin-P1	SWLSKTAKKLENSAKKRISEGIAIAIQGGPR	Lipid Bilayer	Aeromonas salmonicida ATCC 49385	Bacteria Gram Negative	Aeromonas	Aeromonadaceae	Aeromonadales	Gammaproteobacteria	Proteobacteria	Bacteria	MIC	Equal_to	64	1.80618		µg/ml	Inhibidor	http://www.ncbi.nlm.nih.gov/pubmed/10817738
PA-01138	Cecropin-P1	SWLSKTAKKLENSAKKRISEGIAIAIQGGPR	Lipid Bilayer	Escherichia coli ATCC 25922	Bacteria Gram Negative	Escherichia	Enterobacteriaceae	Enterobacterales	Gammaproteobacteria	Proteobacteria	Bacteria	MIC	Range	16—32	1.35463		µg/ml	Inhibidor	http://www.ncbi.nlm.nih.gov/pubmed/10817738
PA-01143	Cecropin-P1	SWLSKTAKKLENSAKKRISEGIAIAIQGGPR	Lipid Bilayer	Escherichia coli BW25113	Bacteria Gram Negative	Escherichia	Enterobacteriaceae	Enterobacterales	Gammaproteobacteria	Proteobacteria	Bacteria	MIC	Range	16—32	1.35463		µg/ml	Inhibidor	http://www.ncbi.nlm.nih.gov/pubmed/10817738
PA-01144	Cecropin-P1	SWLSKTAKKLENSAKKRISEGIAIAIQGGPR	Lipid Bilayer	Escherichia coli BW25113 del—rfaC	Bacteria Gram Negative	Escherichia	Enterobacteriaceae	Enterobacterales	Gammaproteobacteria	Proteobacteria	Bacteria	MIC	Equal_to	8	0.90309		µg/ml	Inhibidor	http://www.ncbi.nlm.nih.gov/pubmed/10817738
PA-01145	Cecropin-P1	SWLSKTAKKLENSAKKRISEGIAIAIQGGPR	Lipid Bilayer	Escherichia coli ATCC 25922 del—rfaC	Bacteria Gram Negative	Escherichia	Enterobacteriaceae	Enterobacterales	Gammaproteobacteria	Proteobacteria	Bacteria	MIC	Equal_to	8	0.90309		µg/ml	Inhibidor	http://www.ncbi.nlm.nih.gov/pubmed/10817738
PA-01156	Cecropin-P1	SWLSKTAKKLENSAKKRISEGIAIAIQGGPR	Lipid Bilayer	Escherichia coli ATCC 25922	Bacteria Gram Negative	Escherichia	Enterobacteriaceae	Enterobacterales	Gammaproteobacteria	Proteobacteria	Bacteria	MIC	Equal_to	13.3555	1.12566		µg/ml	Inhibidor	http://www.ncbi.nlm.nih.gov/pubmed/10817738
PA-01158	Cecropin-P1	SWLSKTAKKLENSAKKRISEGIAIAIQGGPR	Lipid Bilayer	Pseudomonas aeruginosa ATCC 27853	Bacteria Gram Negative	Pseudomonas	Pseudomonadaceae	Pseudomonadales	Gammaproteobacteria	Proteobacteria	Bacteria	MIC	Equal_to	53.4219	1.72772		µg/ml	Inhibidor	http://www.ncbi.nlm.nih.gov/pubmed/10817738
PA-01164	Cecropin-P1	SWLSKTAKKLENSAKKRISEGIAIAIQGGPR	Lipid Bilayer	Escherichia coli ATCC BAA—2523	Bacteria Gram Negative	Escherichia	Enterobacteriaceae	Enterobacterales	Gammaproteobacteria	Proteobacteria	Bacteria	MIC	Equal_to	213.688	2.32978		µg/ml	Inhibidor	http://www.ncbi.nlm.nih.gov/pubmed/10817738
PA-01166	Cecropin-P1	SWLSKTAKKLENSAKKRISEGIAIAIQGGPR	Lipid Bilayer	Pseudomonas aeruginosa	Bacteria Gram Negative	Pseudomonas	Pseudomonadaceae	Pseudomonadales	Gammaproteobacteria	Proteobacteria	Bacteria	MIC	Equal_to	53.4219	1.72772		µg/ml	Inhibidor	http://www.ncbi.nlm.nih.gov/pubmed/10817738
PA-01172	Cecropin-P1	SWLSKTAKKLENSAKKRISEGIAIAIQGGPR	Lipid Bilayer	Stenotrophomonas maltophilia	Bacteria Gram Negative	Stenotrophomonas	Xanthomonadaceae	Xanthomonadales	Gammaproteobacteria	Proteobacteria	Bacteria	MIC	Range	2—16	0.752575		µg/ml	Inhibidor	http://www.ncbi.nlm.nih.gov/pubmed/10817738
PA-01187	Dermaseptin S4	ALWMTLLKKVLKAAAKAALNAVLVGANA	Lipid Bilayer,Virus entry	Cryptococcus neoformans B3501	Hongo	Cryptococcus	Tremellaceae	Tremellales	Tremellomycetes	Basidiomycota	Fungi	MIC	Equal_to	12.8273	1.10814	±1.5	µg/ml	Inhibidor	http://www.ncbi.nlm.nih.gov/pubmed/11847217
PA-01188	Dermaseptin S4	ALWMTLLKKVLKAAAKAALNAVLVGANA	Lipid Bilayer,Virus entry	Staphylococcus aureus B38302	Bacteria Gram Positive	Staphylococcus	Staphylococcaceae	Bacillales	Bacilli	Firmicutes	Bacteria	MIC	Equal_to	71.263	1.85286		µg/ml	Inhibidor	http://www.ncbi.nlm.nih.gov/pubmed/16436701
PA-01199	Dermaseptin S4	ALWMTLLKKVLKAAAKAALNAVLVGANA	Lipid Bilayer,Virus entry	Escherichia coli	Bacteria Gram Negative	Escherichia	Enterobacteriaceae	Enterobacterales	Gammaproteobacteria	Proteobacteria	Bacteria	MIC	Equal_to	295.97	2.47125		µg/ml	Inhibidor	http://www.ncbi.nlm.nih.gov/pubmed/15780876
PA-01201	Dermaseptin S4	ALWMTLLKKVLKAAAKAALNAVLVGANA	Lipid Bilayer,Virus entry	Escherichia coli	Bacteria Gram Negative	Escherichia	Enterobacteriaceae	Enterobacterales	Gammaproteobacteria	Proteobacteria	Bacteria	MIC	Equal_to	380.82	2.58072		µg/ml	Inhibidor	http://www.ncbi.nlm.nih.gov/pubmed/15780876
PA-01203	Dermaseptin S4	ALWMTLLKKVLKAAAKAALNAVLVGANA	Lipid Bilayer,Virus entry	Klebsiella pneumoniae	Bacteria Gram Negative	Klebsiella	Enterobacteriaceae	Enterobacterales	Gammaproteobacteria	Proteobacteria	Bacteria	MIC	Equal_to	343.68	2.53615		µg/ml	Inhibidor	http://www.ncbi.nlm.nih.gov/pubmed/15780876
PA-01205	Dermaseptin S4	ALWMTLLKKVLKAAAKAALNAVLVGANA	Lipid Bilayer,Virus entry	Corynebacterium striatum	Bacteria Gram Positive	Corynebacterium	Corynebacteriaceae	Corynebacteriales	Actinomycetia	Actinobacteria	Bacteria	MIC	Range	274.17—411.06	2.52596		µg/ml	Inhibidor	http://www.ncbi.nlm.nih.gov/pubmed/15780876
PA-01209	Dermaseptin S4 [M4D][N20D]	ALWDTLLKKVLKAAAKAALDAVLVGANA	Lipid Bilayer,Virus entry	Escherichia coli MG1655	Bacteria Gram Negative	Escherichia	Enterobacteriaceae	Enterobacterales	Gammaproteobacteria	Proteobacteria	Bacteria	MIC	Equal_to	12.5	1.09691		µg/ml	Inhibidor	http://www.ncbi.nlm.nih.gov/pubmed/24492362
PA-01210	Dermaseptin S4 [M4D][N20D]	ALWDTLLKKVLKAAAKAALDAVLVGANA	Lipid Bilayer,Virus entry	Staphylococcus aureus 15981	Bacteria Gram Positive	Staphylococcus	Staphylococcaceae	Bacillales	Bacilli	Firmicutes	Bacteria	MIC	Equal_to	25	1.39794		µg/ml	Inhibidor	http://www.ncbi.nlm.nih.gov/pubmed/23161023
PA-01211	Dermaseptin S4 [M4D][N20D]	ALWDTLLKKVLKAAAKAALDAVLVGANA	Lipid Bilayer,Virus entry	Pseudomonas aeruginosa PAO1	Bacteria Gram Negative	Pseudomonas	Pseudomonadaceae	Pseudomonadales	Gammaproteobacteria	Proteobacteria	Bacteria	MIC	Equal_to	12.5	1.09691		µg/ml	Inhibidor	http://www.ncbi.nlm.nih.gov/pubmed/23161023
PA-01217	Dermaseptin S4 [M4K]	ALWKTLLKKVLKAAAKAALNAVLVGANA	Lipid Bilayer,Virus entry	Escherichia coli MG1655	Bacteria Gram Negative	Escherichia	Enterobacteriaceae	Enterobacterales	Gammaproteobacteria	Proteobacteria	Bacteria	MIC	Equal_to	0.39	-0.408935		µg/ml	Inhibidor	http://www.ncbi.nlm.nih.gov/pubmed/24492362
PA-01218	Dermaseptin S4 [M4K]	ALWKTLLKKVLKAAAKAALNAVLVGANA	Lipid Bilayer,Virus entry	Staphylococcus aureus 15981	Bacteria Gram Positive	Staphylococcus	Staphylococcaceae	Bacillales	Bacilli	Firmicutes	Bacteria	MIC	Equal_to	12.5	1.09691		µg/ml	Inhibidor	http://www.ncbi.nlm.nih.gov/pubmed/29439871
PA-01219	Dermaseptin S4 [M4K]	ALWKTLLKKVLKAAAKAALNAVLVGANA	Lipid Bilayer,Virus entry	Pseudomonas aeruginosa PAO1	Bacteria Gram Negative	Pseudomonas	Pseudomonadaceae	Pseudomonadales	Gammaproteobacteria	Proteobacteria	Bacteria	MIC	Equal_to	12.5	1.09691		µg/ml	Inhibidor	http://www.ncbi.nlm.nih.gov/pubmed/23161023
PA-01234	Dermaseptin S4 (5-28)	TLLKKVLKAAAKAALNAVLVGANA	Lipid Bilayer,Virus entry	Escherichia coli MG1655	Bacteria Gram Negative	Escherichia	Enterobacteriaceae	Enterobacterales	Gammaproteobacteria	Proteobacteria	Bacteria	MIC	Equal_to	6.25	0.79588		µg/ml	Inhibidor	http://www.ncbi.nlm.nih.gov/pubmed/24492362
PA-01235	Dermaseptin S4 (5-28)	TLLKKVLKAAAKAALNAVLVGANA	Lipid Bilayer,Virus entry	Staphylococcus aureus 15981	Bacteria Gram Positive	Staphylococcus	Staphylococcaceae	Bacillales	Bacilli	Firmicutes	Bacteria	MIC	Equal_to	25	1.39794		µg/ml	Inhibidor	http://www.ncbi.nlm.nih.gov/pubmed/23161023
PA-01236	Dermaseptin S4 (5-28)	TLLKKVLKAAAKAALNAVLVGANA	Lipid Bilayer,Virus entry	Pseudomonas aeruginosa PAO1	Bacteria Gram Negative	Pseudomonas	Pseudomonadaceae	Pseudomonadales	Gammaproteobacteria	Proteobacteria	Bacteria	MIC	Equal_to	12.5	1.09691		µg/ml	Inhibidor	http://www.ncbi.nlm.nih.gov/pubmed/23161023
PA-01247	Dermaseptin S4 (1-16)[M4K]	ALWKTLLKKVLKAAAK	Lipid Bilayer	Staphylococcus aureus 15981	Bacteria Gram Positive	Staphylococcus	Staphylococcaceae	Bacillales	Bacilli	Firmicutes	Bacteria	MIC	Equal_to	25	1.39794		µg/ml	Inhibidor	http://www.ncbi.nlm.nih.gov/pubmed/24492362
PA-01248	Dermaseptin S4 (1-16)[M4K]	ALWKTLLKKVLKAAAK	Lipid Bilayer	Pseudomonas aeruginosa PAO1	Bacteria Gram Negative	Pseudomonas	Pseudomonadaceae	Pseudomonadales	Gammaproteobacteria	Proteobacteria	Bacteria	MIC	Equal_to	12.5	1.09691		µg/ml	Inhibidor	http://www.ncbi.nlm.nih.gov/pubmed/23161023
PA-01249	Dermaseptin S4 (1-16)[M4K]	ALWKTLLKKVLKAAAK	Lipid Bilayer	Escherichia coli MG1655	Bacteria Gram Negative	Escherichia	Enterobacteriaceae	Enterobacterales	Gammaproteobacteria	Proteobacteria	Bacteria	MIC	Equal_to	3.125	0.49485		µg/ml	Inhibidor	http://www.ncbi.nlm.nih.gov/pubmed/23161023
PA-01282	Gaegurin 5 (1-13)	FLGALFKVASKVL	Lipid Bilayer	Bacillus subtilis	Bacteria Gram Negative	Bacillus	Bacillaceae	Bacillales	Bacilli	Firmicutes	Bacteria	MIC	Equal_to	12.5	1.09691		µg/ml	Inhibidor	http://www.ncbi.nlm.nih.gov/pubmed/14739294
PA-01283	Gaegurin 5 (1-13)	FLGALFKVASKVL	Lipid Bilayer	Micrococcus luteus	Bacteria Gram Positive	Micrococcus	Micrococcaceae	Actinomycetales	Actinobacteria	Actinobacteria	Bacteria	MIC	Equal_to	6.3	0.799341		µg/ml	Inhibidor	http://www.ncbi.nlm.nih.gov/pubmed/15894405
PA-01284	Gaegurin 5 (1-13)	FLGALFKVASKVL	Lipid Bilayer	Staphylococcus aureus	Bacteria Gram Positive	Staphylococcus	Staphylococcaceae	Bacillales	Bacilli	Firmicutes	Bacteria	MIC	Equal_to	3.1	0.491362		µg/ml	Inhibidor	http://www.ncbi.nlm.nih.gov/pubmed/15894405
PA-01285	Gaegurin 5 (1-13)	FLGALFKVASKVL	Lipid Bilayer	Staphylococcus epidermidis	Bacteria Gram Positive	Staphylococcus	Staphylococcaceae	Bacillales	Bacilli	Firmicutes	Bacteria	MIC	Equal_to	3.1	0.491362		µg/ml	Inhibidor	http://www.ncbi.nlm.nih.gov/pubmed/15894405
PA-01286	Gaegurin 5 (1-13)	FLGALFKVASKVL	Lipid Bilayer	Escherichia coli	Bacteria Gram Negative	Escherichia	Enterobacteriaceae	Enterobacterales	Gammaproteobacteria	Proteobacteria	Bacteria	MIC	Equal_to	25	1.39794		µg/ml	Inhibidor	http://www.ncbi.nlm.nih.gov/pubmed/15894405
PA-01287	Gaegurin 5 (1-13)	FLGALFKVASKVL	Lipid Bilayer	Shigella dysenteriae	Bacteria Gram Negative	Shigella	Enterobacteriaceae	Enterobacterales	Gammaproteobacteria	Proteobacteria	Bacteria	MIC	Equal_to	25	1.39794		µg/ml	Inhibidor	http://www.ncbi.nlm.nih.gov/pubmed/15894405
PA-01288	Gaegurin 5 (1-13)	FLGALFKVASKVL	Lipid Bilayer	Salmonella typhimurium	Bacteria Gram Negative	Salmonella	Enterobacteriaceae	Enterobacterales	Gammaproteobacteria	Proteobacteria	Bacteria	MIC	Equal_to	100	2		µg/ml	Inhibidor	http://www.ncbi.nlm.nih.gov/pubmed/15894405
PA-01289	Gaegurin 5 (1-13)	FLGALFKVASKVL	Lipid Bilayer	Klebsiella pneumoniae	Bacteria Gram Negative	Klebsiella	Enterobacteriaceae	Enterobacterales	Gammaproteobacteria	Proteobacteria	Bacteria	MIC	Equal_to	25	1.39794		µg/ml	Inhibidor	http://www.ncbi.nlm.nih.gov/pubmed/15894405
PA-01291	Gaegurin 5 (1-13)	FLGALFKVASKVL	Lipid Bilayer	Pseudomonas aeruginosa	Bacteria Gram Negative	Pseudomonas	Pseudomonadaceae	Pseudomonadales	Gammaproteobacteria	Proteobacteria	Bacteria	MIC	Equal_to	100	2		µg/ml	Inhibidor	http://www.ncbi.nlm.nih.gov/pubmed/15894405
PA-01292	Gaegurin 5 (1-13)	FLGALFKVASKVL	Lipid Bilayer	Staphylococcus aureus ATCC 6538	Bacteria Gram Positive	Staphylococcus	Staphylococcaceae	Bacillales	Bacilli	Firmicutes	Bacteria	MIC	Equal_to	100	2		µg/ml	Inhibidor	http://www.ncbi.nlm.nih.gov/pubmed/15894405
PA-01293	Gaegurin 5 (1-13)	FLGALFKVASKVL	Lipid Bilayer	Staphylococcus epidermidis ATCC 12228	Bacteria Gram Positive	Staphylococcus	Staphylococcaceae	Bacillales	Bacilli	Firmicutes	Bacteria	MIC	Equal_to	250	2.39794		µg/ml	Inhibidor	http://www.ncbi.nlm.nih.gov/pubmed/15894405
PA-01294	Gaegurin 5 (1-13)	FLGALFKVASKVL	Lipid Bilayer	Micrococcus luteus ATCC 4698	Bacteria Gram Positive	Micrococcus	Micrococcaceae	Actinomycetales	Actinobacteria	Actinobacteria	Bacteria	MIC	Equal_to	50	1.69897		µg/ml	Inhibidor	http://www.ncbi.nlm.nih.gov/pubmed/15894405
PA-01295	Gaegurin 5 (1-13)	FLGALFKVASKVL	Lipid Bilayer	Escherichia coli DH5alpha	Bacteria Gram Negative	Escherichia	Enterobacteriaceae	Enterobacterales	Gammaproteobacteria	Proteobacteria	Bacteria	MIC	Equal_to	270	2.43136		µg/ml	Inhibidor	http://www.ncbi.nlm.nih.gov/pubmed/15894405
PA-01298	Gaegurin 5 (3-13)	GALFKVASKVL	Lipid Bilayer	Staphylococcus aureus	Bacteria Gram Positive	Staphylococcus	Staphylococcaceae	Bacillales	Bacilli	Firmicutes	Bacteria	MIC	Equal_to	200	2.30103		µg/ml	Inhibidor	http://www.ncbi.nlm.nih.gov/pubmed/14739294
PA-01300	Gaegurin 5 (3-13)	GALFKVASKVL	Lipid Bilayer	Escherichia coli	Bacteria Gram Negative	Escherichia	Enterobacteriaceae	Enterobacterales	Gammaproteobacteria	Proteobacteria	Bacteria	MIC	Equal_to	200	2.30103		µg/ml	Inhibidor	http://www.ncbi.nlm.nih.gov/pubmed/14739294
PA-01301	Gaegurin 5 (3-13)	GALFKVASKVL	Lipid Bilayer	Shigella dysenteriae	Bacteria Gram Negative	Shigella	Enterobacteriaceae	Enterobacterales	Gammaproteobacteria	Proteobacteria	Bacteria	MIC	Equal_to	200	2.30103		µg/ml	Inhibidor	http://www.ncbi.nlm.nih.gov/pubmed/14739294
PA-01346	Gaegurin 5 (1-13)[G3K]	FLKALFKVASKVL	Lipid Bilayer	Bacillus subtilis	Bacteria Gram Negative	Bacillus	Bacillaceae	Bacillales	Bacilli	Firmicutes	Bacteria	MIC	Equal_to	12.5	1.09691		µg/ml	Inhibidor	http://www.ncbi.nlm.nih.gov/pubmed/14739294
PA-01347	Gaegurin 5 (1-13)[G3K]	FLKALFKVASKVL	Lipid Bilayer	Micrococcus luteus	Bacteria Gram Positive	Micrococcus	Micrococcaceae	Actinomycetales	Actinobacteria	Actinobacteria	Bacteria	MIC	Equal_to	3.1	0.491362		µg/ml	Inhibidor	http://www.ncbi.nlm.nih.gov/pubmed/14739294
PA-01348	Gaegurin 5 (1-13)[G3K]	FLKALFKVASKVL	Lipid Bilayer	Staphylococcus aureus	Bacteria Gram Positive	Staphylococcus	Staphylococcaceae	Bacillales	Bacilli	Firmicutes	Bacteria	MIC	Equal_to	3.1	0.491362		µg/ml	Inhibidor	http://www.ncbi.nlm.nih.gov/pubmed/14739294
PA-01349	Gaegurin 5 (1-13)[G3K]	FLKALFKVASKVL	Lipid Bilayer	Staphylococcus epidermidis	Bacteria Gram Positive	Staphylococcus	Staphylococcaceae	Bacillales	Bacilli	Firmicutes	Bacteria	MIC	Equal_to	3.1	0.491362		µg/ml	Inhibidor	http://www.ncbi.nlm.nih.gov/pubmed/14739294
PA-01350	Gaegurin 5 (1-13)[G3K]	FLKALFKVASKVL	Lipid Bilayer	Escherichia coli	Bacteria Gram Negative	Escherichia	Enterobacteriaceae	Enterobacterales	Gammaproteobacteria	Proteobacteria	Bacteria	MIC	Equal_to	6.3	0.799341		µg/ml	Inhibidor	http://www.ncbi.nlm.nih.gov/pubmed/14739294
PA-01351	Gaegurin 5 (1-13)[G3K]	FLKALFKVASKVL	Lipid Bilayer	Shigella dysenteriae	Bacteria Gram Negative	Shigella	Enterobacteriaceae	Enterobacterales	Gammaproteobacteria	Proteobacteria	Bacteria	MIC	Equal_to	6.3	0.799341		µg/ml	Inhibidor	http://www.ncbi.nlm.nih.gov/pubmed/14739294
PA-01352	Gaegurin 5 (1-13)[G3K]	FLKALFKVASKVL	Lipid Bilayer	Salmonella typhimurium	Bacteria Gram Negative	Salmonella	Enterobacteriaceae	Enterobacterales	Gammaproteobacteria	Proteobacteria	Bacteria	MIC	Equal_to	12.5	1.09691		µg/ml	Inhibidor	http://www.ncbi.nlm.nih.gov/pubmed/14739294
PA-01353	Gaegurin 5 (1-13)[G3K]	FLKALFKVASKVL	Lipid Bilayer	Klebsiella pneumoniae	Bacteria Gram Negative	Klebsiella	Enterobacteriaceae	Enterobacterales	Gammaproteobacteria	Proteobacteria	Bacteria	MIC	Equal_to	3.1	0.491362		µg/ml	Inhibidor	http://www.ncbi.nlm.nih.gov/pubmed/14739294
PA-01354	Gaegurin 5 (1-13)[G3K]	FLKALFKVASKVL	Lipid Bilayer	Proteus mirabilis	Bacteria Gram Negative	Proteus	Morganellaceae	Enterobacterales	Gammaproteobacteria	Proteobacteria	Bacteria	MIC	Equal_to	200	2.30103		µg/ml	Inhibidor	http://www.ncbi.nlm.nih.gov/pubmed/14739294
PA-01355	Gaegurin 5 (1-13)[G3K]	FLKALFKVASKVL	Lipid Bilayer	Pseudomonas aeruginosa	Bacteria Gram Negative	Pseudomonas	Pseudomonadaceae	Pseudomonadales	Gammaproteobacteria	Proteobacteria	Bacteria	MIC	Equal_to	25	1.39794		µg/ml	Inhibidor	http://www.ncbi.nlm.nih.gov/pubmed/14739294
PA-01356	Gaegurin 5 (1-13)[G3K][S10L]	FLKALFKVALKVL	Lipid Bilayer	Bacillus subtilis	Bacteria Gram Negative	Bacillus	Bacillaceae	Bacillales	Bacilli	Firmicutes	Bacteria	MIC	Equal_to	25	1.39794		µg/ml	Inhibidor	http://www.ncbi.nlm.nih.gov/pubmed/14739294
PA-01357	Gaegurin 5 (1-13)[G3K][S10L]	FLKALFKVALKVL	Lipid Bilayer	Micrococcus luteus	Bacteria Gram Positive	Micrococcus	Micrococcaceae	Actinomycetales	Actinobacteria	Actinobacteria	Bacteria	MIC	Equal_to	6.3	0.799341		µg/ml	Inhibidor	http://www.ncbi.nlm.nih.gov/pubmed/14739294
PA-01358	Gaegurin 5 (1-13)[G3K][S10L]	FLKALFKVALKVL	Lipid Bilayer	Staphylococcus aureus	Bacteria Gram Positive	Staphylococcus	Staphylococcaceae	Bacillales	Bacilli	Firmicutes	Bacteria	MIC	Equal_to	3.1	0.491362		µg/ml	Inhibidor	http://www.ncbi.nlm.nih.gov/pubmed/14739294
PA-01359	Gaegurin 5 (1-13)[G3K][S10L]	FLKALFKVALKVL	Lipid Bilayer	Staphylococcus epidermidis	Bacteria Gram Positive	Staphylococcus	Staphylococcaceae	Bacillales	Bacilli	Firmicutes	Bacteria	MIC	Equal_to	3.1	0.491362		µg/ml	Inhibidor	http://www.ncbi.nlm.nih.gov/pubmed/14739294
PA-01360	Gaegurin 5 (1-13)[G3K][S10L]	FLKALFKVALKVL	Lipid Bilayer	Escherichia coli	Bacteria Gram Negative	Escherichia	Enterobacteriaceae	Enterobacterales	Gammaproteobacteria	Proteobacteria	Bacteria	MIC	Equal_to	50	1.69897		µg/ml	Inhibidor	http://www.ncbi.nlm.nih.gov/pubmed/14739294
PA-01361	Gaegurin 5 (1-13)[G3K][S10L]	FLKALFKVALKVL	Lipid Bilayer	Shigella dysenteriae	Bacteria Gram Negative	Shigella	Enterobacteriaceae	Enterobacterales	Gammaproteobacteria	Proteobacteria	Bacteria	MIC	Equal_to	50	1.69897		µg/ml	Inhibidor	http://www.ncbi.nlm.nih.gov/pubmed/14739294
PA-01363	Gaegurin 5 (1-13)[G3K][S10L]	FLKALFKVALKVL	Lipid Bilayer	Klebsiella pneumoniae	Bacteria Gram Negative	Klebsiella	Enterobacteriaceae	Enterobacterales	Gammaproteobacteria	Proteobacteria	Bacteria	MIC	Equal_to	100	2		µg/ml	Inhibidor	http://www.ncbi.nlm.nih.gov/pubmed/14739294
PA-01366	Gaegurin 5 (1-13)[F1A]	ALGALFKVASKVL	Lipid Bilayer	Bacillus subtilis	Bacteria Gram Negative	Bacillus	Bacillaceae	Bacillales	Bacilli	Firmicutes	Bacteria	MIC	Equal_to	25	1.39794		µg/ml	Inhibidor	http://www.ncbi.nlm.nih.gov/pubmed/14739294
PA-01367	Gaegurin 5 (1-13)[F1A]	ALGALFKVASKVL	Lipid Bilayer	Micrococcus luteus	Bacteria Gram Positive	Micrococcus	Micrococcaceae	Actinomycetales	Actinobacteria	Actinobacteria	Bacteria	MIC	Equal_to	200	2.30103		µg/ml	Inhibidor	http://www.ncbi.nlm.nih.gov/pubmed/14739294
PA-01368	Gaegurin 5 (1-13)[F1A]	ALGALFKVASKVL	Lipid Bilayer	Staphylococcus aureus	Bacteria Gram Positive	Staphylococcus	Staphylococcaceae	Bacillales	Bacilli	Firmicutes	Bacteria	MIC	Equal_to	12.5	1.09691		µg/ml	Inhibidor	http://www.ncbi.nlm.nih.gov/pubmed/14739294
PA-01369	Gaegurin 5 (1-13)[F1A]	ALGALFKVASKVL	Lipid Bilayer	Staphylococcus epidermidis	Bacteria Gram Positive	Staphylococcus	Staphylococcaceae	Bacillales	Bacilli	Firmicutes	Bacteria	MIC	Equal_to	50	1.69897		µg/ml	Inhibidor	http://www.ncbi.nlm.nih.gov/pubmed/14739294
PA-01370	Gaegurin 5 (1-13)[F1A]	ALGALFKVASKVL	Lipid Bilayer	Escherichia coli	Bacteria Gram Negative	Escherichia	Enterobacteriaceae	Enterobacterales	Gammaproteobacteria	Proteobacteria	Bacteria	MIC	Equal_to	50	1.69897		µg/ml	Inhibidor	http://www.ncbi.nlm.nih.gov/pubmed/14739294
PA-01371	Gaegurin 5 (1-13)[F1A]	ALGALFKVASKVL	Lipid Bilayer	Shigella dysenteriae	Bacteria Gram Negative	Shigella	Enterobacteriaceae	Enterobacterales	Gammaproteobacteria	Proteobacteria	Bacteria	MIC	Equal_to	200	2.30103		µg/ml	Inhibidor	http://www.ncbi.nlm.nih.gov/pubmed/14739294
PA-01373	Gaegurin 5 (1-13)[F1A]	ALGALFKVASKVL	Lipid Bilayer	Klebsiella pneumoniae	Bacteria Gram Negative	Klebsiella	Enterobacteriaceae	Enterobacterales	Gammaproteobacteria	Proteobacteria	Bacteria	MIC	Equal_to	100	2		µg/ml	Inhibidor	http://www.ncbi.nlm.nih.gov/pubmed/14739294
PA-01375	Gaegurin 5 (1-13)[F1A]	ALGALFKVASKVL	Lipid Bilayer	Pseudomonas aeruginosa	Bacteria Gram Negative	Pseudomonas	Pseudomonadaceae	Pseudomonadales	Gammaproteobacteria	Proteobacteria	Bacteria	MIC	Equal_to	200	2.30103		µg/ml	Inhibidor	http://www.ncbi.nlm.nih.gov/pubmed/14739294
PA-01376	Gaegurin 5 (1-13)[F1W]	WLGALFKVASKVL	Lipid Bilayer	Bacillus subtilis	Bacteria Gram Negative	Bacillus	Bacillaceae	Bacillales	Bacilli	Firmicutes	Bacteria	MIC	Equal_to	6.3	0.799341		µg/ml	Inhibidor	http://www.ncbi.nlm.nih.gov/pubmed/14739294
PA-01377	Gaegurin 5 (1-13)[F1W]	WLGALFKVASKVL	Lipid Bilayer	Micrococcus luteus	Bacteria Gram Positive	Micrococcus	Micrococcaceae	Actinomycetales	Actinobacteria	Actinobacteria	Bacteria	MIC	Equal_to	1.6	0.20412		µg/ml	Inhibidor	http://www.ncbi.nlm.nih.gov/pubmed/14739294
PA-01378	Gaegurin 5 (1-13)[F1W]	WLGALFKVASKVL	Lipid Bilayer	Staphylococcus aureus	Bacteria Gram Positive	Staphylococcus	Staphylococcaceae	Bacillales	Bacilli	Firmicutes	Bacteria	MIC	Equal_to	1.6	0.20412		µg/ml	Inhibidor	http://www.ncbi.nlm.nih.gov/pubmed/14739294
PA-01379	Gaegurin 5 (1-13)[F1W]	WLGALFKVASKVL	Lipid Bilayer	Staphylococcus epidermidis	Bacteria Gram Positive	Staphylococcus	Staphylococcaceae	Bacillales	Bacilli	Firmicutes	Bacteria	MIC	Equal_to	3.1	0.491362		µg/ml	Inhibidor	http://www.ncbi.nlm.nih.gov/pubmed/14739294
PA-01380	Gaegurin 5 (1-13)[F1W]	WLGALFKVASKVL	Lipid Bilayer	Escherichia coli	Bacteria Gram Negative	Escherichia	Enterobacteriaceae	Enterobacterales	Gammaproteobacteria	Proteobacteria	Bacteria	MIC	Equal_to	12.5	1.09691		µg/ml	Inhibidor	http://www.ncbi.nlm.nih.gov/pubmed/14739294
PA-01381	Gaegurin 5 (1-13)[F1W]	WLGALFKVASKVL	Lipid Bilayer	Shigella dysenteriae	Bacteria Gram Negative	Shigella	Enterobacteriaceae	Enterobacterales	Gammaproteobacteria	Proteobacteria	Bacteria	MIC	Equal_to	25	1.39794		µg/ml	Inhibidor	http://www.ncbi.nlm.nih.gov/pubmed/14739294
PA-01382	Gaegurin 5 (1-13)[F1W]	WLGALFKVASKVL	Lipid Bilayer	Salmonella typhimurium	Bacteria Gram Negative	Salmonella	Enterobacteriaceae	Enterobacterales	Gammaproteobacteria	Proteobacteria	Bacteria	MIC	Equal_to	100	2		µg/ml	Inhibidor	http://www.ncbi.nlm.nih.gov/pubmed/14739294
PA-01383	Gaegurin 5 (1-13)[F1W]	WLGALFKVASKVL	Lipid Bilayer	Klebsiella pneumoniae	Bacteria Gram Negative	Klebsiella	Enterobacteriaceae	Enterobacterales	Gammaproteobacteria	Proteobacteria	Bacteria	MIC	Equal_to	25	1.39794		µg/ml	Inhibidor	http://www.ncbi.nlm.nih.gov/pubmed/14739294
PA-01385	Gaegurin 5 (1-13)[F1W]	WLGALFKVASKVL	Lipid Bilayer	Pseudomonas aeruginosa	Bacteria Gram Negative	Pseudomonas	Pseudomonadaceae	Pseudomonadales	Gammaproteobacteria	Proteobacteria	Bacteria	MIC	Equal_to	100	2		µg/ml	Inhibidor	http://www.ncbi.nlm.nih.gov/pubmed/14739294
PA-01386	Gaegurin 5 (1-11)[F1W]	WLGALFKVASK	Lipid Bilayer	Bacillus subtilis	Bacteria Gram Negative	Bacillus	Bacillaceae	Bacillales	Bacilli	Firmicutes	Bacteria	MIC	Equal_to	100	2		µg/ml	Inhibidor	http://www.ncbi.nlm.nih.gov/pubmed/14739294
PA-01387	Gaegurin 5 (1-11)[F1W]	WLGALFKVASK	Lipid Bilayer	Micrococcus luteus	Bacteria Gram Positive	Micrococcus	Micrococcaceae	Actinomycetales	Actinobacteria	Actinobacteria	Bacteria	MIC	Equal_to	100	2		µg/ml	Inhibidor	http://www.ncbi.nlm.nih.gov/pubmed/14739294
PA-01388	Gaegurin 5 (1-11)[F1W]	WLGALFKVASK	Lipid Bilayer	Staphylococcus aureus	Bacteria Gram Positive	Staphylococcus	Staphylococcaceae	Bacillales	Bacilli	Firmicutes	Bacteria	MIC	Equal_to	100	2		µg/ml	Inhibidor	http://www.ncbi.nlm.nih.gov/pubmed/14739294
PA-01389	Gaegurin 5 (1-11)[F1W]	WLGALFKVASK	Lipid Bilayer	Staphylococcus epidermidis	Bacteria Gram Positive	Staphylococcus	Staphylococcaceae	Bacillales	Bacilli	Firmicutes	Bacteria	MIC	Equal_to	200	2.30103		µg/ml	Inhibidor	http://www.ncbi.nlm.nih.gov/pubmed/14739294
PA-01390	Gaegurin 5 (1-11)[F1W]	WLGALFKVASK	Lipid Bilayer	Escherichia coli	Bacteria Gram Negative	Escherichia	Enterobacteriaceae	Enterobacterales	Gammaproteobacteria	Proteobacteria	Bacteria	MIC	Equal_to	200	2.30103		µg/ml	Inhibidor	http://www.ncbi.nlm.nih.gov/pubmed/14739294
PA-01396	Gaegurin 5 (1-11)[L2W]	FWGALFKVASK	Lipid Bilayer	Bacillus subtilis	Bacteria Gram Negative	Bacillus	Bacillaceae	Bacillales	Bacilli	Firmicutes	Bacteria	MIC	Equal_to	50	1.69897		µg/ml	Inhibidor	http://www.ncbi.nlm.nih.gov/pubmed/14739294
PA-01397	Gaegurin 5 (1-11)[L2W]	FWGALFKVASK	Lipid Bilayer	Micrococcus luteus	Bacteria Gram Positive	Micrococcus	Micrococcaceae	Actinomycetales	Actinobacteria	Actinobacteria	Bacteria	MIC	Equal_to	100	2		µg/ml	Inhibidor	http://www.ncbi.nlm.nih.gov/pubmed/14739294
PA-01398	Gaegurin 5 (1-11)[L2W]	FWGALFKVASK	Lipid Bilayer	Staphylococcus aureus	Bacteria Gram Positive	Staphylococcus	Staphylococcaceae	Bacillales	Bacilli	Firmicutes	Bacteria	MIC	Equal_to	25	1.39794		µg/ml	Inhibidor	http://www.ncbi.nlm.nih.gov/pubmed/14739294
PA-01399	Gaegurin 5 (1-11)[L2W]	FWGALFKVASK	Lipid Bilayer	Staphylococcus epidermidis	Bacteria Gram Positive	Staphylococcus	Staphylococcaceae	Bacillales	Bacilli	Firmicutes	Bacteria	MIC	Equal_to	100	2		µg/ml	Inhibidor	http://www.ncbi.nlm.nih.gov/pubmed/14739294
PA-01400	Gaegurin 5 (1-11)[L2W]	FWGALFKVASK	Lipid Bilayer	Escherichia coli	Bacteria Gram Negative	Escherichia	Enterobacteriaceae	Enterobacterales	Gammaproteobacteria	Proteobacteria	Bacteria	MIC	Equal_to	100	2		µg/ml	Inhibidor	http://www.ncbi.nlm.nih.gov/pubmed/14739294
PA-01401	Gaegurin 5 (1-11)[L2W]	FWGALFKVASK	Lipid Bilayer	Shigella dysenteriae	Bacteria Gram Negative	Shigella	Enterobacteriaceae	Enterobacterales	Gammaproteobacteria	Proteobacteria	Bacteria	MIC	Equal_to	200	2.30103		µg/ml	Inhibidor	http://www.ncbi.nlm.nih.gov/pubmed/14739294
PA-01403	Gaegurin 5 (1-11)[L2W]	FWGALFKVASK	Lipid Bilayer	Klebsiella pneumoniae	Bacteria Gram Negative	Klebsiella	Enterobacteriaceae	Enterobacterales	Gammaproteobacteria	Proteobacteria	Bacteria	MIC	Equal_to	100	2		µg/ml	Inhibidor	http://www.ncbi.nlm.nih.gov/pubmed/14739294
PA-01406	Gaegurin 5 (1-11)[G3W]	FLWALFKVASK	Lipid Bilayer	Bacillus subtilis	Bacteria Gram Negative	Bacillus	Bacillaceae	Bacillales	Bacilli	Firmicutes	Bacteria	MIC	Equal_to	12.5	1.09691		µg/ml	Inhibidor	http://www.ncbi.nlm.nih.gov/pubmed/14739294
PA-01407	Gaegurin 5 (1-11)[G3W]	FLWALFKVASK	Lipid Bilayer	Micrococcus luteus	Bacteria Gram Positive	Micrococcus	Micrococcaceae	Actinomycetales	Actinobacteria	Actinobacteria	Bacteria	MIC	Equal_to	50	1.69897		µg/ml	Inhibidor	http://www.ncbi.nlm.nih.gov/pubmed/14739294
PA-01408	Gaegurin 5 (1-11)[G3W]	FLWALFKVASK	Lipid Bilayer	Staphylococcus aureus	Bacteria Gram Positive	Staphylococcus	Staphylococcaceae	Bacillales	Bacilli	Firmicutes	Bacteria	MIC	Equal_to	12.5	1.09691		µg/ml	Inhibidor	http://www.ncbi.nlm.nih.gov/pubmed/14739294
PA-01409	Gaegurin 5 (1-11)[G3W]	FLWALFKVASK	Lipid Bilayer	Staphylococcus epidermidis	Bacteria Gram Positive	Staphylococcus	Staphylococcaceae	Bacillales	Bacilli	Firmicutes	Bacteria	MIC	Equal_to	25	1.39794		µg/ml	Inhibidor	http://www.ncbi.nlm.nih.gov/pubmed/14739294
PA-01410	Gaegurin 5 (1-11)[G3W]	FLWALFKVASK	Lipid Bilayer	Escherichia coli	Bacteria Gram Negative	Escherichia	Enterobacteriaceae	Enterobacterales	Gammaproteobacteria	Proteobacteria	Bacteria	MIC	Equal_to	100	2		µg/ml	Inhibidor	http://www.ncbi.nlm.nih.gov/pubmed/14739294
PA-01413	Gaegurin 5 (1-11)[G3W]	FLWALFKVASK	Lipid Bilayer	Klebsiella pneumoniae	Bacteria Gram Negative	Klebsiella	Enterobacteriaceae	Enterobacterales	Gammaproteobacteria	Proteobacteria	Bacteria	MIC	Equal_to	100	2		µg/ml	Inhibidor	http://www.ncbi.nlm.nih.gov/pubmed/14739294
PA-01426	Gaegurin 5 (1-11)[F6W]	FLGALWKVASK	Lipid Bilayer	Bacillus subtilis	Bacteria Gram Negative	Bacillus	Bacillaceae	Bacillales	Bacilli	Firmicutes	Bacteria	MIC	Equal_to	200	2.30103		µg/ml	Inhibidor	http://www.ncbi.nlm.nih.gov/pubmed/14739294
PA-01428	Gaegurin 5 (1-11)[F6W]	FLGALWKVASK	Lipid Bilayer	Staphylococcus aureus	Bacteria Gram Positive	Staphylococcus	Staphylococcaceae	Bacillales	Bacilli	Firmicutes	Bacteria	MIC	Equal_to	100	2		µg/ml	Inhibidor	http://www.ncbi.nlm.nih.gov/pubmed/14739294
PA-01430	Gaegurin 5 (1-11)[F6W]	FLGALWKVASK	Lipid Bilayer	Escherichia coli	Bacteria Gram Negative	Escherichia	Enterobacteriaceae	Enterobacterales	Gammaproteobacteria	Proteobacteria	Bacteria	MIC	Equal_to	200	2.30103		µg/ml	Inhibidor	http://www.ncbi.nlm.nih.gov/pubmed/14739294
PA-01433	Gaegurin 5 (1-11)[F6W]	FLGALWKVASK	Lipid Bilayer	Klebsiella pneumoniae	Bacteria Gram Negative	Klebsiella	Enterobacteriaceae	Enterobacterales	Gammaproteobacteria	Proteobacteria	Bacteria	MIC	Equal_to	100	2		µg/ml	Inhibidor	http://www.ncbi.nlm.nih.gov/pubmed/14739294
PA-01446	Gaegurin 5 (1-11)[V8W]	FLGALFKWASK	Lipid Bilayer	Bacillus subtilis	Bacteria Gram Negative	Bacillus	Bacillaceae	Bacillales	Bacilli	Firmicutes	Bacteria	MIC	Equal_to	12.5	1.09691		µg/ml	Inhibidor	http://www.ncbi.nlm.nih.gov/pubmed/14739294
PA-01447	Gaegurin 5 (1-11)[V8W]	FLGALFKWASK	Lipid Bilayer	Micrococcus luteus	Bacteria Gram Positive	Micrococcus	Micrococcaceae	Actinomycetales	Actinobacteria	Actinobacteria	Bacteria	MIC	Equal_to	50	1.69897		µg/ml	Inhibidor	http://www.ncbi.nlm.nih.gov/pubmed/16884301
PA-01448	Gaegurin 5 (1-11)[V8W]	FLGALFKWASK	Lipid Bilayer	Staphylococcus aureus	Bacteria Gram Positive	Staphylococcus	Staphylococcaceae	Bacillales	Bacilli	Firmicutes	Bacteria	MIC	Equal_to	12.5	1.09691		µg/ml	Inhibidor	http://www.ncbi.nlm.nih.gov/pubmed/16884301
PA-01449	Gaegurin 5 (1-11)[V8W]	FLGALFKWASK	Lipid Bilayer	Staphylococcus epidermidis	Bacteria Gram Positive	Staphylococcus	Staphylococcaceae	Bacillales	Bacilli	Firmicutes	Bacteria	MIC	Equal_to	25	1.39794		µg/ml	Inhibidor	http://www.ncbi.nlm.nih.gov/pubmed/16884301
PA-01450	Gaegurin 5 (1-11)[V8W]	FLGALFKWASK	Lipid Bilayer	Escherichia coli	Bacteria Gram Negative	Escherichia	Enterobacteriaceae	Enterobacterales	Gammaproteobacteria	Proteobacteria	Bacteria	MIC	Equal_to	25	1.39794		µg/ml	Inhibidor	http://www.ncbi.nlm.nih.gov/pubmed/16884301
PA-01451	Gaegurin 5 (1-11)[V8W]	FLGALFKWASK	Lipid Bilayer	Shigella dysenteriae	Bacteria Gram Negative	Shigella	Enterobacteriaceae	Enterobacterales	Gammaproteobacteria	Proteobacteria	Bacteria	MIC	Equal_to	25	1.39794		µg/ml	Inhibidor	http://www.ncbi.nlm.nih.gov/pubmed/16884301
PA-01452	Gaegurin 5 (1-11)[V8W]	FLGALFKWASK	Lipid Bilayer	Salmonella typhimurium	Bacteria Gram Negative	Salmonella	Enterobacteriaceae	Enterobacterales	Gammaproteobacteria	Proteobacteria	Bacteria	MIC	Equal_to	100	2		µg/ml	Inhibidor	http://www.ncbi.nlm.nih.gov/pubmed/16884301
PA-01453	Gaegurin 5 (1-11)[V8W]	FLGALFKWASK	Lipid Bilayer	Klebsiella pneumoniae	Bacteria Gram Negative	Klebsiella	Enterobacteriaceae	Enterobacterales	Gammaproteobacteria	Proteobacteria	Bacteria	MIC	Equal_to	12.5	1.09691		µg/ml	Inhibidor	http://www.ncbi.nlm.nih.gov/pubmed/16884301
PA-01455	Gaegurin 5 (1-11)[V8W]	FLGALFKWASK	Lipid Bilayer	Pseudomonas aeruginosa	Bacteria Gram Negative	Pseudomonas	Pseudomonadaceae	Pseudomonadales	Gammaproteobacteria	Proteobacteria	Bacteria	MIC	Equal_to	200	2.30103		µg/ml	Inhibidor	http://www.ncbi.nlm.nih.gov/pubmed/16884301
PA-01474	Dermaseptin-B3, Dermaseptin DRS-DI4-like peptide, Dermaseptin-6, DStar 06	ALWKNMLKGIGKLAGQAALGAVKTLVGA	Lipid Bilayer	Staphylococcus aureus ATCC 25923	Bacteria Gram Positive	Staphylococcus	Staphylococcaceae	Bacillales	Bacilli	Firmicutes	Bacteria	MIC	Equal_to	3.61451	0.558049		µg/ml	Inhibidor	http://www.ncbi.nlm.nih.gov/pubmed/9614066
PA-01475	Dermaseptin-B3, Dermaseptin DRS-DI4-like peptide, Dermaseptin-6, DStar 06	ALWKNMLKGIGKLAGQAALGAVKTLVGA	Lipid Bilayer	Pseudomonas aeruginosa CIP A22	Bacteria Gram Negative	Pseudomonas	Pseudomonadaceae	Pseudomonadales	Gammaproteobacteria	Proteobacteria	Bacteria	MIC	Equal_to	6.3949	0.805834		µg/ml	Inhibidor	http://www.ncbi.nlm.nih.gov/pubmed/9614066
PA-01476	Dermaseptin-B3, Dermaseptin DRS-DI4-like peptide, Dermaseptin-6, DStar 06	ALWKNMLKGIGKLAGQAALGAVKTLVGA	Lipid Bilayer	Pseudomonas aeruginosa ATCC 27853	Bacteria Gram Negative	Pseudomonas	Pseudomonadaceae	Pseudomonadales	Gammaproteobacteria	Proteobacteria	Bacteria	MIC	Equal_to	13.9019	1.14308		µg/ml	Inhibidor	http://www.ncbi.nlm.nih.gov/pubmed/9614066
PA-01477	Dermaseptin-B3, Dermaseptin DRS-DI4-like peptide, Dermaseptin-6, DStar 06	ALWKNMLKGIGKLAGQAALGAVKTLVGA	Lipid Bilayer	Escherichia coli ATCC 25922	Bacteria Gram Negative	Escherichia	Enterobacteriaceae	Enterobacterales	Gammaproteobacteria	Proteobacteria	Bacteria	MIC	Equal_to	7.22901	0.859079		µg/ml	Inhibidor	http://www.ncbi.nlm.nih.gov/pubmed/9614066
PA-01478	Dermaseptin-B3, Dermaseptin DRS-DI4-like peptide, Dermaseptin-6, DStar 06	ALWKNMLKGIGKLAGQAALGAVKTLVGA	Lipid Bilayer	Escherichia coli ATCC 54127	Bacteria Gram Negative	Escherichia	Enterobacteriaceae	Enterobacterales	Gammaproteobacteria	Proteobacteria	Bacteria	MIC	Equal_to	6.3949	0.805834		µg/ml	Inhibidor	http://www.ncbi.nlm.nih.gov/pubmed/9614066
PA-01480	Gaegurin 5 (1-11)[S10W]	FLGALFKVAWK	Lipid Bilayer	Bacillus subtilis	Bacteria Gram Negative	Bacillus	Bacillaceae	Bacillales	Bacilli	Firmicutes	Bacteria	MIC	Equal_to	25	1.39794		µg/ml	Inhibidor	http://www.ncbi.nlm.nih.gov/pubmed/14739294
PA-01481	Gaegurin 5 (1-11)[S10W]	FLGALFKVAWK	Lipid Bilayer	Micrococcus luteus	Bacteria Gram Positive	Micrococcus	Micrococcaceae	Actinomycetales	Actinobacteria	Actinobacteria	Bacteria	MIC	Equal_to	25	1.39794		µg/ml	Inhibidor	http://www.ncbi.nlm.nih.gov/pubmed/14739294
PA-01482	Gaegurin 5 (1-11)[S10W]	FLGALFKVAWK	Lipid Bilayer	Staphylococcus aureus	Bacteria Gram Positive	Staphylococcus	Staphylococcaceae	Bacillales	Bacilli	Firmicutes	Bacteria	MIC	Equal_to	12.5	1.09691		µg/ml	Inhibidor	http://www.ncbi.nlm.nih.gov/pubmed/14739294
PA-01483	Gaegurin 5 (1-11)[S10W]	FLGALFKVAWK	Lipid Bilayer	Staphylococcus epidermidis	Bacteria Gram Positive	Staphylococcus	Staphylococcaceae	Bacillales	Bacilli	Firmicutes	Bacteria	MIC	Equal_to	50	1.69897		µg/ml	Inhibidor	http://www.ncbi.nlm.nih.gov/pubmed/14739294
PA-01484	Gaegurin 5 (1-11)[S10W]	FLGALFKVAWK	Lipid Bilayer	Escherichia coli	Bacteria Gram Negative	Escherichia	Enterobacteriaceae	Enterobacterales	Gammaproteobacteria	Proteobacteria	Bacteria	MIC	Equal_to	100	2		µg/ml	Inhibidor	http://www.ncbi.nlm.nih.gov/pubmed/14739294
PA-01485	Gaegurin 5 (1-11)[S10W]	FLGALFKVAWK	Lipid Bilayer	Shigella dysenteriae	Bacteria Gram Negative	Shigella	Enterobacteriaceae	Enterobacterales	Gammaproteobacteria	Proteobacteria	Bacteria	MIC	Equal_to	100	2		µg/ml	Inhibidor	http://www.ncbi.nlm.nih.gov/pubmed/14739294
PA-01486	Gaegurin 5 (1-11)[S10W]	FLGALFKVAWK	Lipid Bilayer	Salmonella typhimurium	Bacteria Gram Negative	Salmonella	Enterobacteriaceae	Enterobacterales	Gammaproteobacteria	Proteobacteria	Bacteria	MIC	Equal_to	200	2.30103		µg/ml	Inhibidor	http://www.ncbi.nlm.nih.gov/pubmed/14739294
PA-01487	Gaegurin 5 (1-11)[S10W]	FLGALFKVAWK	Lipid Bilayer	Klebsiella pneumoniae	Bacteria Gram Negative	Klebsiella	Enterobacteriaceae	Enterobacterales	Gammaproteobacteria	Proteobacteria	Bacteria	MIC	Equal_to	50	1.69897		µg/ml	Inhibidor	http://www.ncbi.nlm.nih.gov/pubmed/14739294
PA-01500	Gaegurin 5 (1-11)[A4L]	FLGLLFKVASK	Lipid Bilayer	Bacillus subtilis	Bacteria Gram Negative	Bacillus	Bacillaceae	Bacillales	Bacilli	Firmicutes	Bacteria	MIC	Equal_to	50	1.69897		µg/ml	Inhibidor	http://www.ncbi.nlm.nih.gov/pubmed/14739294
PA-01501	Gaegurin 5 (1-11)[A4L]	FLGLLFKVASK	Lipid Bilayer	Micrococcus luteus	Bacteria Gram Positive	Micrococcus	Micrococcaceae	Actinomycetales	Actinobacteria	Actinobacteria	Bacteria	MIC	Equal_to	12.5	1.09691		µg/ml	Inhibidor	http://www.ncbi.nlm.nih.gov/pubmed/14739294
PA-01502	Gaegurin 5 (1-11)[A4L]	FLGLLFKVASK	Lipid Bilayer	Staphylococcus aureus	Bacteria Gram Positive	Staphylococcus	Staphylococcaceae	Bacillales	Bacilli	Firmicutes	Bacteria	MIC	Equal_to	25	1.39794		µg/ml	Inhibidor	http://www.ncbi.nlm.nih.gov/pubmed/14739294
PA-01503	Gaegurin 5 (1-11)[A4L]	FLGLLFKVASK	Lipid Bilayer	Staphylococcus epidermidis	Bacteria Gram Positive	Staphylococcus	Staphylococcaceae	Bacillales	Bacilli	Firmicutes	Bacteria	MIC	Equal_to	50	1.69897		µg/ml	Inhibidor	http://www.ncbi.nlm.nih.gov/pubmed/14739294
PA-01504	Gaegurin 5 (1-11)[A4L]	FLGLLFKVASK	Lipid Bilayer	Escherichia coli	Bacteria Gram Negative	Escherichia	Enterobacteriaceae	Enterobacterales	Gammaproteobacteria	Proteobacteria	Bacteria	MIC	Equal_to	200	2.30103		µg/ml	Inhibidor	http://www.ncbi.nlm.nih.gov/pubmed/14739294
PA-01505	Gaegurin 5 (1-11)[A4L]	FLGLLFKVASK	Lipid Bilayer	Shigella dysenteriae	Bacteria Gram Negative	Shigella	Enterobacteriaceae	Enterobacterales	Gammaproteobacteria	Proteobacteria	Bacteria	MIC	Equal_to	200	2.30103		µg/ml	Inhibidor	http://www.ncbi.nlm.nih.gov/pubmed/14739294
PA-01507	Gaegurin 5 (1-11)[A4L]	FLGLLFKVASK	Lipid Bilayer	Klebsiella pneumoniae	Bacteria Gram Negative	Klebsiella	Enterobacteriaceae	Enterobacterales	Gammaproteobacteria	Proteobacteria	Bacteria	MIC	Equal_to	100	2		µg/ml	Inhibidor	http://www.ncbi.nlm.nih.gov/pubmed/14739294
PA-01510	Gaegurin 5 (1-11)[A4K]	FLGKLFKVASK	Lipid Bilayer	Bacillus subtilis	Bacteria Gram Negative	Bacillus	Bacillaceae	Bacillales	Bacilli	Firmicutes	Bacteria	MIC	Equal_to	100	2		µg/ml	Inhibidor	http://www.ncbi.nlm.nih.gov/pubmed/14739294
PA-01511	Gaegurin 5 (1-11)[A4K]	FLGKLFKVASK	Lipid Bilayer	Micrococcus luteus	Bacteria Gram Positive	Micrococcus	Micrococcaceae	Actinomycetales	Actinobacteria	Actinobacteria	Bacteria	MIC	Equal_to	200	2.30103		µg/ml	Inhibidor	http://www.ncbi.nlm.nih.gov/pubmed/14739294
PA-01512	Gaegurin 5 (1-11)[A4K]	FLGKLFKVASK	Lipid Bilayer	Staphylococcus aureus	Bacteria Gram Positive	Staphylococcus	Staphylococcaceae	Bacillales	Bacilli	Firmicutes	Bacteria	MIC	Equal_to	200	2.30103		µg/ml	Inhibidor	http://www.ncbi.nlm.nih.gov/pubmed/14739294
PA-01514	Gaegurin 5 (1-11)[A4K]	FLGKLFKVASK	Lipid Bilayer	Escherichia coli	Bacteria Gram Negative	Escherichia	Enterobacteriaceae	Enterobacterales	Gammaproteobacteria	Proteobacteria	Bacteria	MIC	Equal_to	200	2.30103		µg/ml	Inhibidor	http://www.ncbi.nlm.nih.gov/pubmed/14739294
PA-01515	Gaegurin 5 (1-11)[A4K]	FLGKLFKVASK	Lipid Bilayer	Shigella dysenteriae	Bacteria Gram Negative	Shigella	Enterobacteriaceae	Enterobacterales	Gammaproteobacteria	Proteobacteria	Bacteria	MIC	Equal_to	200	2.30103		µg/ml	Inhibidor	http://www.ncbi.nlm.nih.gov/pubmed/14739294
PA-01517	Gaegurin 5 (1-11)[A4K]	FLGKLFKVASK	Lipid Bilayer	Klebsiella pneumoniae	Bacteria Gram Negative	Klebsiella	Enterobacteriaceae	Enterobacterales	Gammaproteobacteria	Proteobacteria	Bacteria	MIC	Equal_to	200	2.30103		µg/ml	Inhibidor	http://www.ncbi.nlm.nih.gov/pubmed/14739294
PA-01519	Gaegurin 5 (1-11)[A4K]	FLGKLFKVASK	Lipid Bilayer	Pseudomonas aeruginosa	Bacteria Gram Negative	Pseudomonas	Pseudomonadaceae	Pseudomonadales	Gammaproteobacteria	Proteobacteria	Bacteria	MIC	Equal_to	200	2.30103		µg/ml	Inhibidor	http://www.ncbi.nlm.nih.gov/pubmed/14739294
PA-01520	Gaegurin 5 (1-11)[A4F]	FLGFLFKVASK	Lipid Bilayer	Bacillus subtilis	Bacteria Gram Negative	Bacillus	Bacillaceae	Bacillales	Bacilli	Firmicutes	Bacteria	MIC	Equal_to	12.5	1.09691		µg/ml	Inhibidor	http://www.ncbi.nlm.nih.gov/pubmed/14739294
PA-01521	Gaegurin 5 (1-11)[A4F]	FLGFLFKVASK	Lipid Bilayer	Micrococcus luteus	Bacteria Gram Positive	Micrococcus	Micrococcaceae	Actinomycetales	Actinobacteria	Actinobacteria	Bacteria	MIC	Equal_to	12.5	1.09691		µg/ml	Inhibidor	http://www.ncbi.nlm.nih.gov/pubmed/14739294
PA-01522	Gaegurin 5 (1-11)[A4F]	FLGFLFKVASK	Lipid Bilayer	Staphylococcus aureus	Bacteria Gram Positive	Staphylococcus	Staphylococcaceae	Bacillales	Bacilli	Firmicutes	Bacteria	MIC	Equal_to	12.5	1.09691		µg/ml	Inhibidor	http://www.ncbi.nlm.nih.gov/pubmed/14739294
PA-01523	Gaegurin 5 (1-11)[A4F]	FLGFLFKVASK	Lipid Bilayer	Staphylococcus epidermidis	Bacteria Gram Positive	Staphylococcus	Staphylococcaceae	Bacillales	Bacilli	Firmicutes	Bacteria	MIC	Equal_to	50	1.69897		µg/ml	Inhibidor	http://www.ncbi.nlm.nih.gov/pubmed/14739294
PA-01524	Gaegurin 5 (1-11)[A4F]	FLGFLFKVASK	Lipid Bilayer	Escherichia coli	Bacteria Gram Negative	Escherichia	Enterobacteriaceae	Enterobacterales	Gammaproteobacteria	Proteobacteria	Bacteria	MIC	Equal_to	100	2		µg/ml	Inhibidor	http://www.ncbi.nlm.nih.gov/pubmed/14739294
PA-01525	Gaegurin 5 (1-11)[A4F]	FLGFLFKVASK	Lipid Bilayer	Shigella dysenteriae	Bacteria Gram Negative	Shigella	Enterobacteriaceae	Enterobacterales	Gammaproteobacteria	Proteobacteria	Bacteria	MIC	Equal_to	100	2		µg/ml	Inhibidor	http://www.ncbi.nlm.nih.gov/pubmed/14739294
PA-01527	Gaegurin 5 (1-11)[A4F]	FLGFLFKVASK	Lipid Bilayer	Klebsiella pneumoniae	Bacteria Gram Negative	Klebsiella	Enterobacteriaceae	Enterobacterales	Gammaproteobacteria	Proteobacteria	Bacteria	MIC	Equal_to	100	2		µg/ml	Inhibidor	http://www.ncbi.nlm.nih.gov/pubmed/14739294
PA-01530	Gaegurin 5 (1-11)[V8L]	FLGALFKLASK	Lipid Bilayer	Bacillus subtilis	Bacteria Gram Negative	Bacillus	Bacillaceae	Bacillales	Bacilli	Firmicutes	Bacteria	MIC	Equal_to	25	1.39794		µg/ml	Inhibidor	http://www.ncbi.nlm.nih.gov/pubmed/14739294
PA-01531	Gaegurin 5 (1-11)[V8L]	FLGALFKLASK	Lipid Bilayer	Micrococcus luteus	Bacteria Gram Positive	Micrococcus	Micrococcaceae	Actinomycetales	Actinobacteria	Actinobacteria	Bacteria	MIC	Equal_to	12.5	1.09691		µg/ml	Inhibidor	http://www.ncbi.nlm.nih.gov/pubmed/14739294
PA-01532	Gaegurin 5 (1-11)[V8L]	FLGALFKLASK	Lipid Bilayer	Staphylococcus aureus	Bacteria Gram Positive	Staphylococcus	Staphylococcaceae	Bacillales	Bacilli	Firmicutes	Bacteria	MIC	Equal_to	25	1.39794		µg/ml	Inhibidor	http://www.ncbi.nlm.nih.gov/pubmed/14739294
PA-01533	Gaegurin 5 (1-11)[V8L]	FLGALFKLASK	Lipid Bilayer	Staphylococcus epidermidis	Bacteria Gram Positive	Staphylococcus	Staphylococcaceae	Bacillales	Bacilli	Firmicutes	Bacteria	MIC	Equal_to	100	2		µg/ml	Inhibidor	http://www.ncbi.nlm.nih.gov/pubmed/14739294
PA-01534	Gaegurin 5 (1-11)[V8L]	FLGALFKLASK	Lipid Bilayer	Escherichia coli	Bacteria Gram Negative	Escherichia	Enterobacteriaceae	Enterobacterales	Gammaproteobacteria	Proteobacteria	Bacteria	MIC	Equal_to	100	2		µg/ml	Inhibidor	http://www.ncbi.nlm.nih.gov/pubmed/14739294
PA-01535	Gaegurin 5 (1-11)[V8L]	FLGALFKLASK	Lipid Bilayer	Shigella dysenteriae	Bacteria Gram Negative	Shigella	Enterobacteriaceae	Enterobacterales	Gammaproteobacteria	Proteobacteria	Bacteria	MIC	Equal_to	100	2		µg/ml	Inhibidor	http://www.ncbi.nlm.nih.gov/pubmed/14739294
PA-01537	Gaegurin 5 (1-11)[V8L]	FLGALFKLASK	Lipid Bilayer	Klebsiella pneumoniae	Bacteria Gram Negative	Klebsiella	Enterobacteriaceae	Enterobacterales	Gammaproteobacteria	Proteobacteria	Bacteria	MIC	Equal_to	200	2.30103		µg/ml	Inhibidor	http://www.ncbi.nlm.nih.gov/pubmed/14739294
PA-01539	Gaegurin 5 (1-11)[V8L]	FLGALFKLASK	Lipid Bilayer	Pseudomonas aeruginosa	Bacteria Gram Negative	Pseudomonas	Pseudomonadaceae	Pseudomonadales	Gammaproteobacteria	Proteobacteria	Bacteria	MIC	Equal_to	200	2.30103		µg/ml	Inhibidor	http://www.ncbi.nlm.nih.gov/pubmed/14739294
PA-01540	Gaegurin 5 (1-11)[V8K]	FLGALFKKASK	Lipid Bilayer	Bacillus subtilis	Bacteria Gram Negative	Bacillus	Bacillaceae	Bacillales	Bacilli	Firmicutes	Bacteria	MIC	Equal_to	100	2		µg/ml	Inhibidor	http://www.ncbi.nlm.nih.gov/pubmed/14739294
PA-01541	Gaegurin 5 (1-11)[V8K]	FLGALFKKASK	Lipid Bilayer	Micrococcus luteus	Bacteria Gram Positive	Micrococcus	Micrococcaceae	Actinomycetales	Actinobacteria	Actinobacteria	Bacteria	MIC	Equal_to	12.5	1.09691		µg/ml	Inhibidor	http://www.ncbi.nlm.nih.gov/pubmed/14739294
PA-01542	Gaegurin 5 (1-11)[V8K]	FLGALFKKASK	Lipid Bilayer	Staphylococcus aureus	Bacteria Gram Positive	Staphylococcus	Staphylococcaceae	Bacillales	Bacilli	Firmicutes	Bacteria	MIC	Equal_to	200	2.30103		µg/ml	Inhibidor	http://www.ncbi.nlm.nih.gov/pubmed/14739294
PA-01545	Gaegurin 5 (1-11)[V8K]	FLGALFKKASK	Lipid Bilayer	Shigella dysenteriae	Bacteria Gram Negative	Shigella	Enterobacteriaceae	Enterobacterales	Gammaproteobacteria	Proteobacteria	Bacteria	MIC	Equal_to	200	2.30103		µg/ml	Inhibidor	http://www.ncbi.nlm.nih.gov/pubmed/14739294
PA-01550	Gaegurin 5 (1-11)[V8F]	FLGALFKFASK	Lipid Bilayer	Bacillus subtilis	Bacteria Gram Negative	Bacillus	Bacillaceae	Bacillales	Bacilli	Firmicutes	Bacteria	MIC	Equal_to	25	1.39794		µg/ml	Inhibidor	http://www.ncbi.nlm.nih.gov/pubmed/14739294
PA-01551	Gaegurin 5 (1-11)[V8F]	FLGALFKFASK	Lipid Bilayer	Micrococcus luteus	Bacteria Gram Positive	Micrococcus	Micrococcaceae	Actinomycetales	Actinobacteria	Actinobacteria	Bacteria	MIC	Equal_to	25	1.39794		µg/ml	Inhibidor	http://www.ncbi.nlm.nih.gov/pubmed/14739294
PA-01552	Gaegurin 5 (1-11)[V8F]	FLGALFKFASK	Lipid Bilayer	Staphylococcus aureus	Bacteria Gram Positive	Staphylococcus	Staphylococcaceae	Bacillales	Bacilli	Firmicutes	Bacteria	MIC	Equal_to	50	1.69897		µg/ml	Inhibidor	http://www.ncbi.nlm.nih.gov/pubmed/14739294
PA-01553	Gaegurin 5 (1-11)[V8F]	FLGALFKFASK	Lipid Bilayer	Staphylococcus epidermidis	Bacteria Gram Positive	Staphylococcus	Staphylococcaceae	Bacillales	Bacilli	Firmicutes	Bacteria	MIC	Equal_to	100	2		µg/ml	Inhibidor	http://www.ncbi.nlm.nih.gov/pubmed/14739294
PA-01554	Gaegurin 5 (1-11)[V8F]	FLGALFKFASK	Lipid Bilayer	Escherichia coli	Bacteria Gram Negative	Escherichia	Enterobacteriaceae	Enterobacterales	Gammaproteobacteria	Proteobacteria	Bacteria	MIC	Equal_to	100	2		µg/ml	Inhibidor	http://www.ncbi.nlm.nih.gov/pubmed/14739294
PA-01555	Gaegurin 5 (1-11)[V8F]	FLGALFKFASK	Lipid Bilayer	Shigella dysenteriae	Bacteria Gram Negative	Shigella	Enterobacteriaceae	Enterobacterales	Gammaproteobacteria	Proteobacteria	Bacteria	MIC	Equal_to	100	2		µg/ml	Inhibidor	http://www.ncbi.nlm.nih.gov/pubmed/14739294
PA-01557	Gaegurin 5 (1-11)[V8F]	FLGALFKFASK	Lipid Bilayer	Klebsiella pneumoniae	Bacteria Gram Negative	Klebsiella	Enterobacteriaceae	Enterobacterales	Gammaproteobacteria	Proteobacteria	Bacteria	MIC	Equal_to	100	2		µg/ml	Inhibidor	http://www.ncbi.nlm.nih.gov/pubmed/14739294
PA-01560	Gaegurin 5 (1-11)[A4W][V8W]	FLGWLFKWASK	Lipid Bilayer	Bacillus subtilis	Bacteria Gram Negative	Bacillus	Bacillaceae	Bacillales	Bacilli	Firmicutes	Bacteria	MIC	Equal_to	3.2	0.50515		µg/ml	Inhibidor	http://www.ncbi.nlm.nih.gov/pubmed/14739294
PA-01561	Gaegurin 5 (1-11)[A4W][V8W]	FLGWLFKWASK	Lipid Bilayer	Micrococcus luteus	Bacteria Gram Positive	Micrococcus	Micrococcaceae	Actinomycetales	Actinobacteria	Actinobacteria	Bacteria	MIC	Equal_to	6.3	0.799341		µg/ml	Inhibidor	http://www.ncbi.nlm.nih.gov/pubmed/14739294
PA-01562	Gaegurin 5 (1-11)[A4W][V8W]	FLGWLFKWASK	Lipid Bilayer	Staphylococcus aureus	Bacteria Gram Positive	Staphylococcus	Staphylococcaceae	Bacillales	Bacilli	Firmicutes	Bacteria	MIC	Equal_to	3.2	0.50515		µg/ml	Inhibidor	http://www.ncbi.nlm.nih.gov/pubmed/14739294
PA-01563	Gaegurin 5 (1-11)[A4W][V8W]	FLGWLFKWASK	Lipid Bilayer	Staphylococcus epidermidis	Bacteria Gram Positive	Staphylococcus	Staphylococcaceae	Bacillales	Bacilli	Firmicutes	Bacteria	MIC	Equal_to	6.3	0.799341		µg/ml	Inhibidor	http://www.ncbi.nlm.nih.gov/pubmed/14739294
PA-01564	Gaegurin 5 (1-11)[A4W][V8W]	FLGWLFKWASK	Lipid Bilayer	Escherichia coli	Bacteria Gram Negative	Escherichia	Enterobacteriaceae	Enterobacterales	Gammaproteobacteria	Proteobacteria	Bacteria	MIC	Equal_to	12.5	1.09691		µg/ml	Inhibidor	http://www.ncbi.nlm.nih.gov/pubmed/14739294
PA-01565	Gaegurin 5 (1-11)[A4W][V8W]	FLGWLFKWASK	Lipid Bilayer	Shigella dysenteriae	Bacteria Gram Negative	Shigella	Enterobacteriaceae	Enterobacterales	Gammaproteobacteria	Proteobacteria	Bacteria	MIC	Equal_to	6.3	0.799341		µg/ml	Inhibidor	http://www.ncbi.nlm.nih.gov/pubmed/14739294
PA-01566	Gaegurin 5 (1-11)[A4W][V8W]	FLGWLFKWASK	Lipid Bilayer	Salmonella typhimurium	Bacteria Gram Negative	Salmonella	Enterobacteriaceae	Enterobacterales	Gammaproteobacteria	Proteobacteria	Bacteria	MIC	Equal_to	50	1.69897		µg/ml	Inhibidor	http://www.ncbi.nlm.nih.gov/pubmed/14739294
PA-01567	Gaegurin 5 (1-11)[A4W][V8W]	FLGWLFKWASK	Lipid Bilayer	Klebsiella pneumoniae	Bacteria Gram Negative	Klebsiella	Enterobacteriaceae	Enterobacterales	Gammaproteobacteria	Proteobacteria	Bacteria	MIC	Equal_to	12.5	1.09691		µg/ml	Inhibidor	http://www.ncbi.nlm.nih.gov/pubmed/14739294
PA-01569	Gaegurin 5 (1-11)[A4W][V8W]	FLGWLFKWASK	Lipid Bilayer	Pseudomonas aeruginosa	Bacteria Gram Negative	Pseudomonas	Pseudomonadaceae	Pseudomonadales	Gammaproteobacteria	Proteobacteria	Bacteria	MIC	Equal_to	50	1.69897		µg/ml	Inhibidor	http://www.ncbi.nlm.nih.gov/pubmed/14739294
PA-01582	Abaecin	YVPLPNVPQPGRRPFPTFPGQGPFNPKIKWPQGY	Lipid Bilayer	Agrobacterium tumefaciens Gembloux A	Bacteria Gram Negative	Agrobacterium	Rhizobiaceae	Rhizobiales	Alphaproteobacteria	Proteobacteria	Bacteria	MIC	Range	25—50	1.54846		µg/ml	Inhibidor	http://www.ncbi.nlm.nih.gov/pubmed/2298215
PA-01583	Abaecin	YVPLPNVPQPGRRPFPTFPGQGPFNPKIKWPQGY	Lipid Bilayer	Erwinia salicis NCPPB2530	Bacteria Gram Negative	Erwinia	Erwiniaceae	Enterobacterales	Gammaproteobacteria	Proteobacteria	Bacteria	MIC	Range	25—50	1.54846		µg/ml	Inhibidor	http://www.ncbi.nlm.nih.gov/pubmed/2298215
PA-01584	Abaecin	YVPLPNVPQPGRRPFPTFPGQGPFNPKIKWPQGY	Lipid Bilayer	Escherichia coli NCTC 9001	Bacteria Gram Negative	Escherichia	Enterobacteriaceae	Enterobacterales	Gammaproteobacteria	Proteobacteria	Bacteria	MIC	Range	25—50	1.54846		µg/ml	Inhibidor	http://www.ncbi.nlm.nih.gov/pubmed/2298215
PA-01585	Abaecin	YVPLPNVPQPGRRPFPTFPGQGPFNPKIKWPQGY	Lipid Bilayer	Escherichia coli NCTC 9001*	Bacteria Gram Negative	Escherichia	Enterobacteriaceae	Enterobacterales	Gammaproteobacteria	Proteobacteria	Bacteria	MIC	Range	10—25	1.19897		µg/ml	Inhibidor	http://www.ncbi.nlm.nih.gov/pubmed/2298215
PA-01586	Abaecin	YVPLPNVPQPGRRPFPTFPGQGPFNPKIKWPQGY	Lipid Bilayer	Escherichia coli K514	Bacteria Gram Negative	Escherichia	Enterobacteriaceae	Enterobacterales	Gammaproteobacteria	Proteobacteria	Bacteria	MIC	Range	10—25	1.19897		µg/ml	Inhibidor	http://www.ncbi.nlm.nih.gov/pubmed/2298215
PA-01587	Abaecin	YVPLPNVPQPGRRPFPTFPGQGPFNPKIKWPQGY	Lipid Bilayer	Pseudomonas syringae pv. tomato NCPPB 1105	Bacteria Gram Negative	Pseudomonas	Pseudomonadaceae	Pseudomonadales	Gammaproteobacteria	Proteobacteria	Bacteria	MIC	Range	25—50	1.54846		µg/ml	Inhibidor	http://www.ncbi.nlm.nih.gov/pubmed/2298215
PA-01588	Abaecin	YVPLPNVPQPGRRPFPTFPGQGPFNPKIKWPQGY	Lipid Bilayer	Bacillus megaterium QMB 1551	Bacteria Gram Negative	Bacillus	Bacillaceae	Bacillales	Bacilli	Firmicutes	Bacteria	MIC	Range	10—25	1.19897		µg/ml	Inhibidor	http://www.ncbi.nlm.nih.gov/pubmed/2298215
PA-01589	Abaecin	YVPLPNVPQPGRRPFPTFPGQGPFNPKIKWPQGY	Lipid Bilayer	Micrococcus lysodeikticus LMG 4050	Bacteria Gram Positive	Micrococcus	Micrococcaceae	Actinomycetales	Actinobacteria	Actinobacteria	Bacteria	MIC	Range	10—25	1.19897		µg/ml	Inhibidor	http://www.ncbi.nlm.nih.gov/pubmed/2298215
PA-01590	Abaecin	YVPLPNVPQPGRRPFPTFPGQGPFNPKIKWPQGY	Lipid Bilayer	Xanthomonas campestris pv. vesicatoria LMG 905	Bacteria Gram Negative	Xanthomonas	Xanthomonadaceae	Xanthomonadales	Gammaproteobacteria	Proteobacteria	Bacteria	MIC	Range	5—10	0.849485		µg/ml	Inhibidor	http://www.ncbi.nlm.nih.gov/pubmed/2298215
PA-01591	Abaecin	YVPLPNVPQPGRRPFPTFPGQGPFNPKIKWPQGY	Lipid Bilayer	Xanthomonas campestris pv. vesicatoria LMG 905	Bacteria Gram Negative	Xanthomonas	Xanthomonadaceae	Xanthomonadales	Gammaproteobacteria	Proteobacteria	Bacteria	MIC	Range	10—25	1.19897		µg/ml	Inhibidor	http://www.ncbi.nlm.nih.gov/pubmed/2298215
PA-01592	Abaecin	YVPLPNVPQPGRRPFPTFPGQGPFNPKIKWPQGY	Lipid Bilayer	Xanthomonas campestris pv. vesicatoria LMG 905	Bacteria Gram Negative	Xanthomonas	Xanthomonadaceae	Xanthomonadales	Gammaproteobacteria	Proteobacteria	Bacteria	MIC	Range	50—100	1.84949		µg/ml	Inhibidor	http://www.ncbi.nlm.nih.gov/pubmed/2298215
PA-01593	Antibacterial peptide PMAP-36, Myeloid antibacterial peptide 36	GRFRRLRKKTRKRLKKIGKVLKWIPPIVGSIPLGCG	Lipid Bilayer	Escherichia coli ML—35	Bacteria Gram Negative	Escherichia	Enterobacteriaceae	Enterobacterales	Gammaproteobacteria	Proteobacteria	Bacteria	MIC	Equal_to	49.8862	1.69798		µg/ml	Inhibidor	http://www.ncbi.nlm.nih.gov/pubmed/8293820
PA-01594	Antibacterial peptide PMAP-36, Myeloid antibacterial peptide 36	GRFRRLRKKTRKRLKKIGKVLKWIPPIVGSIPLGCG	Lipid Bilayer	Escherichia coli ATCC 25922	Bacteria Gram Negative	Escherichia	Enterobacteriaceae	Enterobacterales	Gammaproteobacteria	Proteobacteria	Bacteria	MIC	Equal_to	49.8862	1.69798		µg/ml	Inhibidor	http://www.ncbi.nlm.nih.gov/pubmed/31491551
PA-01595	Antibacterial peptide PMAP-36, Myeloid antibacterial peptide 36	GRFRRLRKKTRKRLKKIGKVLKWIPPIVGSIPLGCG	Lipid Bilayer	Salmonella typhimurium ATCC 14028	Bacteria Gram Negative	Salmonella	Enterobacteriaceae	Enterobacterales	Gammaproteobacteria	Proteobacteria	Bacteria	MIC	Equal_to	199.545	2.30004		µg/ml	Inhibidor	http://www.ncbi.nlm.nih.gov/pubmed/31491551
PA-01596	Antibacterial peptide PMAP-36, Myeloid antibacterial peptide 36	GRFRRLRKKTRKRLKKIGKVLKWIPPIVGSIPLGCG	Lipid Bilayer	Pseudomonas aeruginosa ATCC 25873	Bacteria Gram Negative	Pseudomonas	Pseudomonadaceae	Pseudomonadales	Gammaproteobacteria	Proteobacteria	Bacteria	MIC	Equal_to	12.4715	1.09592		µg/ml	Inhibidor	http://www.ncbi.nlm.nih.gov/pubmed/31491551
PA-01597	Antibacterial peptide PMAP-36, Myeloid antibacterial peptide 36	GRFRRLRKKTRKRLKKIGKVLKWIPPIVGSIPLGCG	Lipid Bilayer	Bacillus megaterium	Bacteria Gram Negative	Bacillus	Bacillaceae	Bacillales	Bacilli	Firmicutes	Bacteria	MIC	Equal_to	12.4715	1.09592		µg/ml	Inhibidor	http://www.ncbi.nlm.nih.gov/pubmed/31491551
PA-01598	Antibacterial peptide PMAP-36, Myeloid antibacterial peptide 36	GRFRRLRKKTRKRLKKIGKVLKWIPPIVGSIPLGCG	Lipid Bilayer	Staphylococcus aureus ATCC 25923	Bacteria Gram Positive	Staphylococcus	Staphylococcaceae	Bacillales	Bacilli	Firmicutes	Bacteria	MIC	Equal_to	24.9431	1.39695		µg/ml	Inhibidor	http://www.ncbi.nlm.nih.gov/pubmed/31491551
PA-01600	Antibacterial peptide PMAP-36, Myeloid antibacterial peptide 36	GRFRRLRKKTRKRLKKIGKVLKWIPPIVGSIPLGCG	Lipid Bilayer	Staphylococcus aureus ATCC 25923	Bacteria Gram Positive	Staphylococcus	Staphylococcaceae	Bacillales	Bacilli	Firmicutes	Bacteria	MIC	Equal_to	0.025	-1.60206		µg/ml	Excluido	http://www.ncbi.nlm.nih.gov/pubmed/31491551
PA-01601	Antibacterial peptide PMAP-36, Myeloid antibacterial peptide 36	GRFRRLRKKTRKRLKKIGKVLKWIPPIVGSIPLGCG	Lipid Bilayer	Staphylococcus epidermidis LY8	Bacteria Gram Positive	Staphylococcus	Staphylococcaceae	Bacillales	Bacilli	Firmicutes	Bacteria	MIC	Equal_to	50	1.69897		µg/ml	Inhibidor	http://www.ncbi.nlm.nih.gov/pubmed/31491551
PA-01602	Antibacterial peptide PMAP-36, Myeloid antibacterial peptide 36	GRFRRLRKKTRKRLKKIGKVLKWIPPIVGSIPLGCG	Lipid Bilayer	Listeria monocytogenes CICC 21533	Bacteria Gram Positive	Listeria	Listeriaceae	Bacillales	Bacilli	Firmicutes	Bacteria	MIC	Equal_to	500	2.69897		µg/ml	Inhibidor	http://www.ncbi.nlm.nih.gov/pubmed/31491551
PA-01603	Antibacterial peptide PMAP-36, Myeloid antibacterial peptide 36	GRFRRLRKKTRKRLKKIGKVLKWIPPIVGSIPLGCG	Lipid Bilayer	Bacillus subtilis CICC 24434	Bacteria Gram Negative	Bacillus	Bacillaceae	Bacillales	Bacilli	Firmicutes	Bacteria	MIC	Equal_to	12.5	1.09691		µg/ml	Inhibidor	http://www.ncbi.nlm.nih.gov/pubmed/31491551
PA-01604	Antibacterial peptide PMAP-36, Myeloid antibacterial peptide 36	GRFRRLRKKTRKRLKKIGKVLKWIPPIVGSIPLGCG	Lipid Bilayer	Salmonella choleraesuis C78—1	Bacteria Gram Negative	Salmonella	Enterobacteriaceae	Enterobacterales	Gammaproteobacteria	Proteobacteria	Bacteria	MIC	Equal_to	6.25	0.79588		µg/ml	Inhibidor	http://www.ncbi.nlm.nih.gov/pubmed/31491551
PA-01605	Antibacterial peptide PMAP-36, Myeloid antibacterial peptide 36	GRFRRLRKKTRKRLKKIGKVLKWIPPIVGSIPLGCG	Lipid Bilayer	Salmonella typhimurium SL1344	Bacteria Gram Negative	Salmonella	Enterobacteriaceae	Enterobacterales	Gammaproteobacteria	Proteobacteria	Bacteria	MIC	Equal_to	25	1.39794		µg/ml	Inhibidor	http://www.ncbi.nlm.nih.gov/pubmed/31491551
PA-01606	Antibacterial peptide PMAP-36, Myeloid antibacterial peptide 36	GRFRRLRKKTRKRLKKIGKVLKWIPPIVGSIPLGCG	Lipid Bilayer	Pasteurella avium C48—3	Bacteria Gram Negative	Avibacterium	Pasteurellaceae	Pasteurellales	Gammaproteobacteria	Proteobacteria	Bacteria	MIC	Equal_to	50	1.69897		µg/ml	Inhibidor	http://www.ncbi.nlm.nih.gov/pubmed/31491551
PA-01607	Antibacterial peptide PMAP-36, Myeloid antibacterial peptide 36	GRFRRLRKKTRKRLKKIGKVLKWIPPIVGSIPLGCG	Lipid Bilayer	Salmonella enteritidis	Bacteria Gram Negative	Salmonella	Enterobacteriaceae	Enterobacterales	Gammaproteobacteria	Proteobacteria	Bacteria	MIC	Equal_to	12.5	1.09691		µg/ml	Inhibidor	http://www.ncbi.nlm.nih.gov/pubmed/31491551
PA-01609	Antibacterial peptide PMAP-37, Myeloid antibacterial peptide 37	GLLSRLRDFLSDRGRRLGEKIERIGQKIKDLSEFFQS	Lipid Bilayer	Escherichia coli ML—35	Bacteria Gram Negative	Escherichia	Enterobacteriaceae	Enterobacterales	Gammaproteobacteria	Proteobacteria	Bacteria	MIC	Equal_to	8.72994	0.941011		µg/ml	Inhibidor	http://www.ncbi.nlm.nih.gov/pubmed/7737198
PA-01610	Antibacterial peptide PMAP-37, Myeloid antibacterial peptide 37	GLLSRLRDFLSDRGRRLGEKIERIGQKIKDLSEFFQS	Lipid Bilayer	Escherichia coli ATCC 25922	Bacteria Gram Negative	Escherichia	Enterobacteriaceae	Enterobacterales	Gammaproteobacteria	Proteobacteria	Bacteria	MIC	Equal_to	4.36497	0.639981		µg/ml	Inhibidor	http://www.ncbi.nlm.nih.gov/pubmed/31437351
PA-01611	Antibacterial peptide PMAP-37, Myeloid antibacterial peptide 37	GLLSRLRDFLSDRGRRLGEKIERIGQKIKDLSEFFQS	Lipid Bilayer	Escherichia coli D21	Bacteria Gram Negative	Escherichia	Enterobacteriaceae	Enterobacterales	Gammaproteobacteria	Proteobacteria	Bacteria	MIC	Equal_to	8.72994	0.941011		µg/ml	Inhibidor	http://www.ncbi.nlm.nih.gov/pubmed/31858653
PA-01612	Antibacterial peptide PMAP-37, Myeloid antibacterial peptide 37	GLLSRLRDFLSDRGRRLGEKIERIGQKIKDLSEFFQS	Lipid Bilayer	Salmonella typhimurium ATCC 14028	Bacteria Gram Negative	Salmonella	Enterobacteriaceae	Enterobacterales	Gammaproteobacteria	Proteobacteria	Bacteria	MIC	Equal_to	17.4599	1.24204		µg/ml	Inhibidor	http://www.ncbi.nlm.nih.gov/pubmed/31858653
PA-01613	Antibacterial peptide PMAP-37, Myeloid antibacterial peptide 37	GLLSRLRDFLSDRGRRLGEKIERIGQKIKDLSEFFQS	Lipid Bilayer	Pseudomonas aeruginosa ATCC 27853	Bacteria Gram Negative	Pseudomonas	Pseudomonadaceae	Pseudomonadales	Gammaproteobacteria	Proteobacteria	Bacteria	MIC	Equal_to	8.72994	0.941011		µg/ml	Inhibidor	http://www.ncbi.nlm.nih.gov/pubmed/31858653
PA-01614	Antibacterial peptide PMAP-37, Myeloid antibacterial peptide 37	GLLSRLRDFLSDRGRRLGEKIERIGQKIKDLSEFFQS	Lipid Bilayer	Bacillus megaterium Bm11	Bacteria Gram Negative	Bacillus	Bacillaceae	Bacillales	Bacilli	Firmicutes	Bacteria	MIC	Equal_to	17.4599	1.24204		µg/ml	Inhibidor	http://www.ncbi.nlm.nih.gov/pubmed/31858653
PA-01615	Antibacterial peptide PMAP-37, Myeloid antibacterial peptide 37	GLLSRLRDFLSDRGRRLGEKIERIGQKIKDLSEFFQS	Lipid Bilayer	Bacillus megaterium	Bacteria Gram Negative	Bacillus	Bacillaceae	Bacillales	Bacilli	Firmicutes	Bacteria	MIC	Equal_to	17.4599	1.24204		µg/ml	Inhibidor	http://www.ncbi.nlm.nih.gov/pubmed/31858653
PA-01616	Antibacterial peptide PMAP-37, Myeloid antibacterial peptide 37	GLLSRLRDFLSDRGRRLGEKIERIGQKIKDLSEFFQS	Lipid Bilayer	Staphylococcus aureus ATCC 25923	Bacteria Gram Positive	Staphylococcus	Staphylococcaceae	Bacillales	Bacilli	Firmicutes	Bacteria	MIC	Equal_to	139.679	2.14513		µg/ml	Inhibidor	http://www.ncbi.nlm.nih.gov/pubmed/31858653
PA-01617	Antibacterial peptide PMAP-37, Myeloid antibacterial peptide 37	GLLSRLRDFLSDRGRRLGEKIERIGQKIKDLSEFFQS	Lipid Bilayer	Staphylococcus aureus Cowan 1	Bacteria Gram Positive	Staphylococcus	Staphylococcaceae	Bacillales	Bacilli	Firmicutes	Bacteria	MIC	Equal_to	279.358	2.44616		µg/ml	Inhibidor	http://www.ncbi.nlm.nih.gov/pubmed/31858653
PA-01618	Antibacterial peptide PMAP-37, Myeloid antibacterial peptide 37	GLLSRLRDFLSDRGRRLGEKIERIGQKIKDLSEFFQS	Lipid Bilayer	Staphylococcus aureus ATCC 25923	Bacteria Gram Positive	Staphylococcus	Staphylococcaceae	Bacillales	Bacilli	Firmicutes	Bacteria	MIC	Equal_to	0.049	-1.3098		µg/ml	Inhibidor	http://www.ncbi.nlm.nih.gov/pubmed/31858653
PA-01619	Antibacterial peptide PMAP-37, Myeloid antibacterial peptide 37	GLLSRLRDFLSDRGRRLGEKIERIGQKIKDLSEFFQS	Lipid Bilayer	Staphylococcus epidermidis LY8	Bacteria Gram Positive	Staphylococcus	Staphylococcaceae	Bacillales	Bacilli	Firmicutes	Bacteria	MIC	Equal_to	25	1.39794		µg/ml	Inhibidor	http://www.ncbi.nlm.nih.gov/pubmed/31858653
PA-01620	Antibacterial peptide PMAP-37, Myeloid antibacterial peptide 37	GLLSRLRDFLSDRGRRLGEKIERIGQKIKDLSEFFQS	Lipid Bilayer	Listeria monocytogenes CICC 21533	Bacteria Gram Positive	Listeria	Listeriaceae	Bacillales	Bacilli	Firmicutes	Bacteria	MIC	Equal_to	125	2.09691		µg/ml	Inhibidor	http://www.ncbi.nlm.nih.gov/pubmed/31858653
PA-01621	Antibacterial peptide PMAP-37, Myeloid antibacterial peptide 37	GLLSRLRDFLSDRGRRLGEKIERIGQKIKDLSEFFQS	Lipid Bilayer	Bacillus subtilis CICC 24434	Bacteria Gram Negative	Bacillus	Bacillaceae	Bacillales	Bacilli	Firmicutes	Bacteria	MIC	Equal_to	1.56	0.193125		µg/ml	Inhibidor	http://www.ncbi.nlm.nih.gov/pubmed/31858653
PA-01622	Antibacterial peptide PMAP-37, Myeloid antibacterial peptide 37	GLLSRLRDFLSDRGRRLGEKIERIGQKIKDLSEFFQS	Lipid Bilayer	Salmonella choleraesuis C78—1	Bacteria Gram Negative	Salmonella	Enterobacteriaceae	Enterobacterales	Gammaproteobacteria	Proteobacteria	Bacteria	MIC	Equal_to	1.56	0.193125		µg/ml	Inhibidor	http://www.ncbi.nlm.nih.gov/pubmed/31858653
PA-01623	Antibacterial peptide PMAP-37, Myeloid antibacterial peptide 37	GLLSRLRDFLSDRGRRLGEKIERIGQKIKDLSEFFQS	Lipid Bilayer	Salmonella typhimurium SL1344	Bacteria Gram Negative	Salmonella	Enterobacteriaceae	Enterobacterales	Gammaproteobacteria	Proteobacteria	Bacteria	MIC	Equal_to	3.125	0.49485		µg/ml	Inhibidor	http://www.ncbi.nlm.nih.gov/pubmed/31858653
PA-01624	Antibacterial peptide PMAP-37, Myeloid antibacterial peptide 37	GLLSRLRDFLSDRGRRLGEKIERIGQKIKDLSEFFQS	Lipid Bilayer	Pasteurella avium C48—3	Bacteria Gram Negative	Avibacterium	Pasteurellaceae	Pasteurellales	Gammaproteobacteria	Proteobacteria	Bacteria	MIC	Equal_to	3.125	0.49485		µg/ml	Inhibidor	http://www.ncbi.nlm.nih.gov/pubmed/31858653
PA-01625	Antibacterial peptide PMAP-37, Myeloid antibacterial peptide 37	GLLSRLRDFLSDRGRRLGEKIERIGQKIKDLSEFFQS	Lipid Bilayer	Escherichia coli E44813	Bacteria Gram Negative	Escherichia	Enterobacteriaceae	Enterobacterales	Gammaproteobacteria	Proteobacteria	Bacteria	MIC	Equal_to	25	1.39794		µg/ml	Inhibidor	http://www.ncbi.nlm.nih.gov/pubmed/31858653
PA-01627	Antibacterial peptide PMAP-37, Myeloid antibacterial peptide 37	GLLSRLRDFLSDRGRRLGEKIERIGQKIKDLSEFFQS	Lipid Bilayer	Mycobacterium avium	Bacteria No Gram	Mycobacterium	Mycobacteriaceae	Corynebacteriales	Actinomycetia	Actinobacteria	Bacteria	MIC	Equal_to	3.125	0.49485		µg/ml	Inhibidor	http://www.ncbi.nlm.nih.gov/pubmed/31858653
PA-01628	Antibacterial peptide PMAP-37, Myeloid antibacterial peptide 37	GLLSRLRDFLSDRGRRLGEKIERIGQKIKDLSEFFQS	Lipid Bilayer	Escherichia coli CICC 10004	Bacteria Gram Negative	Escherichia	Enterobacteriaceae	Enterobacterales	Gammaproteobacteria	Proteobacteria	Bacteria	MIC	Equal_to	25	1.39794		µg/ml	Inhibidor	http://www.ncbi.nlm.nih.gov/pubmed/31858653
PA-01629	Lactoferricin B (4-14), Lfcin B (20-30)	RRWQWRMKKLG	Lipid Bilayer	Escherichia coli	Bacteria Gram Negative	Escherichia	Enterobacteriaceae	Enterobacterales	Gammaproteobacteria	Proteobacteria	Bacteria	MIC	Equal_to	30.8974	1.48992		µg/ml	Inhibidor	http://www.ncbi.nlm.nih.gov/pubmed/16352849
PA-01630	Lactoferricin B (4-14), Lfcin B (20-30)	RRWQWRMKKLG	Lipid Bilayer	Staphylococcus aureus	Bacteria Gram Positive	Staphylococcus	Staphylococcaceae	Bacillales	Bacilli	Firmicutes	Bacteria	MIC	Equal_to	30.8974	1.48992		µg/ml	Inhibidor	http://www.ncbi.nlm.nih.gov/pubmed/21607695
PA-01631	Lactoferricin B (4-14), Lfcin B (20-30)	RRWQWRMKKLG	Lipid Bilayer	Escherichia coli ATCC 25922	Bacteria Gram Negative	Escherichia	Enterobacteriaceae	Enterobacterales	Gammaproteobacteria	Proteobacteria	Bacteria	MIC	Equal_to	32	1.50515		µg/ml	Inhibidor	http://www.ncbi.nlm.nih.gov/pubmed/20844765
PA-01633	Lactoferricin B (4-14), Lfcin B (20-30)	RRWQWRMKKLG	Lipid Bilayer	Escherichia coli K88	Bacteria Gram Negative	Escherichia	Enterobacteriaceae	Enterobacterales	Gammaproteobacteria	Proteobacteria	Bacteria	MIC	Equal_to	64	1.80618		µg/ml	Inhibidor	http://www.ncbi.nlm.nih.gov/pubmed/21607695
PA-01635	Lactoferricin B (4-14), Lfcin B (20-30)	RRWQWRMKKLG	Lipid Bilayer	Salmonella enterica CMCC 50020	Bacteria Gram Negative	Salmonella	Enterobacteriaceae	Enterobacterales	Gammaproteobacteria	Proteobacteria	Bacteria	MIC	Equal_to	128	2.10721		µg/ml	Inhibidor	http://www.ncbi.nlm.nih.gov/pubmed/21607695
PA-01637	Lactoferricin B (4-14), Lfcin B (20-30)	RRWQWRMKKLG	Lipid Bilayer	Salmonella typhimurium CMCC 50013	Bacteria Gram Negative	Salmonella	Enterobacteriaceae	Enterobacterales	Gammaproteobacteria	Proteobacteria	Bacteria	MIC	Equal_to	64	1.80618		µg/ml	Inhibidor	http://www.ncbi.nlm.nih.gov/pubmed/21607695
PA-01639	Lactoferricin B (4-14), Lfcin B (20-30)	RRWQWRMKKLG	Lipid Bilayer	Pseudomonas aeruginosa ATCC 27853	Bacteria Gram Negative	Pseudomonas	Pseudomonadaceae	Pseudomonadales	Gammaproteobacteria	Proteobacteria	Bacteria	MIC	Equal_to	256	2.40824		µg/ml	Inhibidor	http://www.ncbi.nlm.nih.gov/pubmed/21607695
PA-01640	Lactoferricin B (4-14), Lfcin B (20-30)	RRWQWRMKKLG	Lipid Bilayer	Staphylococcus aureus ATCC 25923	Bacteria Gram Positive	Staphylococcus	Staphylococcaceae	Bacillales	Bacilli	Firmicutes	Bacteria	MIC	Equal_to	128	2.10721		µg/ml	Inhibidor	http://www.ncbi.nlm.nih.gov/pubmed/21607695
PA-01641	Lactoferricin B (4-14), Lfcin B (20-30)	RRWQWRMKKLG	Lipid Bilayer	Bacillus subtilis ATCC 6633	Bacteria Gram Negative	Bacillus	Bacillaceae	Bacillales	Bacilli	Firmicutes	Bacteria	MIC	Equal_to	8	0.90309		µg/ml	Inhibidor	http://www.ncbi.nlm.nih.gov/pubmed/21607695
PA-01646	Lactoferricin B (4-14), Lfcin B (20-30)	RRWQWRMKKLG	Lipid Bilayer	Escherichia coli ATCC 25922	Bacteria Gram Negative	Escherichia	Enterobacteriaceae	Enterobacterales	Gammaproteobacteria	Proteobacteria	Bacteria	MIC	Equal_to	50.0538	1.69944		µg/ml	Inhibidor	http://www.ncbi.nlm.nih.gov/pubmed/21607695
PA-01648	Lactoferricin B (4-14), Lfcin B (20-30)	RRWQWRMKKLG	Lipid Bilayer	Enterococcus faecalis ATCC 29212	Bacteria Gram Positive	Enterococcus	Enterococcaceae	Lactobacillales	Bacilli	Firmicutes	Bacteria	MIC	Equal_to	100.108	2.00047		µg/ml	Inhibidor	http://www.ncbi.nlm.nih.gov/pubmed/21607695
PA-01650	Lactoferricin B (4-14), Lfcin B (20-30)	RRWQWRMKKLG	Lipid Bilayer	Escherichia coli ATCC 11775	Bacteria Gram Negative	Escherichia	Enterobacteriaceae	Enterobacterales	Gammaproteobacteria	Proteobacteria	Bacteria	MIC	Equal_to	200.833	2.30284		µg/ml	Inhibidor	http://www.ncbi.nlm.nih.gov/pubmed/21607695
PA-01652	Lactoferricin B (4-14), Lfcin B (20-30)	RRWQWRMKKLG	Lipid Bilayer	Escherichia coli ATCC 43827	Bacteria Gram Negative	Escherichia	Enterobacteriaceae	Enterobacterales	Gammaproteobacteria	Proteobacteria	Bacteria	MIC	Equal_to	100.417	2.00181		µg/ml	Inhibidor	http://www.ncbi.nlm.nih.gov/pubmed/21607695
PA-01654	Lactoferricin B (4-14), Lfcin B (20-30)	RRWQWRMKKLG	Lipid Bilayer	Staphylococcus aureus ATCC 25923	Bacteria Gram Positive	Staphylococcus	Staphylococcaceae	Bacillales	Bacilli	Firmicutes	Bacteria	MIC	Equal_to	200.833	2.30284		µg/ml	Inhibidor	http://www.ncbi.nlm.nih.gov/pubmed/21607695
PA-01661	PW2	HPLKQYWWRPSI	Lipid Bilayer	Candida albicans	Hongo	Candida	Saccharomycetaceae	Saccharomycetales	Saccharomycetes	Ascomycota	Fungi	MIC	Range	12.5—25	1.24743		µg/ml	Inhibidor	http://www.ncbi.nlm.nih.gov/pubmed/11849705
PA-01662	PW2	HPLKQYWWRPSI	Lipid Bilayer	Aspergillus nidulans	Hongo	Aspergillus	Trichocomaceae	Eurotiales	Eurotiomycetes	Ascomycota	Fungi	MIC	Range	25—50	1.54846		µg/ml	Inhibidor	http://www.ncbi.nlm.nih.gov/pubmed/11849705
PA-01692	Histatin 5 (13-24), Histatin 8	KFHEKHHSHRGY	Lipid Bilayer	Acinetobacter baumannii ATCC 19606	Bacteria Gram Negative	Acinetobacter	Moraxellaceae	Pseudomonadales	Gammaproteobacteria	Proteobacteria	Bacteria	MIC	Equal_to	32	1.50515		µg/ml	Inhibidor	http://www.ncbi.nlm.nih.gov/pubmed/30570475
PA-01693	Histatin 5 (13-24), Histatin 8	KFHEKHHSHRGY	Lipid Bilayer	Acinetobacter baumannii ATCC 19606R	Bacteria Gram Negative	Acinetobacter	Moraxellaceae	Pseudomonadales	Gammaproteobacteria	Proteobacteria	Bacteria	MIC	Equal_to	32	1.50515		µg/ml	Inhibidor	http://www.ncbi.nlm.nih.gov/pubmed/30570475
PA-01705	Human Cathelicidin, CAP-18, hCAP-18, LL-37	LLGDFFRKSKEKIGKEFKRIVQRIKDFLRNLVPRTES	Lipid Bilayer	Bacillus subtilis KCTC 2213	Bacteria Gram Negative	Bacillus	Bacillaceae	Bacillales	Bacilli	Firmicutes	Bacteria	MIC	Equal_to	8	0.90309		µg/ml	Inhibidor	http://www.ncbi.nlm.nih.gov/pubmed/15980359
PA-01707	Human Cathelicidin, CAP-18, hCAP-18, LL-37	LLGDFFRKSKEKIGKEFKRIVQRIKDFLRNLVPRTES	Lipid Bilayer	Enterococcus faecium CCARM 5028	Bacteria Gram Positive	Enterococcus	Enterococcaceae	Lactobacillales	Bacilli	Firmicutes	Bacteria	MIC	Equal_to	32	1.50515		µg/ml	Inhibidor	http://www.ncbi.nlm.nih.gov/pubmed/19029324
PA-01708	Human Cathelicidin, CAP-18, hCAP-18, LL-37	LLGDFFRKSKEKIGKEFKRIVQRIKDFLRNLVPRTES	Lipid Bilayer	Listeria monocytogenes KCTC 19111	Bacteria Gram Positive	Listeria	Listeriaceae	Bacillales	Bacilli	Firmicutes	Bacteria	MIC	Equal_to	32	1.50515		µg/ml	Inhibidor	http://www.ncbi.nlm.nih.gov/pubmed/15616311
PA-01710	Human Cathelicidin, CAP-18, hCAP-18, LL-37	LLGDFFRKSKEKIGKEFKRIVQRIKDFLRNLVPRTES	Lipid Bilayer	Escherichia coli KCTC 1039	Bacteria Gram Negative	Escherichia	Enterobacteriaceae	Enterobacterales	Gammaproteobacteria	Proteobacteria	Bacteria	MIC	Equal_to	32	1.50515		µg/ml	Inhibidor	http://www.ncbi.nlm.nih.gov/pubmed/16165250
PA-01712	Human Cathelicidin, CAP-18, hCAP-18, LL-37	LLGDFFRKSKEKIGKEFKRIVQRIKDFLRNLVPRTES	Lipid Bilayer	Citrobacter freundii KCTC 2359	Bacteria Gram Negative	Citrobacter	Enterobacteriaceae	Enterobacterales	Gammaproteobacteria	Proteobacteria	Bacteria	MIC	Equal_to	64	1.80618		µg/ml	Inhibidor	http://www.ncbi.nlm.nih.gov/pubmed/20399752
PA-01718	Human Cathelicidin, CAP-18, hCAP-18, LL-37	LLGDFFRKSKEKIGKEFKRIVQRIKDFLRNLVPRTES	Lipid Bilayer	Pseudomonas aeruginosa	Bacteria Gram Negative	Pseudomonas	Pseudomonadaceae	Pseudomonadales	Gammaproteobacteria	Proteobacteria	Bacteria	MIC	Range	4—64	1.20412		µg/ml	Inhibidor	http://www.ncbi.nlm.nih.gov/pubmed/28017866
PA-01721	Human Cathelicidin, CAP-18, hCAP-18, LL-37	LLGDFFRKSKEKIGKEFKRIVQRIKDFLRNLVPRTES	Lipid Bilayer	Stenotrophomonas maltophilia	Bacteria Gram Negative	Stenotrophomonas	Xanthomonadaceae	Xanthomonadales	Gammaproteobacteria	Proteobacteria	Bacteria	MIC	Range	2—32	0.90309		µg/ml	Inhibidor	http://www.ncbi.nlm.nih.gov/pubmed/28525841
PA-01723	Human Cathelicidin, CAP-18, hCAP-18, LL-37	LLGDFFRKSKEKIGKEFKRIVQRIKDFLRNLVPRTES	Lipid Bilayer	Pseudomonas aeruginosa ATCC 27853	Bacteria Gram Negative	Pseudomonas	Pseudomonadaceae	Pseudomonadales	Gammaproteobacteria	Proteobacteria	Bacteria	MIC	Equal_to	11.2332	1.0505		µg/ml	Inhibidor	http://www.ncbi.nlm.nih.gov/pubmed/27025629
PA-01724	Human Cathelicidin, CAP-18, hCAP-18, LL-37	LLGDFFRKSKEKIGKEFKRIVQRIKDFLRNLVPRTES	Lipid Bilayer	Pseudomonas aeruginosa 15159	Bacteria Gram Negative	Pseudomonas	Pseudomonadaceae	Pseudomonadales	Gammaproteobacteria	Proteobacteria	Bacteria	MIC	Equal_to	11.2332	1.0505		µg/ml	Inhibidor	http://www.ncbi.nlm.nih.gov/pubmed/31849888
PA-01725	Human Cathelicidin, CAP-18, hCAP-18, LL-37	LLGDFFRKSKEKIGKEFKRIVQRIKDFLRNLVPRTES	Lipid Bilayer	Staphylococcus aureus ATCC 29213	Bacteria Gram Positive	Staphylococcus	Staphylococcaceae	Bacillales	Bacilli	Firmicutes	Bacteria	MIC	Equal_to	22.4663	1.35153		µg/ml	Inhibidor	http://www.ncbi.nlm.nih.gov/pubmed/31114762
PA-01726	Human Cathelicidin, CAP-18, hCAP-18, LL-37	LLGDFFRKSKEKIGKEFKRIVQRIKDFLRNLVPRTES	Lipid Bilayer	Staphylococcus aureus FDA 486	Bacteria Gram Positive	Staphylococcus	Staphylococcaceae	Bacillales	Bacilli	Firmicutes	Bacteria	MIC	Equal_to	11.2332	1.0505		µg/ml	Inhibidor	http://www.ncbi.nlm.nih.gov/pubmed/29959905
PA-01727	Human Cathelicidin, CAP-18, hCAP-18, LL-37	LLGDFFRKSKEKIGKEFKRIVQRIKDFLRNLVPRTES	Lipid Bilayer	Staphylococcus aureus 2844	Bacteria Gram Positive	Staphylococcus	Staphylococcaceae	Bacillales	Bacilli	Firmicutes	Bacteria	MIC	Equal_to	22.4663	1.35153		µg/ml	Inhibidor	http://www.ncbi.nlm.nih.gov/pubmed/29959905
PA-01730	Human Cathelicidin, CAP-18, hCAP-18, LL-37	LLGDFFRKSKEKIGKEFKRIVQRIKDFLRNLVPRTES	Lipid Bilayer	Escherichia coli DH5alpha	Bacteria Gram Negative	Escherichia	Enterobacteriaceae	Enterobacterales	Gammaproteobacteria	Proteobacteria	Bacteria	MIC	Equal_to	0.853721	-0.0686839		µg/ml	Inhibidor	http://www.ncbi.nlm.nih.gov/pubmed/29959905
PA-01731	Human Cathelicidin, CAP-18, hCAP-18, LL-37	LLGDFFRKSKEKIGKEFKRIVQRIKDFLRNLVPRTES	Lipid Bilayer	Escherichia coli ML—35p	Bacteria Gram Negative	Escherichia	Enterobacteriaceae	Enterobacterales	Gammaproteobacteria	Proteobacteria	Bacteria	MIC	Equal_to	5.39192	0.731744		µg/ml	Inhibidor	http://www.ncbi.nlm.nih.gov/pubmed/29959905
PA-01732	Human Cathelicidin, CAP-18, hCAP-18, LL-37	LLGDFFRKSKEKIGKEFKRIVQRIKDFLRNLVPRTES	Lipid Bilayer	Pseudomonas aeruginosa PAO1	Bacteria Gram Negative	Pseudomonas	Pseudomonadaceae	Pseudomonadales	Gammaproteobacteria	Proteobacteria	Bacteria	MIC	Equal_to	2.42637	0.384956		µg/ml	Inhibidor	http://www.ncbi.nlm.nih.gov/pubmed/29959905
PA-01733	Human Cathelicidin, CAP-18, hCAP-18, LL-37	LLGDFFRKSKEKIGKEFKRIVQRIKDFLRNLVPRTES	Lipid Bilayer	Pseudomonas aeruginosa MR3007	Bacteria Gram Negative	Pseudomonas	Pseudomonadaceae	Pseudomonadales	Gammaproteobacteria	Proteobacteria	Bacteria	MIC	Equal_to	2.38143	0.376838		µg/ml	Inhibidor	http://www.ncbi.nlm.nih.gov/pubmed/29959905
PA-01734	Human Cathelicidin, CAP-18, hCAP-18, LL-37	LLGDFFRKSKEKIGKEFKRIVQRIKDFLRNLVPRTES	Lipid Bilayer	Staphylococcus aureus ATCC 33591	Bacteria Gram Positive	Staphylococcus	Staphylococcaceae	Bacillales	Bacilli	Firmicutes	Bacteria	MIC	Equal_to	24.4883	1.38896		µg/ml	Inhibidor	http://www.ncbi.nlm.nih.gov/pubmed/29959905
PA-01735	Human Cathelicidin, CAP-18, hCAP-18, LL-37	LLGDFFRKSKEKIGKEFKRIVQRIKDFLRNLVPRTES	Lipid Bilayer	Staphylococcus aureus 930918—3	Bacteria Gram Positive	Staphylococcus	Staphylococcaceae	Bacillales	Bacilli	Firmicutes	Bacteria	MIC	Equal_to	16.0859	1.20645		µg/ml	Inhibidor	http://www.ncbi.nlm.nih.gov/pubmed/29959905
PA-01736	Human Cathelicidin, CAP-18, hCAP-18, LL-37	LLGDFFRKSKEKIGKEFKRIVQRIKDFLRNLVPRTES	Lipid Bilayer	Bacillus cereus ATCC 11778	Bacteria Gram Negative	Bacillus	Bacillaceae	Bacillales	Bacilli	Firmicutes	Bacteria	MIC	Equal_to	170.744	2.23235		µg/ml	Inhibidor	http://www.ncbi.nlm.nih.gov/pubmed/29959905
PA-01737	Human Cathelicidin, CAP-18, hCAP-18, LL-37	LLGDFFRKSKEKIGKEFKRIVQRIKDFLRNLVPRTES	Lipid Bilayer	Streptococcus pyogenes group A ATCC 19615	Bacteria Gram Positive	Streptococcus	Streptococcaceae	Lactobacillales	Bacilli	Firmicutes	Bacteria	MIC	Equal_to	170.744	2.23235		µg/ml	Inhibidor	http://www.ncbi.nlm.nih.gov/pubmed/29959905
PA-01738	Human Cathelicidin, CAP-18, hCAP-18, LL-37	LLGDFFRKSKEKIGKEFKRIVQRIKDFLRNLVPRTES	Lipid Bilayer	Pseudomonas aeruginosa ATCC 9027	Bacteria Gram Negative	Pseudomonas	Pseudomonadaceae	Pseudomonadales	Gammaproteobacteria	Proteobacteria	Bacteria	MIC	Equal_to	35.9462	1.55565		µg/ml	Inhibidor	http://www.ncbi.nlm.nih.gov/pubmed/29959905
PA-01739	Human Cathelicidin, CAP-18, hCAP-18, LL-37	LLGDFFRKSKEKIGKEFKRIVQRIKDFLRNLVPRTES	Lipid Bilayer	Escherichia coli KCTC 1682	Bacteria Gram Negative	Escherichia	Enterobacteriaceae	Enterobacterales	Gammaproteobacteria	Proteobacteria	Bacteria	MIC	Equal_to	35.9462	1.55565		µg/ml	Inhibidor	http://www.ncbi.nlm.nih.gov/pubmed/29959905
PA-01740	Human Cathelicidin, CAP-18, hCAP-18, LL-37	LLGDFFRKSKEKIGKEFKRIVQRIKDFLRNLVPRTES	Lipid Bilayer	Pseudomonas aeruginosa KCTC 1637	Bacteria Gram Negative	Pseudomonas	Pseudomonadaceae	Pseudomonadales	Gammaproteobacteria	Proteobacteria	Bacteria	MIC	Equal_to	35.9462	1.55565		µg/ml	Inhibidor	http://www.ncbi.nlm.nih.gov/pubmed/29959905
PA-01741	Human Cathelicidin, CAP-18, hCAP-18, LL-37	LLGDFFRKSKEKIGKEFKRIVQRIKDFLRNLVPRTES	Lipid Bilayer	Salmonella typhimurium KCTC 1926	Bacteria Gram Negative	Salmonella	Enterobacteriaceae	Enterobacterales	Gammaproteobacteria	Proteobacteria	Bacteria	MIC	Equal_to	17.9731	1.25462		µg/ml	Inhibidor	http://www.ncbi.nlm.nih.gov/pubmed/29959905
PA-01742	Human Cathelicidin, CAP-18, hCAP-18, LL-37	LLGDFFRKSKEKIGKEFKRIVQRIKDFLRNLVPRTES	Lipid Bilayer	Bacillus subtilis KCTC 3068	Bacteria Gram Negative	Bacillus	Bacillaceae	Bacillales	Bacilli	Firmicutes	Bacteria	MIC	Equal_to	35.9462	1.55565		µg/ml	Inhibidor	http://www.ncbi.nlm.nih.gov/pubmed/29959905
PA-01743	Human Cathelicidin, CAP-18, hCAP-18, LL-37	LLGDFFRKSKEKIGKEFKRIVQRIKDFLRNLVPRTES	Lipid Bilayer	Staphylococcus epidermidis KCTC 1917	Bacteria Gram Positive	Staphylococcus	Staphylococcaceae	Bacillales	Bacilli	Firmicutes	Bacteria	MIC	Equal_to	35.9462	1.55565		µg/ml	Inhibidor	http://www.ncbi.nlm.nih.gov/pubmed/29959905
PA-01744	Human Cathelicidin, CAP-18, hCAP-18, LL-37	LLGDFFRKSKEKIGKEFKRIVQRIKDFLRNLVPRTES	Lipid Bilayer	Staphylococcus aureus KCTC 1621	Bacteria Gram Positive	Staphylococcus	Staphylococcaceae	Bacillales	Bacilli	Firmicutes	Bacteria	MIC	Equal_to	17.9731	1.25462		µg/ml	Inhibidor	http://www.ncbi.nlm.nih.gov/pubmed/29959905
PA-01746	Human Cathelicidin, CAP-18, hCAP-18, LL-37	LLGDFFRKSKEKIGKEFKRIVQRIKDFLRNLVPRTES	Lipid Bilayer	Mycobacterium tuberculosis H37Rv	Bacteria No Gram	Mycobacterium	Mycobacteriaceae	Corynebacteriales	Actinomycetia	Actinobacteria	Bacteria	MIC	Equal_to	4.75	0.676694		µg/ml	Inhibidor	http://www.ncbi.nlm.nih.gov/pubmed/29959905
PA-01747	Human Cathelicidin, CAP-18, hCAP-18, LL-37	LLGDFFRKSKEKIGKEFKRIVQRIKDFLRNLVPRTES	Lipid Bilayer	Acinetobacter baumannii ATCC 19606	Bacteria Gram Negative	Acinetobacter	Moraxellaceae	Pseudomonadales	Gammaproteobacteria	Proteobacteria	Bacteria	MIC	Equal_to	16	1.20412		µg/ml	Inhibidor	http://www.ncbi.nlm.nih.gov/pubmed/29959905
PA-01748	Human Cathelicidin, CAP-18, hCAP-18, LL-37	LLGDFFRKSKEKIGKEFKRIVQRIKDFLRNLVPRTES	Lipid Bilayer	Acinetobacter baumannii AB5075	Bacteria Gram Negative	Acinetobacter	Moraxellaceae	Pseudomonadales	Gammaproteobacteria	Proteobacteria	Bacteria	MIC	Range	16—32	1.35463		µg/ml	Inhibidor	http://www.ncbi.nlm.nih.gov/pubmed/29959905
PA-01750	Human Cathelicidin, CAP-18, hCAP-18, LL-37	LLGDFFRKSKEKIGKEFKRIVQRIKDFLRNLVPRTES	Lipid Bilayer	Acinetobacter baumannii Ab5755	Bacteria Gram Negative	Acinetobacter	Moraxellaceae	Pseudomonadales	Gammaproteobacteria	Proteobacteria	Bacteria	MIC	Equal_to	32	1.50515		µg/ml	Inhibidor	http://www.ncbi.nlm.nih.gov/pubmed/29959905
PA-01752	Human Cathelicidin, CAP-18, hCAP-18, LL-37	LLGDFFRKSKEKIGKEFKRIVQRIKDFLRNLVPRTES	Lipid Bilayer	Escherichia coli Ec513	Bacteria Gram Negative	Escherichia	Enterobacteriaceae	Enterobacterales	Gammaproteobacteria	Proteobacteria	Bacteria	MIC	Equal_to	128	2.10721		µg/ml	Inhibidor	http://www.ncbi.nlm.nih.gov/pubmed/29959905
PA-01756	Human Cathelicidin, CAP-18, hCAP-18, LL-37	LLGDFFRKSKEKIGKEFKRIVQRIKDFLRNLVPRTES	Lipid Bilayer	Escherichia coli ATCC 12014	Bacteria Gram Negative	Escherichia	Enterobacteriaceae	Enterobacterales	Gammaproteobacteria	Proteobacteria	Bacteria	MIC	Equal_to	0.1	-1		µg/ml	Inhibidor	http://www.ncbi.nlm.nih.gov/pubmed/29959905
PA-01757	Human Cathelicidin, CAP-18, hCAP-18, LL-37	LLGDFFRKSKEKIGKEFKRIVQRIKDFLRNLVPRTES	Lipid Bilayer	Pseudomonas aeruginosa ATCC 10145	Bacteria Gram Negative	Pseudomonas	Pseudomonadaceae	Pseudomonadales	Gammaproteobacteria	Proteobacteria	Bacteria	MIC	Equal_to	12.5	1.09691		µg/ml	Inhibidor	http://www.ncbi.nlm.nih.gov/pubmed/29959905
PA-01758	Human Cathelicidin, CAP-18, hCAP-18, LL-37	LLGDFFRKSKEKIGKEFKRIVQRIKDFLRNLVPRTES	Lipid Bilayer	Bacillus subtilis ATCC 11774	Bacteria Gram Negative	Bacillus	Bacillaceae	Bacillales	Bacilli	Firmicutes	Bacteria	MIC	Equal_to	0.1	-1		µg/ml	Inhibidor	http://www.ncbi.nlm.nih.gov/pubmed/29959905
PA-01759	Human Cathelicidin, CAP-18, hCAP-18, LL-37	LLGDFFRKSKEKIGKEFKRIVQRIKDFLRNLVPRTES	Lipid Bilayer	Streptococcus gordonii	Bacteria Gram Positive	Streptococcus	Streptococcaceae	Lactobacillales	Bacilli	Firmicutes	Bacteria	MIC	Equal_to	12.5	1.09691		µg/ml	Inhibidor	http://www.ncbi.nlm.nih.gov/pubmed/29959905
PA-01760	Human Cathelicidin, CAP-18, hCAP-18, LL-37	LLGDFFRKSKEKIGKEFKRIVQRIKDFLRNLVPRTES	Lipid Bilayer	Staphylococcus aureus ATCC 6538	Bacteria Gram Positive	Staphylococcus	Staphylococcaceae	Bacillales	Bacilli	Firmicutes	Bacteria	MIC	Equal_to	50	1.69897		µg/ml	Inhibidor	http://www.ncbi.nlm.nih.gov/pubmed/29959905
PA-01761	Human Cathelicidin, CAP-18, hCAP-18, LL-37	LLGDFFRKSKEKIGKEFKRIVQRIKDFLRNLVPRTES	Lipid Bilayer	Salmonella enterica subsp. enterica serovar Typhimurium ATCC BAA—215	Bacteria Gram Negative	Salmonella	Enterobacteriaceae	Enterobacterales	Gammaproteobacteria	Proteobacteria	Bacteria	MIC	Equal_to	50	1.69897		µg/ml	Inhibidor	http://www.ncbi.nlm.nih.gov/pubmed/29959905
PA-01762	Human Cathelicidin, CAP-18, hCAP-18, LL-37	LLGDFFRKSKEKIGKEFKRIVQRIKDFLRNLVPRTES	Lipid Bilayer	Enterococcus faecalis FA2—2	Bacteria Gram Positive	Enterococcus	Enterococcaceae	Lactobacillales	Bacilli	Firmicutes	Bacteria	MIC	Equal_to	12.5	1.09691		µg/ml	Inhibidor	http://www.ncbi.nlm.nih.gov/pubmed/29959905
PA-01763	Human Cathelicidin, CAP-18, hCAP-18, LL-37	LLGDFFRKSKEKIGKEFKRIVQRIKDFLRNLVPRTES	Lipid Bilayer	Enterococcus faecalis OG1X	Bacteria Gram Positive	Enterococcus	Enterococcaceae	Lactobacillales	Bacilli	Firmicutes	Bacteria	MIC	Equal_to	50	1.69897		µg/ml	Inhibidor	http://www.ncbi.nlm.nih.gov/pubmed/29959905
PA-01764	Human Cathelicidin, CAP-18, hCAP-18, LL-37	LLGDFFRKSKEKIGKEFKRIVQRIKDFLRNLVPRTES	Lipid Bilayer	Porphyromonas gingivalis ATCC 33277	Bacteria Gram Negative	Porphyromonas	Porphyromonadaceae	Bacteroidales	Bacteroidia	Bacteroidota	Bacteria	MIC	Equal_to	12.5	1.09691		µg/ml	Inhibidor	http://www.ncbi.nlm.nih.gov/pubmed/29959905
PA-01765	Human Cathelicidin, CAP-18, hCAP-18, LL-37	LLGDFFRKSKEKIGKEFKRIVQRIKDFLRNLVPRTES	Lipid Bilayer	Escherichia coli DC2	Bacteria Gram Negative	Escherichia	Enterobacteriaceae	Enterobacterales	Gammaproteobacteria	Proteobacteria	Bacteria	MIC	Equal_to	13.4798	1.12968		µg/ml	Inhibidor	http://www.ncbi.nlm.nih.gov/pubmed/29959905
PA-01766	Human Cathelicidin, CAP-18, hCAP-18, LL-37	LLGDFFRKSKEKIGKEFKRIVQRIKDFLRNLVPRTES	Lipid Bilayer	Escherichia coli K—12	Bacteria Gram Negative	Escherichia	Enterobacteriaceae	Enterobacterales	Gammaproteobacteria	Proteobacteria	Bacteria	MIC	Equal_to	22.4663	1.35153		µg/ml	Inhibidor	http://www.ncbi.nlm.nih.gov/pubmed/29959905
PA-01769	Human Cathelicidin, CAP-18, hCAP-18, LL-37	LLGDFFRKSKEKIGKEFKRIVQRIKDFLRNLVPRTES	Lipid Bilayer	Escherichia coli ATCC 25922	Bacteria Gram Negative	Escherichia	Enterobacteriaceae	Enterobacterales	Gammaproteobacteria	Proteobacteria	Bacteria	MIC	Equal_to	11.2332	1.0505		µg/ml	Inhibidor	http://www.ncbi.nlm.nih.gov/pubmed/29959905
PA-01770	Human Cathelicidin, CAP-18, hCAP-18, LL-37	LLGDFFRKSKEKIGKEFKRIVQRIKDFLRNLVPRTES	Lipid Bilayer	Escherichia coli ATCC 25922	Bacteria Gram Negative	Escherichia	Enterobacteriaceae	Enterobacterales	Gammaproteobacteria	Proteobacteria	Bacteria	MIC	Equal_to	89.8654	1.95359		µg/ml	Inhibidor	http://www.ncbi.nlm.nih.gov/pubmed/29959905
PA-01771	Human Cathelicidin, CAP-18, hCAP-18, LL-37	LLGDFFRKSKEKIGKEFKRIVQRIKDFLRNLVPRTES	Lipid Bilayer	Escherichia coli ATCC 25922	Bacteria Gram Negative	Escherichia	Enterobacteriaceae	Enterobacterales	Gammaproteobacteria	Proteobacteria	Bacteria	MIC	Equal_to	44.9327	1.65256		µg/ml	Inhibidor	http://www.ncbi.nlm.nih.gov/pubmed/29959905
PA-01772	Human Cathelicidin, CAP-18, hCAP-18, LL-37	LLGDFFRKSKEKIGKEFKRIVQRIKDFLRNLVPRTES	Lipid Bilayer	Escherichia coli ATCC 25922	Bacteria Gram Negative	Escherichia	Enterobacteriaceae	Enterobacterales	Gammaproteobacteria	Proteobacteria	Bacteria	MIC	Equal_to	44.9327	1.65256		µg/ml	Inhibidor	http://www.ncbi.nlm.nih.gov/pubmed/29959905
PA-01775	Human Cathelicidin, CAP-18, hCAP-18, LL-37	LLGDFFRKSKEKIGKEFKRIVQRIKDFLRNLVPRTES	Lipid Bilayer	Pseudomonas aeruginosa ATCC 27853	Bacteria Gram Negative	Pseudomonas	Pseudomonadaceae	Pseudomonadales	Gammaproteobacteria	Proteobacteria	Bacteria	MIC	Equal_to	5.61659	0.749473		µg/ml	Inhibidor	http://www.ncbi.nlm.nih.gov/pubmed/29959905
PA-01776	Human Cathelicidin, CAP-18, hCAP-18, LL-37	LLGDFFRKSKEKIGKEFKRIVQRIKDFLRNLVPRTES	Lipid Bilayer	Pseudomonas aeruginosa ATCC 27853	Bacteria Gram Negative	Pseudomonas	Pseudomonadaceae	Pseudomonadales	Gammaproteobacteria	Proteobacteria	Bacteria	MIC	Equal_to	11.2332	1.0505		µg/ml	Inhibidor	http://www.ncbi.nlm.nih.gov/pubmed/29959905
PA-01777	Human Cathelicidin, CAP-18, hCAP-18, LL-37	LLGDFFRKSKEKIGKEFKRIVQRIKDFLRNLVPRTES	Lipid Bilayer	Pseudomonas aeruginosa ATCC 27853	Bacteria Gram Negative	Pseudomonas	Pseudomonadaceae	Pseudomonadales	Gammaproteobacteria	Proteobacteria	Bacteria	MIC	Equal_to	89.8654	1.95359		µg/ml	Inhibidor	http://www.ncbi.nlm.nih.gov/pubmed/29959905
PA-01780	Human Cathelicidin, CAP-18, hCAP-18, LL-37	LLGDFFRKSKEKIGKEFKRIVQRIKDFLRNLVPRTES	Lipid Bilayer	Staphylococcus aureus ATCC 29213	Bacteria Gram Positive	Staphylococcus	Staphylococcaceae	Bacillales	Bacilli	Firmicutes	Bacteria	MIC	Equal_to	5.61659	0.749473		µg/ml	Inhibidor	http://www.ncbi.nlm.nih.gov/pubmed/29959905
PA-01783	Human Cathelicidin, CAP-18, hCAP-18, LL-37	LLGDFFRKSKEKIGKEFKRIVQRIKDFLRNLVPRTES	Lipid Bilayer	Candida albicans ATCC 90028	Hongo	Candida	Saccharomycetaceae	Saccharomycetales	Saccharomycetes	Ascomycota	Fungi	MIC	Equal_to	11.2332	1.0505		µg/ml	Inhibidor	http://www.ncbi.nlm.nih.gov/pubmed/29959905
PA-01792	Human Cathelicidin, CAP-18, hCAP-18, LL-37	LLGDFFRKSKEKIGKEFKRIVQRIKDFLRNLVPRTES	Lipid Bilayer	Escherichia coli HB101	Bacteria Gram Negative	Escherichia	Enterobacteriaceae	Enterobacterales	Gammaproteobacteria	Proteobacteria	Bacteria	MIC	Equal_to	3.45982	0.539053	±0.12	µg/ml	Inhibidor	http://www.ncbi.nlm.nih.gov/pubmed/29959905
PA-01793	Human Cathelicidin, CAP-18, hCAP-18, LL-37	LLGDFFRKSKEKIGKEFKRIVQRIKDFLRNLVPRTES	Lipid Bilayer	Escherichia coli	Bacteria Gram Negative	Escherichia	Enterobacteriaceae	Enterobacterales	Gammaproteobacteria	Proteobacteria	Bacteria	MIC	Equal_to	7.50376	0.875279	±0.42	µg/ml	Inhibidor	http://www.ncbi.nlm.nih.gov/pubmed/29959905
PA-01794	Human Cathelicidin, CAP-18, hCAP-18, LL-37	LLGDFFRKSKEKIGKEFKRIVQRIKDFLRNLVPRTES	Lipid Bilayer	Pseudomonas aeruginosa ATCC 29260	Bacteria Gram Negative	Pseudomonas	Pseudomonadaceae	Pseudomonadales	Gammaproteobacteria	Proteobacteria	Bacteria	MIC	Equal_to	3.10036	0.491412	±0.07	µg/ml	Inhibidor	http://www.ncbi.nlm.nih.gov/pubmed/29959905
PA-01795	Human Cathelicidin, CAP-18, hCAP-18, LL-37	LLGDFFRKSKEKIGKEFKRIVQRIKDFLRNLVPRTES	Lipid Bilayer	Staphylococcus epidermidis ATCC 49461	Bacteria Gram Positive	Staphylococcus	Staphylococcaceae	Bacillales	Bacilli	Firmicutes	Bacteria	MIC	Equal_to	2.24663	0.351533	±0.04	µg/ml	Inhibidor	http://www.ncbi.nlm.nih.gov/pubmed/29959905
PA-01796	Human Cathelicidin, CAP-18, hCAP-18, LL-37	LLGDFFRKSKEKIGKEFKRIVQRIKDFLRNLVPRTES	Lipid Bilayer	Staphylococcus aureus ATCC 48366	Bacteria Gram Positive	Staphylococcus	Staphylococcaceae	Bacillales	Bacilli	Firmicutes	Bacteria	MIC	Equal_to	2.02197	0.305775	±0.05	µg/ml	Inhibidor	http://www.ncbi.nlm.nih.gov/pubmed/29959905
PA-01797	Human Cathelicidin, CAP-18, hCAP-18, LL-37	LLGDFFRKSKEKIGKEFKRIVQRIKDFLRNLVPRTES	Lipid Bilayer	Staphylococcus aureus ATCC 33592	Bacteria Gram Positive	Staphylococcus	Staphylococcaceae	Bacillales	Bacilli	Firmicutes	Bacteria	MIC	Equal_to	3.05542	0.485071	±0.07	µg/ml	Inhibidor	http://www.ncbi.nlm.nih.gov/pubmed/29959905
PA-01798	Human Cathelicidin, CAP-18, hCAP-18, LL-37	LLGDFFRKSKEKIGKEFKRIVQRIKDFLRNLVPRTES	Lipid Bilayer	Staphylococcus aureus ATCC 43300	Bacteria Gram Positive	Staphylococcus	Staphylococcaceae	Bacillales	Bacilli	Firmicutes	Bacteria	MIC	Equal_to	33.6995	1.52762	±0.00	µg/ml	Inhibidor	http://www.ncbi.nlm.nih.gov/pubmed/29959905
PA-01799	Human Cathelicidin, CAP-18, hCAP-18, LL-37	LLGDFFRKSKEKIGKEFKRIVQRIKDFLRNLVPRTES	Lipid Bilayer	Bacillus subtilis	Bacteria Gram Negative	Bacillus	Bacillaceae	Bacillales	Bacilli	Firmicutes	Bacteria	MIC	Equal_to	2.38143	0.376838	±0.09	µg/ml	Inhibidor	http://www.ncbi.nlm.nih.gov/pubmed/29959905
PA-01803	Human Cathelicidin, CAP-18, hCAP-18, LL-37	LLGDFFRKSKEKIGKEFKRIVQRIKDFLRNLVPRTES	Lipid Bilayer	Staphylococcus aureus CCARM 3089	Bacteria Gram Positive	Staphylococcus	Staphylococcaceae	Bacillales	Bacilli	Firmicutes	Bacteria	MIC	Equal_to	143.785	2.15771		µg/ml	Inhibidor	http://www.ncbi.nlm.nih.gov/pubmed/29959905
PA-01804	Human Cathelicidin, CAP-18, hCAP-18, LL-37	LLGDFFRKSKEKIGKEFKRIVQRIKDFLRNLVPRTES	Lipid Bilayer	Staphylococcus aureus CCARM 3090	Bacteria Gram Positive	Staphylococcus	Staphylococcaceae	Bacillales	Bacilli	Firmicutes	Bacteria	MIC	Equal_to	71.8923	1.85668		µg/ml	Inhibidor	http://www.ncbi.nlm.nih.gov/pubmed/29959905
PA-01805	Human Cathelicidin, CAP-18, hCAP-18, LL-37	LLGDFFRKSKEKIGKEFKRIVQRIKDFLRNLVPRTES	Lipid Bilayer	Staphylococcus aureus CCARM 3095	Bacteria Gram Positive	Staphylococcus	Staphylococcaceae	Bacillales	Bacilli	Firmicutes	Bacteria	MIC	Equal_to	35.9462	1.55565		µg/ml	Inhibidor	http://www.ncbi.nlm.nih.gov/pubmed/29959905
PA-01806	Human Cathelicidin, CAP-18, hCAP-18, LL-37	LLGDFFRKSKEKIGKEFKRIVQRIKDFLRNLVPRTES	Lipid Bilayer	Pseudomonas aeruginosa CCARM 2095	Bacteria Gram Negative	Pseudomonas	Pseudomonadaceae	Pseudomonadales	Gammaproteobacteria	Proteobacteria	Bacteria	MIC	Equal_to	35.9462	1.55565		µg/ml	Inhibidor	http://www.ncbi.nlm.nih.gov/pubmed/29959905
PA-01807	Human Cathelicidin, CAP-18, hCAP-18, LL-37	LLGDFFRKSKEKIGKEFKRIVQRIKDFLRNLVPRTES	Lipid Bilayer	Pseudomonas aeruginosa CCARM 2109	Bacteria Gram Negative	Pseudomonas	Pseudomonadaceae	Pseudomonadales	Gammaproteobacteria	Proteobacteria	Bacteria	MIC	Equal_to	71.8923	1.85668		µg/ml	Inhibidor	http://www.ncbi.nlm.nih.gov/pubmed/29959905
PA-01808	Human Cathelicidin, CAP-18, hCAP-18, LL-37	LLGDFFRKSKEKIGKEFKRIVQRIKDFLRNLVPRTES	Lipid Bilayer	Enterococcus faecium ATCC 51559	Bacteria Gram Positive	Enterococcus	Enterococcaceae	Lactobacillales	Bacilli	Firmicutes	Bacteria	MIC	Equal_to	71.8923	1.85668		µg/ml	Inhibidor	http://www.ncbi.nlm.nih.gov/pubmed/29959905
PA-01809	Human Cathelicidin, CAP-18, hCAP-18, LL-37	LLGDFFRKSKEKIGKEFKRIVQRIKDFLRNLVPRTES	Lipid Bilayer	Staphylococcus aureus SAP 0017	Bacteria Gram Positive	Staphylococcus	Staphylococcaceae	Bacillales	Bacilli	Firmicutes	Bacteria	MIC	Equal_to	64	1.80618		µg/ml	Inhibidor	http://www.ncbi.nlm.nih.gov/pubmed/29959905
PA-01810	Human Cathelicidin, CAP-18, hCAP-18, LL-37	LLGDFFRKSKEKIGKEFKRIVQRIKDFLRNLVPRTES	Lipid Bilayer	Pseudomonas aeruginosa PAO1 H103	Bacteria Gram Negative	Pseudomonas	Pseudomonadaceae	Pseudomonadales	Gammaproteobacteria	Proteobacteria	Bacteria	MIC	Equal_to	64	1.80618		µg/ml	Inhibidor	http://www.ncbi.nlm.nih.gov/pubmed/29959905
PA-01811	Human Cathelicidin, CAP-18, hCAP-18, LL-37	LLGDFFRKSKEKIGKEFKRIVQRIKDFLRNLVPRTES	Lipid Bilayer	Mycobacterium smegmatis mc2—155	Bacteria Gram Positive	Mycolicibacterium	Mycobacteriaceae	Corynebacteriales	Actinomycetia	Actinobacteria	Bacteria	MIC	Equal_to	31.3	1.49554		µg/ml	Inhibidor	http://www.ncbi.nlm.nih.gov/pubmed/29959905
PA-01812	Human Cathelicidin, CAP-18, hCAP-18, LL-37	LLGDFFRKSKEKIGKEFKRIVQRIKDFLRNLVPRTES	Lipid Bilayer	Enterococcus faecalis ATCC 29212	Bacteria Gram Positive	Enterococcus	Enterococcaceae	Lactobacillales	Bacilli	Firmicutes	Bacteria	MIC	Equal_to	64	1.80618		µg/ml	Inhibidor	http://www.ncbi.nlm.nih.gov/pubmed/29959905
PA-01813	Human Cathelicidin, CAP-18, hCAP-18, LL-37	LLGDFFRKSKEKIGKEFKRIVQRIKDFLRNLVPRTES	Lipid Bilayer	Escherichia coli HB101	Bacteria Gram Negative	Escherichia	Enterobacteriaceae	Enterobacterales	Gammaproteobacteria	Proteobacteria	Bacteria	MIC	Equal_to	4	0.60206		µg/ml	Inhibidor	http://www.ncbi.nlm.nih.gov/pubmed/29959905
PA-01814	Human Cathelicidin, CAP-18, hCAP-18, LL-37	LLGDFFRKSKEKIGKEFKRIVQRIKDFLRNLVPRTES	Lipid Bilayer	Pseudomonas aeruginosa PAO1	Bacteria Gram Negative	Pseudomonas	Pseudomonadaceae	Pseudomonadales	Gammaproteobacteria	Proteobacteria	Bacteria	MIC	Equal_to	71.8923	1.85668		µg/ml	Inhibidor	http://www.ncbi.nlm.nih.gov/pubmed/29959905
PA-01815	Human Cathelicidin, CAP-18, hCAP-18, LL-37	LLGDFFRKSKEKIGKEFKRIVQRIKDFLRNLVPRTES	Lipid Bilayer	Pseudomonas aeruginosa 910	Bacteria Gram Negative	Pseudomonas	Pseudomonadaceae	Pseudomonadales	Gammaproteobacteria	Proteobacteria	Bacteria	MIC	Equal_to	287.569	2.45874		µg/ml	Inhibidor	http://www.ncbi.nlm.nih.gov/pubmed/29959905
PA-01816	Human Cathelicidin, CAP-18, hCAP-18, LL-37	LLGDFFRKSKEKIGKEFKRIVQRIKDFLRNLVPRTES	Lipid Bilayer	Pseudomonas aeruginosa 919	Bacteria Gram Negative	Pseudomonas	Pseudomonadaceae	Pseudomonadales	Gammaproteobacteria	Proteobacteria	Bacteria	MIC	Equal_to	71.8923	1.85668		µg/ml	Inhibidor	http://www.ncbi.nlm.nih.gov/pubmed/29959905
PA-01817	Human Cathelicidin, CAP-18, hCAP-18, LL-37	LLGDFFRKSKEKIGKEFKRIVQRIKDFLRNLVPRTES	Lipid Bilayer	Pseudomonas aeruginosa 253	Bacteria Gram Negative	Pseudomonas	Pseudomonadaceae	Pseudomonadales	Gammaproteobacteria	Proteobacteria	Bacteria	MIC	Equal_to	287.569	2.45874		µg/ml	Inhibidor	http://www.ncbi.nlm.nih.gov/pubmed/29959905
PA-01818	Human Cathelicidin, CAP-18, hCAP-18, LL-37	LLGDFFRKSKEKIGKEFKRIVQRIKDFLRNLVPRTES	Lipid Bilayer	Escherichia coli ML—35p	Bacteria Gram Negative	Escherichia	Enterobacteriaceae	Enterobacterales	Gammaproteobacteria	Proteobacteria	Bacteria	MIC	Equal_to	44.9327	1.65256		µg/ml	Inhibidor	http://www.ncbi.nlm.nih.gov/pubmed/29959905
PA-01819	Human Cathelicidin, CAP-18, hCAP-18, LL-37	LLGDFFRKSKEKIGKEFKRIVQRIKDFLRNLVPRTES	Lipid Bilayer	Acinetobacter baumannii	Bacteria Gram Negative	Acinetobacter	Moraxellaceae	Pseudomonadales	Gammaproteobacteria	Proteobacteria	Bacteria	MIC	Equal_to	11.2332	1.0505		µg/ml	Inhibidor	http://www.ncbi.nlm.nih.gov/pubmed/29959905
PA-01820	Human Cathelicidin, CAP-18, hCAP-18, LL-37	LLGDFFRKSKEKIGKEFKRIVQRIKDFLRNLVPRTES	Lipid Bilayer	Staphylococcus aureus ATCC 33591	Bacteria Gram Positive	Staphylococcus	Staphylococcaceae	Bacillales	Bacilli	Firmicutes	Bacteria	MIC	Equal_to	224.663	2.35153		µg/ml	Inhibidor	http://www.ncbi.nlm.nih.gov/pubmed/29959905
PA-01821	Human Cathelicidin, CAP-18, hCAP-18, LL-37	LLGDFFRKSKEKIGKEFKRIVQRIKDFLRNLVPRTES	Lipid Bilayer	Micrococcus luteus A270	Bacteria Gram Positive	Micrococcus	Micrococcaceae	Actinomycetales	Actinobacteria	Actinobacteria	Bacteria	MIC	Equal_to	5.61659	0.749473		µg/ml	Inhibidor	http://www.ncbi.nlm.nih.gov/pubmed/29959905
PA-01824	Human Cathelicidin, CAP-18, hCAP-18, LL-37	LLGDFFRKSKEKIGKEFKRIVQRIKDFLRNLVPRTES	Lipid Bilayer	Staphylococcus aureus CCARM 3089	Bacteria Gram Positive	Staphylococcus	Staphylococcaceae	Bacillales	Bacilli	Firmicutes	Bacteria	MIC	Equal_to	71.8923	1.85668		µg/ml	Inhibidor	http://www.ncbi.nlm.nih.gov/pubmed/29959905
PA-01825	Human Cathelicidin, CAP-18, hCAP-18, LL-37	LLGDFFRKSKEKIGKEFKRIVQRIKDFLRNLVPRTES	Lipid Bilayer	Staphylococcus aureus CCARM 3095	Bacteria Gram Positive	Staphylococcus	Staphylococcaceae	Bacillales	Bacilli	Firmicutes	Bacteria	MIC	Equal_to	71.8923	1.85668		µg/ml	Inhibidor	http://www.ncbi.nlm.nih.gov/pubmed/29959905
PA-01834	LL-37 (7-37)	RKSKEKIGKEFKRIVQRIKDFLRNLVPRTES	Lipid Bilayer	Staphylococcus aureus mprF	Bacteria Gram Positive	Staphylococcus	Staphylococcaceae	Bacillales	Bacilli	Firmicutes	Bacteria	MIC	Equal_to	30.4038	1.48293		µg/ml	Inhibidor	http://www.ncbi.nlm.nih.gov/pubmed/15980359
PA-01835	LL-37 (7-37)	RKSKEKIGKEFKRIVQRIKDFLRNLVPRTES	Lipid Bilayer	Staphylococcus aureus ATCC 25923	Bacteria Gram Positive	Staphylococcus	Staphylococcaceae	Bacillales	Bacilli	Firmicutes	Bacteria	MIC	Equal_to	60.8075	1.78396		µg/ml	Inhibidor	http://www.ncbi.nlm.nih.gov/pubmed/15980359
PA-01836	LL-37 (7-37)	RKSKEKIGKEFKRIVQRIKDFLRNLVPRTES	Lipid Bilayer	Escherichia coli O29	Bacteria Gram Negative	Escherichia	Enterobacteriaceae	Enterobacterales	Gammaproteobacteria	Proteobacteria	Bacteria	MIC	Equal_to	30.4038	1.48293		µg/ml	Inhibidor	http://www.ncbi.nlm.nih.gov/pubmed/15980359
PA-01837	LL-37 (7-37)	RKSKEKIGKEFKRIVQRIKDFLRNLVPRTES	Lipid Bilayer	Streptococcus NZ131	Bacteria Gram Positive	Streptococcus	Streptococcaceae	Lactobacillales	Bacilli	Firmicutes	Bacteria	MIC	Equal_to	30.4038	1.48293		µg/ml	Inhibidor	http://www.ncbi.nlm.nih.gov/pubmed/15980359
PA-01838	LL-37 (7-37)	RKSKEKIGKEFKRIVQRIKDFLRNLVPRTES	Lipid Bilayer	Candida albicans ATCC 14053	Hongo	Candida	Saccharomycetaceae	Saccharomycetales	Saccharomycetes	Ascomycota	Fungi	MIC	Equal_to	15.2019	1.1819		µg/ml	Inhibidor	http://www.ncbi.nlm.nih.gov/pubmed/15980359
PA-01843	Cathelicidin-1 (1-15), CATH-1 (1-15), Fowlicidin-1 (1-15)	RVKRVWPLVIRTVIA	Lipid Bilayer	Staphylococcus aureus ATCC 25923	Bacteria Gram Positive	Staphylococcus	Staphylococcaceae	Bacillales	Bacilli	Firmicutes	Bacteria	MIC	Equal_to	24.9262	1.39666		µg/ml	Inhibidor	http://www.ncbi.nlm.nih.gov/pubmed/16817888
PA-01844	Cathelicidin-1 (1-15), CATH-1 (1-15), Fowlicidin-1 (1-15)	RVKRVWPLVIRTVIA	Lipid Bilayer	Listeria monocytogenes ATCC 19115	Bacteria Gram Positive	Listeria	Listeriaceae	Bacillales	Bacilli	Firmicutes	Bacteria	MIC	Equal_to	24.9262	1.39666		µg/ml	Inhibidor	http://www.ncbi.nlm.nih.gov/pubmed/16817888
PA-01845	Cathelicidin-1 (1-15), CATH-1 (1-15), Fowlicidin-1 (1-15)	RVKRVWPLVIRTVIA	Lipid Bilayer	Salmonella enterica serovar Typhimurium ATCC 14028	Bacteria Gram Negative	Salmonella	Enterobacteriaceae	Enterobacterales	Gammaproteobacteria	Proteobacteria	Bacteria	MIC	Equal_to	6.32188	0.800846		µg/ml	Inhibidor	http://www.ncbi.nlm.nih.gov/pubmed/16817888
PA-01846	Cathelicidin-1 (1-15), CATH-1 (1-15), Fowlicidin-1 (1-15)	RVKRVWPLVIRTVIA	Lipid Bilayer	Escherichia coli ATCC 25922	Bacteria Gram Negative	Escherichia	Enterobacteriaceae	Enterobacterales	Gammaproteobacteria	Proteobacteria	Bacteria	MIC	Equal_to	12.4631	1.09563		µg/ml	Inhibidor	http://www.ncbi.nlm.nih.gov/pubmed/16817888
PA-01847	Cathelicidin-1 (1-23), CATH-1 (1-23), Fowlicidin-1 (1-23)	RVKRVWPLVIRTVIAGYNLYRAI	Lipid Bilayer	Staphylococcus aureus ATCC 25923	Bacteria Gram Positive	Staphylococcus	Staphylococcaceae	Bacillales	Bacilli	Firmicutes	Bacteria	MIC	Equal_to	3.03306	0.481881		µg/ml	Inhibidor	http://www.ncbi.nlm.nih.gov/pubmed/16817888
PA-01848	Cathelicidin-1 (1-23), CATH-1 (1-23), Fowlicidin-1 (1-23)	RVKRVWPLVIRTVIAGYNLYRAI	Lipid Bilayer	Listeria monocytogenes ATCC 19115	Bacteria Gram Positive	Listeria	Listeriaceae	Bacillales	Bacilli	Firmicutes	Bacteria	MIC	Equal_to	6.34186	0.802217		µg/ml	Inhibidor	http://www.ncbi.nlm.nih.gov/pubmed/16817888
PA-01849	Cathelicidin-1 (1-23), CATH-1 (1-23), Fowlicidin-1 (1-23)	RVKRVWPLVIRTVIAGYNLYRAI	Lipid Bilayer	Salmonella enterica serovar Typhimurium ATCC 14028	Bacteria Gram Negative	Salmonella	Enterobacteriaceae	Enterobacterales	Gammaproteobacteria	Proteobacteria	Bacteria	MIC	Equal_to	6.34186	0.802217		µg/ml	Inhibidor	http://www.ncbi.nlm.nih.gov/pubmed/16817888
PA-01850	Cathelicidin-1 (1-23), CATH-1 (1-23), Fowlicidin-1 (1-23)	RVKRVWPLVIRTVIAGYNLYRAI	Lipid Bilayer	Escherichia coli ATCC 25922	Bacteria Gram Negative	Escherichia	Enterobacteriaceae	Enterobacterales	Gammaproteobacteria	Proteobacteria	Bacteria	MIC	Equal_to	12.408	1.0937		µg/ml	Inhibidor	http://www.ncbi.nlm.nih.gov/pubmed/16817888
PA-01851	Cathelicidin-1 (8-26), CATH-1 (8-26), Fowlicidin-1 (8-26)	LVIRTVIAGYNLYRAIKKK	Lipid Bilayer	Staphylococcus aureus ATCC 25923	Bacteria Gram Positive	Staphylococcus	Staphylococcaceae	Bacillales	Bacilli	Firmicutes	Bacteria	MIC	Equal_to	6.21522	0.793456		µg/ml	Inhibidor	http://www.ncbi.nlm.nih.gov/pubmed/16817888
PA-01852	Cathelicidin-1 (8-26), CATH-1 (8-26), Fowlicidin-1 (8-26)	LVIRTVIAGYNLYRAIKKK	Lipid Bilayer	Listeria monocytogenes ATCC 19115	Bacteria Gram Positive	Listeria	Listeriaceae	Bacillales	Bacilli	Firmicutes	Bacteria	MIC	Equal_to	12.4304	1.09449		µg/ml	Inhibidor	http://www.ncbi.nlm.nih.gov/pubmed/31473417
PA-01853	Cathelicidin-1 (8-26), CATH-1 (8-26), Fowlicidin-1 (8-26)	LVIRTVIAGYNLYRAIKKK	Lipid Bilayer	Salmonella enterica serovar Typhimurium ATCC 14028	Bacteria Gram Negative	Salmonella	Enterobacteriaceae	Enterobacterales	Gammaproteobacteria	Proteobacteria	Bacteria	MIC	Equal_to	6.21522	0.793456		µg/ml	Inhibidor	http://www.ncbi.nlm.nih.gov/pubmed/31473417
PA-01854	Cathelicidin-1 (8-26), CATH-1 (8-26), Fowlicidin-1 (8-26)	LVIRTVIAGYNLYRAIKKK	Lipid Bilayer	Escherichia coli ATCC 25922	Bacteria Gram Negative	Escherichia	Enterobacteriaceae	Enterobacterales	Gammaproteobacteria	Proteobacteria	Bacteria	MIC	Equal_to	12.4304	1.09449		µg/ml	Inhibidor	http://www.ncbi.nlm.nih.gov/pubmed/31473417
PA-01855	Cathelicidin-1 (8-26), CATH-1 (8-26), Fowlicidin-1 (8-26)	LVIRTVIAGYNLYRAIKKK	Lipid Bilayer	Escherichia coli KCTC 1682	Bacteria Gram Negative	Escherichia	Enterobacteriaceae	Enterobacterales	Gammaproteobacteria	Proteobacteria	Bacteria	MIC	Equal_to	17.7578	1.24939		µg/ml	Inhibidor	http://www.ncbi.nlm.nih.gov/pubmed/31473417
PA-01856	Cathelicidin-1 (8-26), CATH-1 (8-26), Fowlicidin-1 (8-26)	LVIRTVIAGYNLYRAIKKK	Lipid Bilayer	Pseudomonas aeruginosa KCTC 1637	Bacteria Gram Negative	Pseudomonas	Pseudomonadaceae	Pseudomonadales	Gammaproteobacteria	Proteobacteria	Bacteria	MIC	Equal_to	35.5155	1.55042		µg/ml	Inhibidor	http://www.ncbi.nlm.nih.gov/pubmed/31473417
PA-01857	Cathelicidin-1 (8-26), CATH-1 (8-26), Fowlicidin-1 (8-26)	LVIRTVIAGYNLYRAIKKK	Lipid Bilayer	Salmonella typhimurium KCTC 1926	Bacteria Gram Negative	Salmonella	Enterobacteriaceae	Enterobacterales	Gammaproteobacteria	Proteobacteria	Bacteria	MIC	Equal_to	35.5155	1.55042		µg/ml	Inhibidor	http://www.ncbi.nlm.nih.gov/pubmed/31473417
PA-01858	Cathelicidin-1 (8-26), CATH-1 (8-26), Fowlicidin-1 (8-26)	LVIRTVIAGYNLYRAIKKK	Lipid Bilayer	Bacillus subtilis KCTC 3068	Bacteria Gram Negative	Bacillus	Bacillaceae	Bacillales	Bacilli	Firmicutes	Bacteria	MIC	Equal_to	4.43944	0.647328		µg/ml	Inhibidor	http://www.ncbi.nlm.nih.gov/pubmed/31473417
PA-01859	Cathelicidin-1 (8-26), CATH-1 (8-26), Fowlicidin-1 (8-26)	LVIRTVIAGYNLYRAIKKK	Lipid Bilayer	Staphylococcus epidermidis KCTC 1917	Bacteria Gram Positive	Staphylococcus	Staphylococcaceae	Bacillales	Bacilli	Firmicutes	Bacteria	MIC	Equal_to	8.87888	0.948358		µg/ml	Inhibidor	http://www.ncbi.nlm.nih.gov/pubmed/31473417
PA-01860	Cathelicidin-1 (8-26), CATH-1 (8-26), Fowlicidin-1 (8-26)	LVIRTVIAGYNLYRAIKKK	Lipid Bilayer	Staphylococcus aureus KCTC 1621	Bacteria Gram Positive	Staphylococcus	Staphylococcaceae	Bacillales	Bacilli	Firmicutes	Bacteria	MIC	Equal_to	4.43944	0.647328		µg/ml	Inhibidor	http://www.ncbi.nlm.nih.gov/pubmed/31473417
PA-01862	Cathelicidin-1 (5-26), CATH-1 (5-26), Fowlicidin-1 (5-26)	VWPLVIRTVIAGYNLYRAIKKK	Lipid Bilayer	Staphylococcus aureus ATCC 25923	Bacteria Gram Positive	Staphylococcus	Staphylococcaceae	Bacillales	Bacilli	Firmicutes	Bacteria	MIC	Equal_to	1.56131	0.193489		µg/ml	Inhibidor	http://www.ncbi.nlm.nih.gov/pubmed/16817888
PA-01863	Cathelicidin-1 (5-26), CATH-1 (5-26), Fowlicidin-1 (5-26)	VWPLVIRTVIAGYNLYRAIKKK	Lipid Bilayer	Listeria monocytogenes ATCC 19115	Bacteria Gram Positive	Listeria	Listeriaceae	Bacillales	Bacilli	Firmicutes	Bacteria	MIC	Equal_to	6.24523	0.795549		µg/ml	Inhibidor	http://www.ncbi.nlm.nih.gov/pubmed/16817888
PA-01864	Cathelicidin-1 (5-26), CATH-1 (5-26), Fowlicidin-1 (5-26)	VWPLVIRTVIAGYNLYRAIKKK	Lipid Bilayer	Salmonella enterica serovar Typhimurium ATCC 14028	Bacteria Gram Negative	Salmonella	Enterobacteriaceae	Enterobacterales	Gammaproteobacteria	Proteobacteria	Bacteria	MIC	Equal_to	6.24523	0.795549		µg/ml	Inhibidor	http://www.ncbi.nlm.nih.gov/pubmed/16817888
PA-01865	Cathelicidin-1 (5-26), CATH-1 (5-26), Fowlicidin-1 (5-26)	VWPLVIRTVIAGYNLYRAIKKK	Lipid Bilayer	Escherichia coli ATCC 25922	Bacteria Gram Negative	Escherichia	Enterobacteriaceae	Enterobacterales	Gammaproteobacteria	Proteobacteria	Bacteria	MIC	Equal_to	12.4905	1.09658		µg/ml	Inhibidor	http://www.ncbi.nlm.nih.gov/pubmed/16817888
PA-01866	Cathelicidin-1 [G16L], CATH-1 [G16L], Fowlicidin-1 [G16L]	RVKRVWPLVIRTVIALYNLYRAIKKK	Lipid Bilayer	Staphylococcus aureus ATCC 25923	Bacteria Gram Positive	Staphylococcus	Staphylococcaceae	Bacillales	Bacilli	Firmicutes	Bacteria	MIC	Equal_to	6.39592	0.805903		µg/ml	Inhibidor	http://www.ncbi.nlm.nih.gov/pubmed/16817888
PA-01867	Cathelicidin-1 [G16L], CATH-1 [G16L], Fowlicidin-1 [G16L]	RVKRVWPLVIRTVIALYNLYRAIKKK	Lipid Bilayer	Listeria monocytogenes ATCC 19115	Bacteria Gram Positive	Listeria	Listeriaceae	Bacillales	Bacilli	Firmicutes	Bacteria	MIC	Equal_to	12.472	1.09594		µg/ml	Inhibidor	http://www.ncbi.nlm.nih.gov/pubmed/16817888
PA-01868	Cathelicidin-1 [G16L], CATH-1 [G16L], Fowlicidin-1 [G16L]	RVKRVWPLVIRTVIALYNLYRAIKKK	Lipid Bilayer	Salmonella enterica serovar Typhimurium ATCC 14028	Bacteria Gram Negative	Salmonella	Enterobacteriaceae	Enterobacterales	Gammaproteobacteria	Proteobacteria	Bacteria	MIC	Equal_to	6.39592	0.805903		µg/ml	Inhibidor	http://www.ncbi.nlm.nih.gov/pubmed/16817888
PA-01869	Cathelicidin-1 [G16L], CATH-1 [G16L], Fowlicidin-1 [G16L]	RVKRVWPLVIRTVIALYNLYRAIKKK	Lipid Bilayer	Escherichia coli ATCC 25922	Bacteria Gram Negative	Escherichia	Enterobacteriaceae	Enterobacterales	Gammaproteobacteria	Proteobacteria	Bacteria	MIC	Equal_to	24.9441	1.39697		µg/ml	Inhibidor	http://www.ncbi.nlm.nih.gov/pubmed/16817888
PA-01870	Cathelicidin-1/ CATH-1 / Fowlicidin-1 [P7K][T12L][I14K][G16L][N18K]	RVKRVWKLVIRLVKALYKLYRAIKKK	Lipid Bilayer	Staphylococcus aureus ATCC 25923	Bacteria Gram Positive	Staphylococcus	Staphylococcaceae	Bacillales	Bacilli	Firmicutes	Bacteria	MIC	Equal_to	6.21328	0.793321		µg/ml	Inhibidor	http://www.ncbi.nlm.nih.gov/pubmed/16817888
PA-01872	Cathelicidin-1/ CATH-1 / Fowlicidin-1 [P7K][T12L][I14K][G16L][N18K]	RVKRVWKLVIRLVKALYKLYRAIKKK	Lipid Bilayer	Salmonella enterica serovar Typhimurium ATCC 14028	Bacteria Gram Negative	Salmonella	Enterobacteriaceae	Enterobacterales	Gammaproteobacteria	Proteobacteria	Bacteria	MIC	Equal_to	6.21328	0.793321		µg/ml	Inhibidor	http://www.ncbi.nlm.nih.gov/pubmed/16817888
PA-01874	Caltrin, Calcium transport inhibitor, Peptide YY-2, Seminalplasmin, SPLN	SDEKASPDKHHRFSLSRYAKLANRLANPKLLETFLSKWIGDRGNRSVK	Lipid Bilayer	Escherichia coli W160—37	Bacteria Gram Negative	Escherichia	Enterobacteriaceae	Enterobacterales	Gammaproteobacteria	Proteobacteria	Bacteria	MIC	Range	20—30	1.38908		µg/ml	Inhibidor	http://www.ncbi.nlm.nih.gov/pubmed/9009216
PA-01875	Caltrin, Calcium transport inhibitor, Peptide YY-2, Seminalplasmin, SPLN	SDEKASPDKHHRFSLSRYAKLANRLANPKLLETFLSKWIGDRGNRSVK	Lipid Bilayer	Pseudomonas putida NCIM 2102	Bacteria Gram Negative	Pseudomonas	Pseudomonadaceae	Pseudomonadales	Gammaproteobacteria	Proteobacteria	Bacteria	MIC	Equal_to	20	1.30103		µg/ml	Inhibidor	http://www.ncbi.nlm.nih.gov/pubmed/9009216
PA-01877	Caltrin, Calcium transport inhibitor, Peptide YY-2, Seminalplasmin, SPLN	SDEKASPDKHHRFSLSRYAKLANRLANPKLLETFLSKWIGDRGNRSVK	Lipid Bilayer	Bacillus subtilis	Bacteria Gram Negative	Bacillus	Bacillaceae	Bacillales	Bacilli	Firmicutes	Bacteria	MIC	Range	20—30	1.38908		µg/ml	Inhibidor	http://www.ncbi.nlm.nih.gov/pubmed/9009216
PA-01878	Caltrin / Calcium transport inhibitor / YY-2 / Seminalplasmin / SPLN [14-26]	SLSRYAKLANRLA	Lipid Bilayer	Escherichia coli W160—37	Bacteria Gram Negative	Escherichia	Enterobacteriaceae	Enterobacterales	Gammaproteobacteria	Proteobacteria	Bacteria	MIC	Range	60—70	1.81162		µg/ml	Inhibidor	http://www.ncbi.nlm.nih.gov/pubmed/9009216
PA-01882	Caltrin / Calcium transport inhibitor / YY-2 / Seminalplasmin / SPLN [28-40]	PKLLETFLSKWIG	Lipid Bilayer	Escherichia coli W160—37	Bacteria Gram Negative	Escherichia	Enterobacteriaceae	Enterobacterales	Gammaproteobacteria	Proteobacteria	Bacteria	MIC	Range	50—60	1.73856		µg/ml	Inhibidor	http://www.ncbi.nlm.nih.gov/pubmed/9009216
PA-01883	Caltrin / Calcium transport inhibitor / YY-2 / Seminalplasmin / SPLN [28-40]	PKLLETFLSKWIG	Lipid Bilayer	Bacillus subtilis	Bacteria Gram Negative	Bacillus	Bacillaceae	Bacillales	Bacilli	Firmicutes	Bacteria	MIC	Range	100—120	2.03959		µg/ml	Inhibidor	http://www.ncbi.nlm.nih.gov/pubmed/1362637
PA-01886	Caltrin / Calcium transport inhibitor / YY-2 / Seminalplasmin / SPLN [14-40]	SLSRYAKLANRLANPKLLETFLSKWIG	Lipid Bilayer	Escherichia coli W160—37	Bacteria Gram Negative	Escherichia	Enterobacteriaceae	Enterobacterales	Gammaproteobacteria	Proteobacteria	Bacteria	MIC	Range	10—20	1.15051		µg/ml	Inhibidor	http://www.ncbi.nlm.nih.gov/pubmed/9009216
PA-01887	Caltrin / Calcium transport inhibitor / YY-2 / Seminalplasmin / SPLN [14-40]	SLSRYAKLANRLANPKLLETFLSKWIG	Lipid Bilayer	Pseudomonas putida NCIM 2102	Bacteria Gram Negative	Pseudomonas	Pseudomonadaceae	Pseudomonadales	Gammaproteobacteria	Proteobacteria	Bacteria	MIC	Range	50—60	1.73856		µg/ml	Inhibidor	http://www.ncbi.nlm.nih.gov/pubmed/9009216
PA-01888	Caltrin / Calcium transport inhibitor / YY-2 / Seminalplasmin / SPLN [14-40]	SLSRYAKLANRLANPKLLETFLSKWIG	Lipid Bilayer	Staphylococcus aureus PEP 4/3	Bacteria Gram Positive	Staphylococcus	Staphylococcaceae	Bacillales	Bacilli	Firmicutes	Bacteria	MIC	Range	40—50	1.65051		µg/ml	Inhibidor	http://www.ncbi.nlm.nih.gov/pubmed/9009216
PA-01889	Caltrin / Calcium transport inhibitor / YY-2 / Seminalplasmin / SPLN [14-40]	SLSRYAKLANRLANPKLLETFLSKWIG	Lipid Bilayer	Bacillus subtilis	Bacteria Gram Negative	Bacillus	Bacillaceae	Bacillales	Bacilli	Firmicutes	Bacteria	MIC	Range	10—20	1.15051		µg/ml	Inhibidor	http://www.ncbi.nlm.nih.gov/pubmed/9009216
PA-01890	M-oxotoxin-Ot1a, M-OXTX-Ot1a, Oxki1, Oxyopinin-1	FRGLAKLLKIGLKSFARVLKKVLPKAAKAGKALAKSMADENAIRQQNQ	Lipid Bilayer	Escherichia coli ATCC 11775	Bacteria Gram Negative	Escherichia	Enterobacteriaceae	Enterobacterales	Gammaproteobacteria	Proteobacteria	Bacteria	MIC	Equal_to	8.35405	0.921897		µg/ml	Inhibidor	http://www.ncbi.nlm.nih.gov/pubmed/11976325
PA-01891	M-oxotoxin-Ot1a, M-OXTX-Ot1a, Oxki1, Oxyopinin-1	FRGLAKLLKIGLKSFARVLKKVLPKAAKAGKALAKSMADENAIRQQNQ	Lipid Bilayer	Staphylococcus aureus IAM 1098	Bacteria Gram Positive	Staphylococcus	Staphylococcaceae	Bacillales	Bacilli	Firmicutes	Bacteria	MIC	Equal_to	32.3719	1.51017		µg/ml	Inhibidor	http://www.ncbi.nlm.nih.gov/pubmed/11976325
PA-01893	Antimicrobial peptide PGQ, Preproprotein pGQ	GVLSNVIGYLKKLGTGALNAVLKQ	Lipid Bilayer	Escherichia coli ATCC 25922	Bacteria Gram Negative	Escherichia	Enterobacteriaceae	Enterobacterales	Gammaproteobacteria	Proteobacteria	Bacteria	MIC	Range	62—250	2.09517		µg/ml	Inhibidor	http://www.ncbi.nlm.nih.gov/pubmed/1717472
PA-01894	Antimicrobial peptide PGQ, Preproprotein pGQ	GVLSNVIGYLKKLGTGALNAVLKQ	Lipid Bilayer	Klebsiella pneumoniae ATCC 13883	Bacteria Gram Negative	Klebsiella	Enterobacteriaceae	Enterobacterales	Gammaproteobacteria	Proteobacteria	Bacteria	MIC	Range	125—250	2.24743		µg/ml	Inhibidor	http://www.ncbi.nlm.nih.gov/pubmed/1717472
PA-01895	Antimicrobial peptide PGQ, Preproprotein pGQ	GVLSNVIGYLKKLGTGALNAVLKQ	Lipid Bilayer	Pseudomonas aeruginosa ATCC 27853	Bacteria Gram Negative	Pseudomonas	Pseudomonadaceae	Pseudomonadales	Gammaproteobacteria	Proteobacteria	Bacteria	MIC	Range	250—500	2.54846		µg/ml	Inhibidor	http://www.ncbi.nlm.nih.gov/pubmed/1717472
PA-01896	Antimicrobial peptide PGQ, Preproprotein pGQ	GVLSNVIGYLKKLGTGALNAVLKQ	Lipid Bilayer	Staphylococcus aureus ATCC 29213	Bacteria Gram Positive	Staphylococcus	Staphylococcaceae	Bacillales	Bacilli	Firmicutes	Bacteria	MIC	Range	250—500	2.54846		µg/ml	Inhibidor	http://www.ncbi.nlm.nih.gov/pubmed/1717472
PA-01897	Antimicrobial peptide PGQ, Preproprotein pGQ	GVLSNVIGYLKKLGTGALNAVLKQ	Lipid Bilayer	Streptococcus faecalis ATCC 29212	Bacteria Gram Positive	Streptococcus	Streptococcaceae	Lactobacillales	Bacilli	Firmicutes	Bacteria	MIC	Range	250—500	2.54846		µg/ml	Inhibidor	http://www.ncbi.nlm.nih.gov/pubmed/1717472
PA-01898	Antimicrobial peptide PGQ, Preproprotein pGQ	GVLSNVIGYLKKLGTGALNAVLKQ	Lipid Bilayer	Candida albicans ATCC 14053	Hongo	Candida	Saccharomycetaceae	Saccharomycetales	Saccharomycetes	Ascomycota	Fungi	MIC	Range	250—500	2.54846		µg/ml	Inhibidor	http://www.ncbi.nlm.nih.gov/pubmed/1717472
PA-01899	Bacteriocin plantaricin A, PlnA	YSLQMGATAIKQVKKLFKKWGW	Lipid Bilayer	Pediococcus pentosaceus Pac1.0	Bacteria Gram Positive	Pediococcus	Lactobacillaceae	Lactobacillales	Bacilli	Firmicutes	Bacteria	MIC	Equal_to	0.261215	-0.583002		µg/ml	Inhibidor	http://www.ncbi.nlm.nih.gov/pubmed/9603847
PA-01900	Bacteriocin plantaricin A, PlnA	YSLQMGATAIKQVKKLFKKWGW	Lipid Bilayer	Lactobacillus casei subsp. casei NCDO 161	Bacteria Gram Positive	Lactobacillus	Lactobacillaceae	Lactobacillales	Bacilli	Firmicutes	Bacteria	MIC	Equal_to	0.653037	-0.185062		µg/ml	Inhibidor	http://www.ncbi.nlm.nih.gov/pubmed/9603847
PA-01902	Bacteriocin plantaricin A, PlnA	YSLQMGATAIKQVKKLFKKWGW	Lipid Bilayer	Lactobacillus viridescens NCDO 1655	Bacteria Gram Positive	Lactobacillus	Lactobacillaceae	Lactobacillales	Bacilli	Firmicutes	Bacteria	MIC	Equal_to	0.130607	-0.884032		µg/ml	Inhibidor	http://www.ncbi.nlm.nih.gov/pubmed/9603847
PA-01907	Bacteriocin plantaricin A, PlnA	YSLQMGATAIKQVKKLFKKWGW	Lipid Bilayer	Lactobacillus plantarum 965	Bacteria Gram Positive	Lactobacillus	Lactobacillaceae	Lactobacillales	Bacilli	Firmicutes	Bacteria	MIC	Equal_to	1.30608	0.115968		µg/ml	Inhibidor	http://www.ncbi.nlm.nih.gov/pubmed/9603847
PA-01908	Bacteriocin plantaricin A, PlnA	YSLQMGATAIKQVKKLFKKWGW	Lipid Bilayer	Lactobacillus sakei NCDO 2714	Bacteria Gram Positive	Lactobacillus	Lactobacillaceae	Lactobacillales	Bacilli	Firmicutes	Bacteria	MIC	Equal_to	0.653037	-0.185062		µg/ml	Inhibidor	http://www.ncbi.nlm.nih.gov/pubmed/9603847
PA-01909	Bacteriocin plantaricin-A [6-22], PlnA [6-22]	GATAIKQVKKLFKKWGW	Lipid Bilayer	Lactobacillus sakei NCDO 2714	Bacteria Gram Positive	Lactobacillus	Lactobacillaceae	Lactobacillales	Bacilli	Firmicutes	Bacteria	MIC	Equal_to	0.0298413	-1.52518		µg/ml	Excluido	http://www.ncbi.nlm.nih.gov/pubmed/15805109
PA-01910	Bacteriocin plantaricin-A [6-22], PlnA [6-22]	GATAIKQVKKLFKKWGW	Lipid Bilayer	Lactobacillus plantarum 965	Bacteria Gram Positive	Lactobacillus	Lactobacillaceae	Lactobacillales	Bacilli	Firmicutes	Bacteria	MIC	Equal_to	0.795768	-0.0992135		µg/ml	Inhibidor	http://www.ncbi.nlm.nih.gov/pubmed/15805109
PA-01913	Maximin 3	GIGGKILSGLKTALKGAAKELASTYLH	Lipid Bilayer,Virus replication	Escherichia coli ATCC 25922	Bacteria Gram Negative	Escherichia	Enterobacteriaceae	Enterobacterales	Gammaproteobacteria	Proteobacteria	Bacteria	MIC	Equal_to	0.9	-0.0457575		µg/ml	Inhibidor	http://www.ncbi.nlm.nih.gov/pubmed/11835991
PA-01914	Maximin 3	GIGGKILSGLKTALKGAAKELASTYLH	Lipid Bilayer,Virus replication	Staphylococcus aureus ATCC 2592	Bacteria Gram Positive	Staphylococcus	Staphylococcaceae	Bacillales	Bacilli	Firmicutes	Bacteria	MIC	Equal_to	3.1	0.491362		µg/ml	Inhibidor	http://www.ncbi.nlm.nih.gov/pubmed/11835991
PA-01915	Maximin 3	GIGGKILSGLKTALKGAAKELASTYLH	Lipid Bilayer,Virus replication	Bacillus pyocyaneus CMCCB 10104	Bacteria Gram Negative	Bacillus	Bacillaceae	Bacillales	Bacilli	Firmicutes	Bacteria	MIC	Equal_to	1.5	0.176091		µg/ml	Inhibidor	http://www.ncbi.nlm.nih.gov/pubmed/11835991
PA-01916	Maximin 3	GIGGKILSGLKTALKGAAKELASTYLH	Lipid Bilayer,Virus replication	Bacillus megaterium	Bacteria Gram Negative	Bacillus	Bacillaceae	Bacillales	Bacilli	Firmicutes	Bacteria	MIC	Equal_to	0.9	-0.0457575		µg/ml	Inhibidor	http://www.ncbi.nlm.nih.gov/pubmed/11835991
PA-01917	Maximin 3	GIGGKILSGLKTALKGAAKELASTYLH	Lipid Bilayer,Virus replication	Bacillus dysenteriae	Bacteria Gram Negative	Bacillus	Bacillaceae	Bacillales	Bacilli	Firmicutes	Bacteria	MIC	Equal_to	0.9	-0.0457575		µg/ml	Inhibidor	http://www.ncbi.nlm.nih.gov/pubmed/11835991
PA-01918	Maximin 3	GIGGKILSGLKTALKGAAKELASTYLH	Lipid Bilayer,Virus replication	Klebsiella pneumoniae	Bacteria Gram Negative	Klebsiella	Enterobacteriaceae	Enterobacterales	Gammaproteobacteria	Proteobacteria	Bacteria	MIC	Equal_to	3.1	0.491362		µg/ml	Inhibidor	http://www.ncbi.nlm.nih.gov/pubmed/11835991
PA-01919	Maximin 3	GIGGKILSGLKTALKGAAKELASTYLH	Lipid Bilayer,Virus replication	Candida albicans ATCC 2002	Hongo	Candida	Saccharomycetaceae	Saccharomycetales	Saccharomycetes	Ascomycota	Fungi	MIC	Equal_to	15	1.17609		µg/ml	Inhibidor	http://www.ncbi.nlm.nih.gov/pubmed/11835991
PA-01928	Maximin 5	SIGAKILGGVKTFFKGALKELASTYLQ	Lipid Bilayer,Virus replication	Staphylococcus aureus ATCC 2592	Bacteria Gram Positive	Staphylococcus	Staphylococcaceae	Bacillales	Bacilli	Firmicutes	Bacteria	MIC	Equal_to	3.6	0.556303		µg/ml	Inhibidor	http://www.ncbi.nlm.nih.gov/pubmed/11835991
PA-01929	Maximin 5	SIGAKILGGVKTFFKGALKELASTYLQ	Lipid Bilayer,Virus replication	Bacillus pyocyaneus CMCCB 10104	Bacteria Gram Negative	Bacillus	Bacillaceae	Bacillales	Bacilli	Firmicutes	Bacteria	MIC	Equal_to	7.2	0.857332		µg/ml	Inhibidor	http://www.ncbi.nlm.nih.gov/pubmed/11835991
PA-01930	Maximin 5	SIGAKILGGVKTFFKGALKELASTYLQ	Lipid Bilayer,Virus replication	Bacillus megaterium	Bacteria Gram Negative	Bacillus	Bacillaceae	Bacillales	Bacilli	Firmicutes	Bacteria	MIC	Equal_to	12	1.07918		µg/ml	Inhibidor	http://www.ncbi.nlm.nih.gov/pubmed/11835991
PA-01931	Maximin 5	SIGAKILGGVKTFFKGALKELASTYLQ	Lipid Bilayer,Virus replication	Bacillus dysenteriae	Bacteria Gram Negative	Bacillus	Bacillaceae	Bacillales	Bacilli	Firmicutes	Bacteria	MIC	Equal_to	12	1.07918		µg/ml	Inhibidor	http://www.ncbi.nlm.nih.gov/pubmed/11835991
PA-01932	Maximin 5	SIGAKILGGVKTFFKGALKELASTYLQ	Lipid Bilayer,Virus replication	Klebsiella pneumoniae	Bacteria Gram Negative	Klebsiella	Enterobacteriaceae	Enterobacterales	Gammaproteobacteria	Proteobacteria	Bacteria	MIC	Equal_to	3.6	0.556303		µg/ml	Inhibidor	http://www.ncbi.nlm.nih.gov/pubmed/11835991
PA-01933	Maximin 5	SIGAKILGGVKTFFKGALKELASTYLQ	Lipid Bilayer,Virus replication	Candida albicans ATCC 2002	Hongo	Candida	Saccharomycetaceae	Saccharomycetales	Saccharomycetes	Ascomycota	Fungi	MIC	Equal_to	1.2	0.0791812		µg/ml	Inhibidor	http://www.ncbi.nlm.nih.gov/pubmed/11835991
PA-01934	Maximin 5	SIGAKILGGVKTFFKGALKELASTYLQ	Lipid Bilayer,Virus replication	Aspergillus flavus IFFI 4015	Hongo	Aspergillus	Trichocomaceae	Eurotiales	Eurotiomycetes	Ascomycota	Fungi	MIC	Equal_to	12	1.07918		µg/ml	Inhibidor	http://www.ncbi.nlm.nih.gov/pubmed/11835991
PA-01935	Maximin 5	SIGAKILGGVKTFFKGALKELASTYLQ	Lipid Bilayer,Virus replication	Penicillium uticae IFFI 2001	Hongo	Penicillium	Aspergillaceae	Eurotiales	Eurotiomycetes	Ascomycota	Fungi	MIC	Equal_to	12	1.07918		µg/ml	Inhibidor	http://www.ncbi.nlm.nih.gov/pubmed/11835991
PA-01953	Metchnikowin, Mtk-1	HRHQGPIFDTRPSPFNPNQPRPGPIY	Lipid Bilayer	Micrococcus luteus	Bacteria Gram Positive	Micrococcus	Micrococcaceae	Actinomycetales	Actinobacteria	Actinobacteria	Bacteria	MIC	Range	0.5—1.0	-0.150515		µg/ml	Inhibidor	http://www.ncbi.nlm.nih.gov/pubmed/7588819
PA-01955	Metchnikowin, Mtk-1	HRHQGPIFDTRPSPFNPNQPRPGPIY	Lipid Bilayer	Neurospora crassa	Hongo	Neurospora	Sordariaceae	Sordariales	Sordariomycetes	Ascomycota	Eukaryota	MIC	Range	0.5—1.0	-0.150515		µg/ml	Inhibidor	http://www.ncbi.nlm.nih.gov/pubmed/31001677
PA-01963	Thanatin 6, Thanatin [C11,18A]	GSKKPVPIIYANRRTGKAQRM	Lipid Bilayer	Salmonella typhimurium	Bacteria Gram Negative	Salmonella	Enterobacteriaceae	Enterobacterales	Gammaproteobacteria	Proteobacteria	Bacteria	MIC	Equal_to	49.3336	1.69314		µg/ml	Inhibidor	http://www.ncbi.nlm.nih.gov/pubmed/12297012
PA-01967	Buforin-2, Histone H2A	TRSSRAGLQFPVGRVHRLLRK	Lipid Bilayer,DNA / RNA,Virus replication	Bacillus subtilis	Bacteria Gram Negative	Bacillus	Bacillaceae	Bacillales	Bacilli	Firmicutes	Bacteria	MIC	Equal_to	2	0.30103		µg/ml	Inhibidor	http://www.ncbi.nlm.nih.gov/pubmed/10890923
PA-01968	Buforin-2, Histone H2A	TRSSRAGLQFPVGRVHRLLRK	Lipid Bilayer,DNA / RNA,Virus replication	Staphylococcus aureus	Bacteria Gram Positive	Staphylococcus	Staphylococcaceae	Bacillales	Bacilli	Firmicutes	Bacteria	MIC	Equal_to	4	0.60206		µg/ml	Inhibidor	http://www.ncbi.nlm.nih.gov/pubmed/16469314
PA-01969	Buforin-2, Histone H2A	TRSSRAGLQFPVGRVHRLLRK	Lipid Bilayer,DNA / RNA,Virus replication	Streptococcus mutans	Bacteria Gram Positive	Streptococcus	Streptococcaceae	Lactobacillales	Bacilli	Firmicutes	Bacteria	MIC	Equal_to	2	0.30103		µg/ml	Inhibidor	http://www.ncbi.nlm.nih.gov/pubmed/20086159
PA-01970	Buforin-2, Histone H2A	TRSSRAGLQFPVGRVHRLLRK	Lipid Bilayer,DNA / RNA,Virus replication	Streptococcus pneumoniae	Bacteria Gram Positive	Streptococcus	Streptococcaceae	Lactobacillales	Bacilli	Firmicutes	Bacteria	MIC	Equal_to	4	0.60206		µg/ml	Inhibidor	http://www.ncbi.nlm.nih.gov/pubmed/22445495
PA-01971	Buforin-2, Histone H2A	TRSSRAGLQFPVGRVHRLLRK	Lipid Bilayer,DNA / RNA,Virus replication	Escherichia coli	Bacteria Gram Negative	Escherichia	Enterobacteriaceae	Enterobacterales	Gammaproteobacteria	Proteobacteria	Bacteria	MIC	Equal_to	4	0.60206		µg/ml	Inhibidor	http://www.ncbi.nlm.nih.gov/pubmed/30044391
PA-01972	Buforin-2, Histone H2A	TRSSRAGLQFPVGRVHRLLRK	Lipid Bilayer,DNA / RNA,Virus replication	Salmonella typhimurium	Bacteria Gram Negative	Salmonella	Enterobacteriaceae	Enterobacterales	Gammaproteobacteria	Proteobacteria	Bacteria	MIC	Equal_to	1	0		µg/ml	Inhibidor	http://www.ncbi.nlm.nih.gov/pubmed/26795535
PA-01973	Buforin-2, Histone H2A	TRSSRAGLQFPVGRVHRLLRK	Lipid Bilayer,DNA / RNA,Virus replication	Serratia marcescens	Bacteria Gram Negative	Serratia	Yersiniaceae	Enterobacterales	Gammaproteobacteria	Proteobacteria	Bacteria	MIC	Equal_to	4	0.60206		µg/ml	Inhibidor	http://www.ncbi.nlm.nih.gov/pubmed/10817738
PA-01974	Buforin-2, Histone H2A	TRSSRAGLQFPVGRVHRLLRK	Lipid Bilayer,DNA / RNA,Virus replication	Pseudomonas putida	Bacteria Gram Negative	Pseudomonas	Pseudomonadaceae	Pseudomonadales	Gammaproteobacteria	Proteobacteria	Bacteria	MIC	Equal_to	2	0.30103		µg/ml	Inhibidor	http://www.ncbi.nlm.nih.gov/pubmed/32126228
PA-01975	Buforin-2, Histone H2A	TRSSRAGLQFPVGRVHRLLRK	Lipid Bilayer,DNA / RNA,Virus replication	Candida albicans	Hongo	Candida	Saccharomycetaceae	Saccharomycetales	Saccharomycetes	Ascomycota	Fungi	MIC	Equal_to	1	0		µg/ml	Inhibidor	http://www.ncbi.nlm.nih.gov/pubmed/32126228
PA-01976	Buforin-2, Histone H2A	TRSSRAGLQFPVGRVHRLLRK	Lipid Bilayer,DNA / RNA,Virus replication	Cryptococcus neoformans	Hongo	Cryptococcus	Tremellaceae	Tremellales	Tremellomycetes	Basidiomycota	Fungi	MIC	Equal_to	1	0		µg/ml	Inhibidor	http://www.ncbi.nlm.nih.gov/pubmed/32126228
PA-01977	Buforin-2, Histone H2A	TRSSRAGLQFPVGRVHRLLRK	Lipid Bilayer,DNA / RNA,Virus replication	Saccharomyces cerevisiae	Hongo	Saccharomyces	Saccharomycetaceae	Saccharomycetales	Saccharomycetes	Ascomycota	Fungi	MIC	Equal_to	1	0		µg/ml	Inhibidor	http://www.ncbi.nlm.nih.gov/pubmed/32126228
PA-01978	Buforin-2, Histone H2A	TRSSRAGLQFPVGRVHRLLRK	Lipid Bilayer,DNA / RNA,Virus replication	Pyricularia grisea KACC 40425	Hongo	Pyricularia	Pyriculariaceae	Magnaporthales	Sordariomycetes	Ascomycota	Eukaryota	MIC	Range	8—16	1.0536		µg/ml	Inhibidor	http://www.ncbi.nlm.nih.gov/pubmed/32126228
PA-01979	Buforin-2, Histone H2A	TRSSRAGLQFPVGRVHRLLRK	Lipid Bilayer,DNA / RNA,Virus replication	Fusarium oxysporum KACC 40902	Hongo	Fusarium	Nectriaceae	Hypocreales	Sordariomycetes	Ascomycota	Fungi	MIC	Range	8—16	1.0536		µg/ml	Inhibidor	http://www.ncbi.nlm.nih.gov/pubmed/32126228
PA-01982	Buforin-2, Histone H2A	TRSSRAGLQFPVGRVHRLLRK	Lipid Bilayer,DNA / RNA,Virus replication	Geotrichum candidum KACC 40354	Hongo	Geotrichum	Dipodascaceae	Saccharomycetales	Saccharomycetes	Ascomycota	Eukaryota	MIC	Range	16—32	1.35463		µg/ml	Inhibidor	http://www.ncbi.nlm.nih.gov/pubmed/32126228
PA-01983	Buforin-2, Histone H2A	TRSSRAGLQFPVGRVHRLLRK	Lipid Bilayer,DNA / RNA,Virus replication	Cryptococcus neoformans KCCM 50544	Hongo	Cryptococcus	Tremellaceae	Tremellales	Tremellomycetes	Basidiomycota	Fungi	MIC	Range	32—64	1.65566		µg/ml	Inhibidor	http://www.ncbi.nlm.nih.gov/pubmed/32126228
PA-01984	Buforin-2, Histone H2A	TRSSRAGLQFPVGRVHRLLRK	Lipid Bilayer,DNA / RNA,Virus replication	Trichosporon beigelii KCTC 7707	Hongo	Trichosporon	Trichosporonaceae	Trichosporonales	Tremellomycetes	Basidiomycota	Eukaryota	MIC	Range	16—32	1.35463		µg/ml	Inhibidor	http://www.ncbi.nlm.nih.gov/pubmed/32126228
PA-01985	Buforin-2, Histone H2A	TRSSRAGLQFPVGRVHRLLRK	Lipid Bilayer,DNA / RNA,Virus replication	Candida albicans KCTC 7121	Hongo	Candida	Saccharomycetaceae	Saccharomycetales	Saccharomycetes	Ascomycota	Fungi	MIC	Range	32—64	1.65566		µg/ml	Inhibidor	http://www.ncbi.nlm.nih.gov/pubmed/32126228
PA-01988	Buforin-2, Histone H2A	TRSSRAGLQFPVGRVHRLLRK	Lipid Bilayer,DNA / RNA,Virus replication	Candida albicans KCTC 7729	Hongo	Candida	Saccharomycetaceae	Saccharomycetales	Saccharomycetes	Ascomycota	Fungi	MIC	Range	16—32	1.35463		µg/ml	Inhibidor	http://www.ncbi.nlm.nih.gov/pubmed/32126228
PA-01990	Buforin-2, Histone H2A	TRSSRAGLQFPVGRVHRLLRK	Lipid Bilayer,DNA / RNA,Virus replication	Candida albicans KCTC 7122	Hongo	Candida	Saccharomycetaceae	Saccharomycetales	Saccharomycetes	Ascomycota	Fungi	MIC	Range	32—64	1.65566		µg/ml	Inhibidor	http://www.ncbi.nlm.nih.gov/pubmed/32126228
PA-02004	Buforin-2, Histone H2A	TRSSRAGLQFPVGRVHRLLRK	Lipid Bilayer,DNA / RNA,Virus replication	Escherichia coli KCTC 1682	Bacteria Gram Negative	Escherichia	Enterobacteriaceae	Enterobacterales	Gammaproteobacteria	Proteobacteria	Bacteria	MIC	Equal_to	19.4788	1.28956		µg/ml	Inhibidor	http://www.ncbi.nlm.nih.gov/pubmed/32126228
PA-02005	Buforin-2, Histone H2A	TRSSRAGLQFPVGRVHRLLRK	Lipid Bilayer,DNA / RNA,Virus replication	Pseudomonas aeruginosa KCTC 1637	Bacteria Gram Negative	Pseudomonas	Pseudomonadaceae	Pseudomonadales	Gammaproteobacteria	Proteobacteria	Bacteria	MIC	Equal_to	77.9152	1.89162		µg/ml	Inhibidor	http://www.ncbi.nlm.nih.gov/pubmed/32126228
PA-02006	Buforin-2, Histone H2A	TRSSRAGLQFPVGRVHRLLRK	Lipid Bilayer,DNA / RNA,Virus replication	Salmonella typhimurium KCTC 1926	Bacteria Gram Negative	Salmonella	Enterobacteriaceae	Enterobacterales	Gammaproteobacteria	Proteobacteria	Bacteria	MIC	Equal_to	19.4788	1.28956		µg/ml	Inhibidor	http://www.ncbi.nlm.nih.gov/pubmed/32126228
PA-02007	Buforin-2, Histone H2A	TRSSRAGLQFPVGRVHRLLRK	Lipid Bilayer,DNA / RNA,Virus replication	Bacillus subtilis KCTC 3068	Bacteria Gram Negative	Bacillus	Bacillaceae	Bacillales	Bacilli	Firmicutes	Bacteria	MIC	Equal_to	77.9152	1.89162		µg/ml	Inhibidor	http://www.ncbi.nlm.nih.gov/pubmed/32126228
PA-02008	Buforin-2, Histone H2A	TRSSRAGLQFPVGRVHRLLRK	Lipid Bilayer,DNA / RNA,Virus replication	Staphylococcus epidermidis KCTC 1917	Bacteria Gram Positive	Staphylococcus	Staphylococcaceae	Bacillales	Bacilli	Firmicutes	Bacteria	MIC	Equal_to	19.4788	1.28956		µg/ml	Inhibidor	http://www.ncbi.nlm.nih.gov/pubmed/32126228
PA-02009	Buforin-2, Histone H2A	TRSSRAGLQFPVGRVHRLLRK	Lipid Bilayer,DNA / RNA,Virus replication	Staphylococcus aureus KCTC 1621	Bacteria Gram Positive	Staphylococcus	Staphylococcaceae	Bacillales	Bacilli	Firmicutes	Bacteria	MIC	Equal_to	77.9152	1.89162		µg/ml	Inhibidor	http://www.ncbi.nlm.nih.gov/pubmed/32126228
PA-02010	Buforin-2, Histone H2A	TRSSRAGLQFPVGRVHRLLRK	Lipid Bilayer,DNA / RNA,Virus replication	Stenotrophomonas maltophilia	Bacteria Gram Negative	Stenotrophomonas	Xanthomonadaceae	Xanthomonadales	Gammaproteobacteria	Proteobacteria	Bacteria	MIC	Range	1—16	0.60206		µg/ml	Inhibidor	http://www.ncbi.nlm.nih.gov/pubmed/32126228
PA-02012	Buforin-2 (5-21)	RAGLQFPVGRVHRLLRK	Lipid Bilayer,DNA / RNA	Bacillus subtilis	Bacteria Gram Negative	Bacillus	Bacillaceae	Bacillales	Bacilli	Firmicutes	Bacteria	MIC	Equal_to	1	0		µg/ml	Inhibidor	http://www.ncbi.nlm.nih.gov/pubmed/10890923
PA-02013	Buforin-2 (5-21)	RAGLQFPVGRVHRLLRK	Lipid Bilayer,DNA / RNA	Staphylococcus aureus	Bacteria Gram Positive	Staphylococcus	Staphylococcaceae	Bacillales	Bacilli	Firmicutes	Bacteria	MIC	Equal_to	2	0.30103		µg/ml	Inhibidor	http://www.ncbi.nlm.nih.gov/pubmed/19467281
PA-02014	Buforin-2 (5-21)	RAGLQFPVGRVHRLLRK	Lipid Bilayer,DNA / RNA	Streptococcus mutans	Bacteria Gram Positive	Streptococcus	Streptococcaceae	Lactobacillales	Bacilli	Firmicutes	Bacteria	MIC	Equal_to	1	0		µg/ml	Inhibidor	http://www.ncbi.nlm.nih.gov/pubmed/26743655
PA-02015	Buforin-2 (5-21)	RAGLQFPVGRVHRLLRK	Lipid Bilayer,DNA / RNA	Streptococcus pneumoniae	Bacteria Gram Positive	Streptococcus	Streptococcaceae	Lactobacillales	Bacilli	Firmicutes	Bacteria	MIC	Equal_to	2	0.30103		µg/ml	Inhibidor	http://www.ncbi.nlm.nih.gov/pubmed/26743655
PA-02016	Buforin-2 (5-21)	RAGLQFPVGRVHRLLRK	Lipid Bilayer,DNA / RNA	Escherichia coli	Bacteria Gram Negative	Escherichia	Enterobacteriaceae	Enterobacterales	Gammaproteobacteria	Proteobacteria	Bacteria	MIC	Equal_to	2	0.30103		µg/ml	Inhibidor	http://www.ncbi.nlm.nih.gov/pubmed/26743655
PA-02017	Buforin-2 (5-21)	RAGLQFPVGRVHRLLRK	Lipid Bilayer,DNA / RNA	Salmonella typhimurium	Bacteria Gram Negative	Salmonella	Enterobacteriaceae	Enterobacterales	Gammaproteobacteria	Proteobacteria	Bacteria	MIC	Equal_to	1	0		µg/ml	Inhibidor	http://www.ncbi.nlm.nih.gov/pubmed/26743655
PA-02018	Buforin-2 (5-21)	RAGLQFPVGRVHRLLRK	Lipid Bilayer,DNA / RNA	Serratia marcescens	Bacteria Gram Negative	Serratia	Yersiniaceae	Enterobacterales	Gammaproteobacteria	Proteobacteria	Bacteria	MIC	Equal_to	2	0.30103		µg/ml	Inhibidor	http://www.ncbi.nlm.nih.gov/pubmed/26743655
PA-02019	Buforin-2 (5-21)	RAGLQFPVGRVHRLLRK	Lipid Bilayer,DNA / RNA	Pseudomonas putida	Bacteria Gram Negative	Pseudomonas	Pseudomonadaceae	Pseudomonadales	Gammaproteobacteria	Proteobacteria	Bacteria	MIC	Equal_to	1	0		µg/ml	Inhibidor	http://www.ncbi.nlm.nih.gov/pubmed/26743655
PA-02020	Buforin-2 (5-21)	RAGLQFPVGRVHRLLRK	Lipid Bilayer,DNA / RNA	Candida albicans	Hongo	Candida	Saccharomycetaceae	Saccharomycetales	Saccharomycetes	Ascomycota	Fungi	MIC	Equal_to	1	0		µg/ml	Inhibidor	http://www.ncbi.nlm.nih.gov/pubmed/26743655
PA-02021	Buforin-2 (5-21)	RAGLQFPVGRVHRLLRK	Lipid Bilayer,DNA / RNA	Cryptococcus neoformans	Hongo	Cryptococcus	Tremellaceae	Tremellales	Tremellomycetes	Basidiomycota	Fungi	MIC	Equal_to	1	0		µg/ml	Inhibidor	http://www.ncbi.nlm.nih.gov/pubmed/26743655
PA-02022	Buforin-2 (5-21)	RAGLQFPVGRVHRLLRK	Lipid Bilayer,DNA / RNA	Saccharomyces cerevisiae	Hongo	Saccharomyces	Saccharomycetaceae	Saccharomycetales	Saccharomycetes	Ascomycota	Fungi	MIC	Equal_to	1	0		µg/ml	Inhibidor	http://www.ncbi.nlm.nih.gov/pubmed/26743655
PA-02023	Buforin-2 (5-21)	RAGLQFPVGRVHRLLRK	Lipid Bilayer,DNA / RNA	Shigella dysenteriae	Bacteria Gram Negative	Shigella	Enterobacteriaceae	Enterobacterales	Gammaproteobacteria	Proteobacteria	Bacteria	MIC	Equal_to	4	0.60206		µg/ml	Inhibidor	http://www.ncbi.nlm.nih.gov/pubmed/26743655
PA-02024	Buforin-2 (5-21)	RAGLQFPVGRVHRLLRK	Lipid Bilayer,DNA / RNA	Listeria monocytogenes	Bacteria Gram Positive	Listeria	Listeriaceae	Bacillales	Bacilli	Firmicutes	Bacteria	MIC	Equal_to	2	0.30103		µg/ml	Inhibidor	http://www.ncbi.nlm.nih.gov/pubmed/26743655
PA-02025	Buforin-2 (5-21)	RAGLQFPVGRVHRLLRK	Lipid Bilayer,DNA / RNA	Staphylococcus haemolyticus	Bacteria Gram Positive	Staphylococcus	Staphylococcaceae	Bacillales	Bacilli	Firmicutes	Bacteria	MIC	Equal_to	1	0		µg/ml	Inhibidor	http://www.ncbi.nlm.nih.gov/pubmed/26743655
PA-02026	Buforin-2 (5-21)	RAGLQFPVGRVHRLLRK	Lipid Bilayer,DNA / RNA	Candida albicans ATCC 10231	Hongo	Candida	Saccharomycetaceae	Saccharomycetales	Saccharomycetes	Ascomycota	Fungi	MIC	Equal_to	4.00682	0.6028		µg/ml	Inhibidor	http://www.ncbi.nlm.nih.gov/pubmed/26743655
PA-02027	Buforin-2 (5-21)	RAGLQFPVGRVHRLLRK	Lipid Bilayer,DNA / RNA	Saccharomyces cerevisiae ATCC 9763	Hongo	Saccharomyces	Saccharomycetaceae	Saccharomycetales	Saccharomycetes	Ascomycota	Fungi	MIC	Equal_to	2.00341	0.30177		µg/ml	Inhibidor	http://www.ncbi.nlm.nih.gov/pubmed/26743655
PA-02028	Buforin-2 (5-21)	RAGLQFPVGRVHRLLRK	Lipid Bilayer,DNA / RNA	Cryptococcus neoformans ATCC 32045	Hongo	Cryptococcus	Tremellaceae	Tremellales	Tremellomycetes	Basidiomycota	Fungi	MIC	Equal_to	8.01364	0.90383		µg/ml	Inhibidor	http://www.ncbi.nlm.nih.gov/pubmed/26743655
PA-02029	Buforin-2 (5-21)	RAGLQFPVGRVHRLLRK	Lipid Bilayer,DNA / RNA	Aspergillus niger ATCC 6275	Hongo	Aspergillus	Trichocomaceae	Eurotiales	Eurotiomycetes	Ascomycota	Fungi	MIC	Equal_to	16.0273	1.20486		µg/ml	Inhibidor	http://www.ncbi.nlm.nih.gov/pubmed/26743655
PA-02030	Buforin-2 (5-21)	RAGLQFPVGRVHRLLRK	Lipid Bilayer,DNA / RNA	Aspergillus flavus ATCC 9643	Hongo	Aspergillus	Trichocomaceae	Eurotiales	Eurotiomycetes	Ascomycota	Fungi	MIC	Equal_to	16.0273	1.20486		µg/ml	Inhibidor	http://www.ncbi.nlm.nih.gov/pubmed/26743655
PA-02031	Buforin-2 (5-21)	RAGLQFPVGRVHRLLRK	Lipid Bilayer,DNA / RNA	Trichophyton rubrum ATCC 28188	Hongo	Trichophyton	Arthrodermataceae	Onygenales	Eurotiomycetes	Ascomycota	Eukaryota	MIC	Equal_to	64.1091	1.80692		µg/ml	Inhibidor	http://www.ncbi.nlm.nih.gov/pubmed/26743655
PA-02032	Buforin-2 (6-21)	AGLQFPVGRVHRLLRK	Lipid Bilayer,DNA / RNA	Bacillus subtilis	Bacteria Gram Negative	Bacillus	Bacillaceae	Bacillales	Bacilli	Firmicutes	Bacteria	MIC	Equal_to	4	0.60206		µg/ml	Inhibidor	http://www.ncbi.nlm.nih.gov/pubmed/10890923
PA-02033	Buforin-2 (6-21)	AGLQFPVGRVHRLLRK	Lipid Bilayer,DNA / RNA	Staphylococcus aureus	Bacteria Gram Positive	Staphylococcus	Staphylococcaceae	Bacillales	Bacilli	Firmicutes	Bacteria	MIC	Equal_to	8	0.90309		µg/ml	Inhibidor	http://www.ncbi.nlm.nih.gov/pubmed/25462167
PA-02034	Buforin-2 (6-21)	AGLQFPVGRVHRLLRK	Lipid Bilayer,DNA / RNA	Streptococcus mutans	Bacteria Gram Positive	Streptococcus	Streptococcaceae	Lactobacillales	Bacilli	Firmicutes	Bacteria	MIC	Equal_to	4	0.60206		µg/ml	Inhibidor	http://www.ncbi.nlm.nih.gov/pubmed/25462167
PA-02035	Buforin-2 (6-21)	AGLQFPVGRVHRLLRK	Lipid Bilayer,DNA / RNA	Streptococcus pneumoniae	Bacteria Gram Positive	Streptococcus	Streptococcaceae	Lactobacillales	Bacilli	Firmicutes	Bacteria	MIC	Equal_to	4	0.60206		µg/ml	Inhibidor	http://www.ncbi.nlm.nih.gov/pubmed/25462167
PA-02036	Buforin-2 (6-21)	AGLQFPVGRVHRLLRK	Lipid Bilayer,DNA / RNA	Escherichia coli	Bacteria Gram Negative	Escherichia	Enterobacteriaceae	Enterobacterales	Gammaproteobacteria	Proteobacteria	Bacteria	MIC	Equal_to	4	0.60206		µg/ml	Inhibidor	http://www.ncbi.nlm.nih.gov/pubmed/25462167
PA-02037	Buforin-2 (6-21)	AGLQFPVGRVHRLLRK	Lipid Bilayer,DNA / RNA	Salmonella typhimurium	Bacteria Gram Negative	Salmonella	Enterobacteriaceae	Enterobacterales	Gammaproteobacteria	Proteobacteria	Bacteria	MIC	Equal_to	2	0.30103		µg/ml	Inhibidor	http://www.ncbi.nlm.nih.gov/pubmed/25462167
PA-02038	Buforin-2 (6-21)	AGLQFPVGRVHRLLRK	Lipid Bilayer,DNA / RNA	Serratia marcescens	Bacteria Gram Negative	Serratia	Yersiniaceae	Enterobacterales	Gammaproteobacteria	Proteobacteria	Bacteria	MIC	Equal_to	2	0.30103		µg/ml	Inhibidor	http://www.ncbi.nlm.nih.gov/pubmed/25462167
PA-02039	Buforin-2 (6-21)	AGLQFPVGRVHRLLRK	Lipid Bilayer,DNA / RNA	Pseudomonas putida	Bacteria Gram Negative	Pseudomonas	Pseudomonadaceae	Pseudomonadales	Gammaproteobacteria	Proteobacteria	Bacteria	MIC	Equal_to	4	0.60206		µg/ml	Inhibidor	http://www.ncbi.nlm.nih.gov/pubmed/25462167
PA-02040	Buforin-2 (6-21)	AGLQFPVGRVHRLLRK	Lipid Bilayer,DNA / RNA	Candida albicans	Hongo	Candida	Saccharomycetaceae	Saccharomycetales	Saccharomycetes	Ascomycota	Fungi	MIC	Equal_to	8	0.90309		µg/ml	Inhibidor	http://www.ncbi.nlm.nih.gov/pubmed/25462167
PA-02041	Buforin-2 (6-21)	AGLQFPVGRVHRLLRK	Lipid Bilayer,DNA / RNA	Cryptococcus neoformans	Hongo	Cryptococcus	Tremellaceae	Tremellales	Tremellomycetes	Basidiomycota	Fungi	MIC	Equal_to	8	0.90309		µg/ml	Inhibidor	http://www.ncbi.nlm.nih.gov/pubmed/25462167
PA-02042	Buforin-2 (6-21)	AGLQFPVGRVHRLLRK	Lipid Bilayer,DNA / RNA	Saccharomyces cerevisiae	Hongo	Saccharomyces	Saccharomycetaceae	Saccharomycetales	Saccharomycetes	Ascomycota	Fungi	MIC	Equal_to	8	0.90309		µg/ml	Inhibidor	http://www.ncbi.nlm.nih.gov/pubmed/25462167
PA-02043	Buforin-2 (6-21)	AGLQFPVGRVHRLLRK	Lipid Bilayer,DNA / RNA	Enterococcus faecium ATCC 19434	Bacteria Gram Positive	Enterococcus	Enterococcaceae	Lactobacillales	Bacilli	Firmicutes	Bacteria	MIC	Equal_to	46.1805	1.66446		µg/ml	Inhibidor	http://www.ncbi.nlm.nih.gov/pubmed/25462167
PA-02044	Buforin-2 (6-21)	AGLQFPVGRVHRLLRK	Lipid Bilayer,DNA / RNA	Staphylococcus aureus ATCC 25923	Bacteria Gram Positive	Staphylococcus	Staphylococcaceae	Bacillales	Bacilli	Firmicutes	Bacteria	MIC	Equal_to	46.1805	1.66446		µg/ml	Inhibidor	http://www.ncbi.nlm.nih.gov/pubmed/25462167
PA-02045	Buforin-2 (6-21)	AGLQFPVGRVHRLLRK	Lipid Bilayer,DNA / RNA	Staphylococcus aureus 1	Bacteria Gram Positive	Staphylococcus	Staphylococcaceae	Bacillales	Bacilli	Firmicutes	Bacteria	MIC	Equal_to	23.0903	1.36343		µg/ml	Inhibidor	http://www.ncbi.nlm.nih.gov/pubmed/25462167
PA-02046	Buforin-2 (6-21)	AGLQFPVGRVHRLLRK	Lipid Bilayer,DNA / RNA	Staphylococcus aureus	Bacteria Gram Positive	Staphylococcus	Staphylococcaceae	Bacillales	Bacilli	Firmicutes	Bacteria	MIC	Equal_to	46.1805	1.66446		µg/ml	Inhibidor	http://www.ncbi.nlm.nih.gov/pubmed/25462167
PA-02047	Buforin-2 (6-21)	AGLQFPVGRVHRLLRK	Lipid Bilayer,DNA / RNA	Escherichia coli O157 ATCC 43895	Bacteria Gram Negative	Escherichia	Enterobacteriaceae	Enterobacterales	Gammaproteobacteria	Proteobacteria	Bacteria	MIC	Equal_to	11.6375	1.06586		µg/ml	Inhibidor	http://www.ncbi.nlm.nih.gov/pubmed/25462167
PA-02048	Buforin-2 (6-21)	AGLQFPVGRVHRLLRK	Lipid Bilayer,DNA / RNA	Salmonella typhimurium ATCC 19430	Bacteria Gram Negative	Salmonella	Enterobacteriaceae	Enterobacterales	Gammaproteobacteria	Proteobacteria	Bacteria	MIC	Equal_to	11.6375	1.06586		µg/ml	Inhibidor	http://www.ncbi.nlm.nih.gov/pubmed/25462167
PA-02049	Buforin-2 (6-21)	AGLQFPVGRVHRLLRK	Lipid Bilayer,DNA / RNA	Pseudomonas aeruginosa ATCC 27853	Bacteria Gram Negative	Pseudomonas	Pseudomonadaceae	Pseudomonadales	Gammaproteobacteria	Proteobacteria	Bacteria	MIC	Equal_to	23.0903	1.36343		µg/ml	Inhibidor	http://www.ncbi.nlm.nih.gov/pubmed/25462167
PA-02050	Buforin-2 (6-21)	AGLQFPVGRVHRLLRK	Lipid Bilayer,DNA / RNA	Pseudomonas aeruginosa 1	Bacteria Gram Negative	Pseudomonas	Pseudomonadaceae	Pseudomonadales	Gammaproteobacteria	Proteobacteria	Bacteria	MIC	Equal_to	11.6375	1.06586		µg/ml	Inhibidor	http://www.ncbi.nlm.nih.gov/pubmed/25462167
PA-02051	Buforin-2 (6-21)	AGLQFPVGRVHRLLRK	Lipid Bilayer,DNA / RNA	Pseudomonas aeruginosa	Bacteria Gram Negative	Pseudomonas	Pseudomonadaceae	Pseudomonadales	Gammaproteobacteria	Proteobacteria	Bacteria	MIC	Equal_to	23.0903	1.36343		µg/ml	Inhibidor	http://www.ncbi.nlm.nih.gov/pubmed/25462167
PA-02052	Buforin-2 (6-21)	AGLQFPVGRVHRLLRK	Lipid Bilayer,DNA / RNA	Candida albicans ATCC 90028	Hongo	Candida	Saccharomycetaceae	Saccharomycetales	Saccharomycetes	Ascomycota	Fungi	MIC	Equal_to	23.0903	1.36343		µg/ml	Inhibidor	http://www.ncbi.nlm.nih.gov/pubmed/25462167
PA-02053	Buforin-2 (6-21)	AGLQFPVGRVHRLLRK	Lipid Bilayer,DNA / RNA	Candida parapsilosis ATCC 22019	Hongo	Candida	Saccharomycetaceae	Saccharomycetales	Saccharomycetes	Ascomycota	Fungi	MIC	Equal_to	46.1805	1.66446		µg/ml	Inhibidor	http://www.ncbi.nlm.nih.gov/pubmed/25462167
PA-02054	Buforin-2 (6-21)	AGLQFPVGRVHRLLRK	Lipid Bilayer,DNA / RNA	Trichosporon beigelii KCTC 7707	Hongo	Trichosporon	Trichosporonaceae	Trichosporonales	Tremellomycetes	Basidiomycota	Eukaryota	MIC	Equal_to	23.0903	1.36343		µg/ml	Inhibidor	http://www.ncbi.nlm.nih.gov/pubmed/25462167
PA-02055	Buforin-2 (6-21)	AGLQFPVGRVHRLLRK	Lipid Bilayer,DNA / RNA	Trichophyton rubrum KCTC 6345	Hongo	Trichophyton	Arthrodermataceae	Onygenales	Eurotiomycetes	Ascomycota	Eukaryota	MIC	Equal_to	23.0903	1.36343		µg/ml	Inhibidor	http://www.ncbi.nlm.nih.gov/pubmed/25462167
PA-02056	Buforin-2 (7-21)	GLQFPVGRVHRLLRK	Lipid Bilayer	Bacillus subtilis	Bacteria Gram Negative	Bacillus	Bacillaceae	Bacillales	Bacilli	Firmicutes	Bacteria	MIC	Equal_to	4	0.60206		µg/ml	Inhibidor	http://www.ncbi.nlm.nih.gov/pubmed/10890923
PA-02057	Buforin-2 (7-21)	GLQFPVGRVHRLLRK	Lipid Bilayer	Staphylococcus aureus	Bacteria Gram Positive	Staphylococcus	Staphylococcaceae	Bacillales	Bacilli	Firmicutes	Bacteria	MIC	Equal_to	8	0.90309		µg/ml	Inhibidor	http://www.ncbi.nlm.nih.gov/pubmed/10890923
PA-02058	Buforin-2 (7-21)	GLQFPVGRVHRLLRK	Lipid Bilayer	Streptococcus mutans	Bacteria Gram Positive	Streptococcus	Streptococcaceae	Lactobacillales	Bacilli	Firmicutes	Bacteria	MIC	Equal_to	4	0.60206		µg/ml	Inhibidor	http://www.ncbi.nlm.nih.gov/pubmed/10890923
PA-02059	Buforin-2 (7-21)	GLQFPVGRVHRLLRK	Lipid Bilayer	Streptococcus pneumoniae	Bacteria Gram Positive	Streptococcus	Streptococcaceae	Lactobacillales	Bacilli	Firmicutes	Bacteria	MIC	Equal_to	4	0.60206		µg/ml	Inhibidor	http://www.ncbi.nlm.nih.gov/pubmed/10890923
PA-02060	Buforin-2 (7-21)	GLQFPVGRVHRLLRK	Lipid Bilayer	Escherichia coli	Bacteria Gram Negative	Escherichia	Enterobacteriaceae	Enterobacterales	Gammaproteobacteria	Proteobacteria	Bacteria	MIC	Equal_to	4	0.60206		µg/ml	Inhibidor	http://www.ncbi.nlm.nih.gov/pubmed/10890923
PA-02061	Buforin-2 (7-21)	GLQFPVGRVHRLLRK	Lipid Bilayer	Salmonella typhimurium	Bacteria Gram Negative	Salmonella	Enterobacteriaceae	Enterobacterales	Gammaproteobacteria	Proteobacteria	Bacteria	MIC	Equal_to	2	0.30103		µg/ml	Inhibidor	http://www.ncbi.nlm.nih.gov/pubmed/10890923
PA-02062	Buforin-2 (7-21)	GLQFPVGRVHRLLRK	Lipid Bilayer	Serratia marcescens	Bacteria Gram Negative	Serratia	Yersiniaceae	Enterobacterales	Gammaproteobacteria	Proteobacteria	Bacteria	MIC	Equal_to	2	0.30103		µg/ml	Inhibidor	http://www.ncbi.nlm.nih.gov/pubmed/10890923
PA-02063	Buforin-2 (7-21)	GLQFPVGRVHRLLRK	Lipid Bilayer	Pseudomonas putida	Bacteria Gram Negative	Pseudomonas	Pseudomonadaceae	Pseudomonadales	Gammaproteobacteria	Proteobacteria	Bacteria	MIC	Equal_to	4	0.60206		µg/ml	Inhibidor	http://www.ncbi.nlm.nih.gov/pubmed/10890923
PA-02064	Buforin-2 (7-21)	GLQFPVGRVHRLLRK	Lipid Bilayer	Candida albicans	Hongo	Candida	Saccharomycetaceae	Saccharomycetales	Saccharomycetes	Ascomycota	Fungi	MIC	Equal_to	8	0.90309		µg/ml	Inhibidor	http://www.ncbi.nlm.nih.gov/pubmed/10890923
PA-02065	Buforin-2 (7-21)	GLQFPVGRVHRLLRK	Lipid Bilayer	Cryptococcus neoformans	Hongo	Cryptococcus	Tremellaceae	Tremellales	Tremellomycetes	Basidiomycota	Fungi	MIC	Equal_to	8	0.90309		µg/ml	Inhibidor	http://www.ncbi.nlm.nih.gov/pubmed/10890923
PA-02066	Buforin-2 (7-21)	GLQFPVGRVHRLLRK	Lipid Bilayer	Saccharomyces cerevisiae	Hongo	Saccharomyces	Saccharomycetaceae	Saccharomycetales	Saccharomycetes	Ascomycota	Fungi	MIC	Equal_to	8	0.90309		µg/ml	Inhibidor	http://www.ncbi.nlm.nih.gov/pubmed/10890923
PA-02067	Buforin-2 (8-21)	LQFPVGRVHRLLRK	Lipid Bilayer,DNA / RNA	Bacillus subtilis	Bacteria Gram Negative	Bacillus	Bacillaceae	Bacillales	Bacilli	Firmicutes	Bacteria	MIC	Equal_to	8	0.90309		µg/ml	Inhibidor	http://www.ncbi.nlm.nih.gov/pubmed/10890923
PA-02068	Buforin-2 (8-21)	LQFPVGRVHRLLRK	Lipid Bilayer,DNA / RNA	Staphylococcus aureus	Bacteria Gram Positive	Staphylococcus	Staphylococcaceae	Bacillales	Bacilli	Firmicutes	Bacteria	MIC	Equal_to	16	1.20412		µg/ml	Inhibidor	http://www.ncbi.nlm.nih.gov/pubmed/10890923
PA-02069	Buforin-2 (8-21)	LQFPVGRVHRLLRK	Lipid Bilayer,DNA / RNA	Streptococcus mutans	Bacteria Gram Positive	Streptococcus	Streptococcaceae	Lactobacillales	Bacilli	Firmicutes	Bacteria	MIC	Equal_to	8	0.90309		µg/ml	Inhibidor	http://www.ncbi.nlm.nih.gov/pubmed/10890923
PA-02070	Buforin-2 (8-21)	LQFPVGRVHRLLRK	Lipid Bilayer,DNA / RNA	Streptococcus pneumoniae	Bacteria Gram Positive	Streptococcus	Streptococcaceae	Lactobacillales	Bacilli	Firmicutes	Bacteria	MIC	Equal_to	16	1.20412		µg/ml	Inhibidor	http://www.ncbi.nlm.nih.gov/pubmed/10890923
PA-02071	Buforin-2 (8-21)	LQFPVGRVHRLLRK	Lipid Bilayer,DNA / RNA	Escherichia coli	Bacteria Gram Negative	Escherichia	Enterobacteriaceae	Enterobacterales	Gammaproteobacteria	Proteobacteria	Bacteria	MIC	Equal_to	8	0.90309		µg/ml	Inhibidor	http://www.ncbi.nlm.nih.gov/pubmed/10890923
PA-02072	Buforin-2 (8-21)	LQFPVGRVHRLLRK	Lipid Bilayer,DNA / RNA	Salmonella typhimurium	Bacteria Gram Negative	Salmonella	Enterobacteriaceae	Enterobacterales	Gammaproteobacteria	Proteobacteria	Bacteria	MIC	Equal_to	4	0.60206		µg/ml	Inhibidor	http://www.ncbi.nlm.nih.gov/pubmed/10890923
PA-02073	Buforin-2 (8-21)	LQFPVGRVHRLLRK	Lipid Bilayer,DNA / RNA	Serratia marcescens	Bacteria Gram Negative	Serratia	Yersiniaceae	Enterobacterales	Gammaproteobacteria	Proteobacteria	Bacteria	MIC	Equal_to	8	0.90309		µg/ml	Inhibidor	http://www.ncbi.nlm.nih.gov/pubmed/10890923
PA-02074	Buforin-2 (8-21)	LQFPVGRVHRLLRK	Lipid Bilayer,DNA / RNA	Pseudomonas putida	Bacteria Gram Negative	Pseudomonas	Pseudomonadaceae	Pseudomonadales	Gammaproteobacteria	Proteobacteria	Bacteria	MIC	Equal_to	16	1.20412		µg/ml	Inhibidor	http://www.ncbi.nlm.nih.gov/pubmed/10890923
PA-02075	Buforin-2 (8-21)	LQFPVGRVHRLLRK	Lipid Bilayer,DNA / RNA	Candida albicans	Hongo	Candida	Saccharomycetaceae	Saccharomycetales	Saccharomycetes	Ascomycota	Fungi	MIC	Equal_to	32	1.50515		µg/ml	Inhibidor	http://www.ncbi.nlm.nih.gov/pubmed/10890923
PA-02076	Buforin-2 (8-21)	LQFPVGRVHRLLRK	Lipid Bilayer,DNA / RNA	Cryptococcus neoformans	Hongo	Cryptococcus	Tremellaceae	Tremellales	Tremellomycetes	Basidiomycota	Fungi	MIC	Equal_to	64	1.80618		µg/ml	Inhibidor	http://www.ncbi.nlm.nih.gov/pubmed/10890923
PA-02077	Buforin-2 (8-21)	LQFPVGRVHRLLRK	Lipid Bilayer,DNA / RNA	Saccharomyces cerevisiae	Hongo	Saccharomyces	Saccharomycetaceae	Saccharomycetales	Saccharomycetes	Ascomycota	Fungi	MIC	Equal_to	32	1.50515		µg/ml	Inhibidor	http://www.ncbi.nlm.nih.gov/pubmed/10890923
PA-02078	Buforin-2 (9-21)	QFPVGRVHRLLRK	Lipid Bilayer	Bacillus subtilis	Bacteria Gram Negative	Bacillus	Bacillaceae	Bacillales	Bacilli	Firmicutes	Bacteria	MIC	Equal_to	16	1.20412		µg/ml	Inhibidor	http://www.ncbi.nlm.nih.gov/pubmed/10890923
PA-02079	Buforin-2 (9-21)	QFPVGRVHRLLRK	Lipid Bilayer	Staphylococcus aureus	Bacteria Gram Positive	Staphylococcus	Staphylococcaceae	Bacillales	Bacilli	Firmicutes	Bacteria	MIC	Equal_to	64	1.80618		µg/ml	Inhibidor	http://www.ncbi.nlm.nih.gov/pubmed/10890923
PA-02080	Buforin-2 (9-21)	QFPVGRVHRLLRK	Lipid Bilayer	Streptococcus mutans	Bacteria Gram Positive	Streptococcus	Streptococcaceae	Lactobacillales	Bacilli	Firmicutes	Bacteria	MIC	Equal_to	32	1.50515		µg/ml	Inhibidor	http://www.ncbi.nlm.nih.gov/pubmed/10890923
PA-02081	Buforin-2 (9-21)	QFPVGRVHRLLRK	Lipid Bilayer	Streptococcus pneumoniae	Bacteria Gram Positive	Streptococcus	Streptococcaceae	Lactobacillales	Bacilli	Firmicutes	Bacteria	MIC	Equal_to	16	1.20412		µg/ml	Inhibidor	http://www.ncbi.nlm.nih.gov/pubmed/10890923
PA-02082	Buforin-2 (9-21)	QFPVGRVHRLLRK	Lipid Bilayer	Escherichia coli	Bacteria Gram Negative	Escherichia	Enterobacteriaceae	Enterobacterales	Gammaproteobacteria	Proteobacteria	Bacteria	MIC	Equal_to	32	1.50515		µg/ml	Inhibidor	http://www.ncbi.nlm.nih.gov/pubmed/10890923
PA-02083	Buforin-2 (9-21)	QFPVGRVHRLLRK	Lipid Bilayer	Salmonella typhimurium	Bacteria Gram Negative	Salmonella	Enterobacteriaceae	Enterobacterales	Gammaproteobacteria	Proteobacteria	Bacteria	MIC	Equal_to	16	1.20412		µg/ml	Inhibidor	http://www.ncbi.nlm.nih.gov/pubmed/10890923
PA-02084	Buforin-2 (9-21)	QFPVGRVHRLLRK	Lipid Bilayer	Serratia marcescens	Bacteria Gram Negative	Serratia	Yersiniaceae	Enterobacterales	Gammaproteobacteria	Proteobacteria	Bacteria	MIC	Equal_to	32	1.50515		µg/ml	Inhibidor	http://www.ncbi.nlm.nih.gov/pubmed/10890923
PA-02085	Buforin-2 (9-21)	QFPVGRVHRLLRK	Lipid Bilayer	Pseudomonas putida	Bacteria Gram Negative	Pseudomonas	Pseudomonadaceae	Pseudomonadales	Gammaproteobacteria	Proteobacteria	Bacteria	MIC	Equal_to	16	1.20412		µg/ml	Inhibidor	http://www.ncbi.nlm.nih.gov/pubmed/10890923
PA-02086	Buforin-2 (9-21)	QFPVGRVHRLLRK	Lipid Bilayer	Candida albicans	Hongo	Candida	Saccharomycetaceae	Saccharomycetales	Saccharomycetes	Ascomycota	Fungi	MIC	Equal_to	64	1.80618		µg/ml	Inhibidor	http://www.ncbi.nlm.nih.gov/pubmed/10890923
PA-02087	Buforin-2 (9-21)	QFPVGRVHRLLRK	Lipid Bilayer	Cryptococcus neoformans	Hongo	Cryptococcus	Tremellaceae	Tremellales	Tremellomycetes	Basidiomycota	Fungi	MIC	Equal_to	64	1.80618		µg/ml	Inhibidor	http://www.ncbi.nlm.nih.gov/pubmed/10890923
PA-02088	Buforin-2 (9-21)	QFPVGRVHRLLRK	Lipid Bilayer	Saccharomyces cerevisiae	Hongo	Saccharomyces	Saccharomycetaceae	Saccharomycetales	Saccharomycetes	Ascomycota	Fungi	MIC	Equal_to	64	1.80618		µg/ml	Inhibidor	http://www.ncbi.nlm.nih.gov/pubmed/10890923
PA-02089	Buforin-2 (10-21)	FPVGRVHRLLRK	Lipid Bilayer	Bacillus subtilis	Bacteria Gram Negative	Bacillus	Bacillaceae	Bacillales	Bacilli	Firmicutes	Bacteria	MIC	Equal_to	32	1.50515		µg/ml	Inhibidor	http://www.ncbi.nlm.nih.gov/pubmed/10890923
PA-02090	Buforin-2 (10-21)	FPVGRVHRLLRK	Lipid Bilayer	Staphylococcus aureus	Bacteria Gram Positive	Staphylococcus	Staphylococcaceae	Bacillales	Bacilli	Firmicutes	Bacteria	MIC	Equal_to	32	1.50515		µg/ml	Inhibidor	http://www.ncbi.nlm.nih.gov/pubmed/10890923
PA-02091	Buforin-2 (10-21)	FPVGRVHRLLRK	Lipid Bilayer	Streptococcus mutans	Bacteria Gram Positive	Streptococcus	Streptococcaceae	Lactobacillales	Bacilli	Firmicutes	Bacteria	MIC	Equal_to	32	1.50515		µg/ml	Inhibidor	http://www.ncbi.nlm.nih.gov/pubmed/10890923
PA-02092	Buforin-2 (10-21)	FPVGRVHRLLRK	Lipid Bilayer	Streptococcus pneumoniae	Bacteria Gram Positive	Streptococcus	Streptococcaceae	Lactobacillales	Bacilli	Firmicutes	Bacteria	MIC	Equal_to	32	1.50515		µg/ml	Inhibidor	http://www.ncbi.nlm.nih.gov/pubmed/10890923
PA-02093	Buforin-2 (10-21)	FPVGRVHRLLRK	Lipid Bilayer	Escherichia coli	Bacteria Gram Negative	Escherichia	Enterobacteriaceae	Enterobacterales	Gammaproteobacteria	Proteobacteria	Bacteria	MIC	Equal_to	32	1.50515		µg/ml	Inhibidor	http://www.ncbi.nlm.nih.gov/pubmed/10890923
PA-02094	Buforin-2 (10-21)	FPVGRVHRLLRK	Lipid Bilayer	Salmonella typhimurium	Bacteria Gram Negative	Salmonella	Enterobacteriaceae	Enterobacterales	Gammaproteobacteria	Proteobacteria	Bacteria	MIC	Equal_to	16	1.20412		µg/ml	Inhibidor	http://www.ncbi.nlm.nih.gov/pubmed/10890923
PA-02095	Buforin-2 (10-21)	FPVGRVHRLLRK	Lipid Bilayer	Serratia marcescens	Bacteria Gram Negative	Serratia	Yersiniaceae	Enterobacterales	Gammaproteobacteria	Proteobacteria	Bacteria	MIC	Equal_to	32	1.50515		µg/ml	Inhibidor	http://www.ncbi.nlm.nih.gov/pubmed/10890923
PA-02096	Buforin-2 (10-21)	FPVGRVHRLLRK	Lipid Bilayer	Pseudomonas putida	Bacteria Gram Negative	Pseudomonas	Pseudomonadaceae	Pseudomonadales	Gammaproteobacteria	Proteobacteria	Bacteria	MIC	Equal_to	64	1.80618		µg/ml	Inhibidor	http://www.ncbi.nlm.nih.gov/pubmed/10890923
PA-02097	Buforin-2 (10-21)	FPVGRVHRLLRK	Lipid Bilayer	Candida albicans	Hongo	Candida	Saccharomycetaceae	Saccharomycetales	Saccharomycetes	Ascomycota	Fungi	MIC	Equal_to	32	1.50515		µg/ml	Inhibidor	http://www.ncbi.nlm.nih.gov/pubmed/10890923
PA-02098	Buforin-2 (10-21)	FPVGRVHRLLRK	Lipid Bilayer	Cryptococcus neoformans	Hongo	Cryptococcus	Tremellaceae	Tremellales	Tremellomycetes	Basidiomycota	Fungi	MIC	Equal_to	64	1.80618		µg/ml	Inhibidor	http://www.ncbi.nlm.nih.gov/pubmed/10890923
PA-02099	Buforin-2 (10-21)	FPVGRVHRLLRK	Lipid Bilayer	Saccharomyces cerevisiae	Hongo	Saccharomyces	Saccharomycetaceae	Saccharomycetales	Saccharomycetes	Ascomycota	Fungi	MIC	Equal_to	64	1.80618		µg/ml	Inhibidor	http://www.ncbi.nlm.nih.gov/pubmed/10890923
PA-02100	Buforin-2 (11-21)	PVGRVHRLLRK	Lipid Bilayer	Bacillus subtilis	Bacteria Gram Negative	Bacillus	Bacillaceae	Bacillales	Bacilli	Firmicutes	Bacteria	MIC	Equal_to	32	1.50515		µg/ml	Inhibidor	http://www.ncbi.nlm.nih.gov/pubmed/10890923
PA-02101	Buforin-2 (11-21)	PVGRVHRLLRK	Lipid Bilayer	Staphylococcus aureus	Bacteria Gram Positive	Staphylococcus	Staphylococcaceae	Bacillales	Bacilli	Firmicutes	Bacteria	MIC	Equal_to	64	1.80618		µg/ml	Inhibidor	http://www.ncbi.nlm.nih.gov/pubmed/10890923
PA-02102	Buforin-2 (11-21)	PVGRVHRLLRK	Lipid Bilayer	Streptococcus mutans	Bacteria Gram Positive	Streptococcus	Streptococcaceae	Lactobacillales	Bacilli	Firmicutes	Bacteria	MIC	Equal_to	32	1.50515		µg/ml	Inhibidor	http://www.ncbi.nlm.nih.gov/pubmed/10890923
PA-02103	Buforin-2 (11-21)	PVGRVHRLLRK	Lipid Bilayer	Streptococcus pneumoniae	Bacteria Gram Positive	Streptococcus	Streptococcaceae	Lactobacillales	Bacilli	Firmicutes	Bacteria	MIC	Equal_to	64	1.80618		µg/ml	Inhibidor	http://www.ncbi.nlm.nih.gov/pubmed/10890923
PA-02104	Buforin-2 (11-21)	PVGRVHRLLRK	Lipid Bilayer	Escherichia coli	Bacteria Gram Negative	Escherichia	Enterobacteriaceae	Enterobacterales	Gammaproteobacteria	Proteobacteria	Bacteria	MIC	Equal_to	32	1.50515		µg/ml	Inhibidor	http://www.ncbi.nlm.nih.gov/pubmed/10890923
PA-02105	Buforin-2 (11-21)	PVGRVHRLLRK	Lipid Bilayer	Salmonella typhimurium	Bacteria Gram Negative	Salmonella	Enterobacteriaceae	Enterobacterales	Gammaproteobacteria	Proteobacteria	Bacteria	MIC	Equal_to	32	1.50515		µg/ml	Inhibidor	http://www.ncbi.nlm.nih.gov/pubmed/10890923
PA-02106	Buforin-2 (11-21)	PVGRVHRLLRK	Lipid Bilayer	Serratia marcescens	Bacteria Gram Negative	Serratia	Yersiniaceae	Enterobacterales	Gammaproteobacteria	Proteobacteria	Bacteria	MIC	Equal_to	64	1.80618		µg/ml	Inhibidor	http://www.ncbi.nlm.nih.gov/pubmed/10890923
PA-02107	Buforin-2 (11-21)	PVGRVHRLLRK	Lipid Bilayer	Pseudomonas putida	Bacteria Gram Negative	Pseudomonas	Pseudomonadaceae	Pseudomonadales	Gammaproteobacteria	Proteobacteria	Bacteria	MIC	Equal_to	64	1.80618		µg/ml	Inhibidor	http://www.ncbi.nlm.nih.gov/pubmed/10890923
PA-02108	Buforin-2 (11-21)	PVGRVHRLLRK	Lipid Bilayer	Candida albicans	Hongo	Candida	Saccharomycetaceae	Saccharomycetales	Saccharomycetes	Ascomycota	Fungi	MIC	Equal_to	64	1.80618		µg/ml	Inhibidor	http://www.ncbi.nlm.nih.gov/pubmed/10890923
PA-02109	Buforin-2 (11-21)	PVGRVHRLLRK	Lipid Bilayer	Cryptococcus neoformans	Hongo	Cryptococcus	Tremellaceae	Tremellales	Tremellomycetes	Basidiomycota	Fungi	MIC	Equal_to	128	2.10721		µg/ml	Inhibidor	http://www.ncbi.nlm.nih.gov/pubmed/10890923
PA-02110	Buforin-2 (11-21)	PVGRVHRLLRK	Lipid Bilayer	Saccharomyces cerevisiae	Hongo	Saccharomyces	Saccharomycetaceae	Saccharomycetales	Saccharomycetes	Ascomycota	Fungi	MIC	Equal_to	128	2.10721		µg/ml	Inhibidor	http://www.ncbi.nlm.nih.gov/pubmed/10890923
PA-02122	Buforin-2 (5-20)	RAGLQFPVGRVHRLLR	Lipid Bilayer	Bacillus subtilis	Bacteria Gram Negative	Bacillus	Bacillaceae	Bacillales	Bacilli	Firmicutes	Bacteria	MIC	Equal_to	16	1.20412		µg/ml	Inhibidor	http://www.ncbi.nlm.nih.gov/pubmed/10890923
PA-02123	Buforin-2 (5-20)	RAGLQFPVGRVHRLLR	Lipid Bilayer	Staphylococcus aureus	Bacteria Gram Positive	Staphylococcus	Staphylococcaceae	Bacillales	Bacilli	Firmicutes	Bacteria	MIC	Equal_to	64	1.80618		µg/ml	Inhibidor	http://www.ncbi.nlm.nih.gov/pubmed/10890923
PA-02124	Buforin-2 (5-20)	RAGLQFPVGRVHRLLR	Lipid Bilayer	Streptococcus mutans	Bacteria Gram Positive	Streptococcus	Streptococcaceae	Lactobacillales	Bacilli	Firmicutes	Bacteria	MIC	Equal_to	32	1.50515		µg/ml	Inhibidor	http://www.ncbi.nlm.nih.gov/pubmed/10890923
PA-02125	Buforin-2 (5-20)	RAGLQFPVGRVHRLLR	Lipid Bilayer	Streptococcus pneumoniae	Bacteria Gram Positive	Streptococcus	Streptococcaceae	Lactobacillales	Bacilli	Firmicutes	Bacteria	MIC	Equal_to	32	1.50515		µg/ml	Inhibidor	http://www.ncbi.nlm.nih.gov/pubmed/10890923
PA-02126	Buforin-2 (5-20)	RAGLQFPVGRVHRLLR	Lipid Bilayer	Escherichia coli	Bacteria Gram Negative	Escherichia	Enterobacteriaceae	Enterobacterales	Gammaproteobacteria	Proteobacteria	Bacteria	MIC	Equal_to	16	1.20412		µg/ml	Inhibidor	http://www.ncbi.nlm.nih.gov/pubmed/10890923
PA-02127	Buforin-2 (5-20)	RAGLQFPVGRVHRLLR	Lipid Bilayer	Salmonella typhimurium	Bacteria Gram Negative	Salmonella	Enterobacteriaceae	Enterobacterales	Gammaproteobacteria	Proteobacteria	Bacteria	MIC	Equal_to	16	1.20412		µg/ml	Inhibidor	http://www.ncbi.nlm.nih.gov/pubmed/10890923
PA-02128	Buforin-2 (5-20)	RAGLQFPVGRVHRLLR	Lipid Bilayer	Serratia marcescens	Bacteria Gram Negative	Serratia	Yersiniaceae	Enterobacterales	Gammaproteobacteria	Proteobacteria	Bacteria	MIC	Equal_to	32	1.50515		µg/ml	Inhibidor	http://www.ncbi.nlm.nih.gov/pubmed/10890923
PA-02129	Buforin-2 (5-20)	RAGLQFPVGRVHRLLR	Lipid Bilayer	Pseudomonas putida	Bacteria Gram Negative	Pseudomonas	Pseudomonadaceae	Pseudomonadales	Gammaproteobacteria	Proteobacteria	Bacteria	MIC	Equal_to	32	1.50515		µg/ml	Inhibidor	http://www.ncbi.nlm.nih.gov/pubmed/10890923
PA-02130	Buforin-2 (5-20)	RAGLQFPVGRVHRLLR	Lipid Bilayer	Candida albicans	Hongo	Candida	Saccharomycetaceae	Saccharomycetales	Saccharomycetes	Ascomycota	Fungi	MIC	Equal_to	64	1.80618		µg/ml	Inhibidor	http://www.ncbi.nlm.nih.gov/pubmed/10890923
PA-02131	Buforin-2 (5-20)	RAGLQFPVGRVHRLLR	Lipid Bilayer	Cryptococcus neoformans	Hongo	Cryptococcus	Tremellaceae	Tremellales	Tremellomycetes	Basidiomycota	Fungi	MIC	Equal_to	64	1.80618		µg/ml	Inhibidor	http://www.ncbi.nlm.nih.gov/pubmed/10890923
PA-02132	Buforin-2 (5-20)	RAGLQFPVGRVHRLLR	Lipid Bilayer	Saccharomyces cerevisiae	Hongo	Saccharomyces	Saccharomycetaceae	Saccharomycetales	Saccharomycetes	Ascomycota	Fungi	MIC	Equal_to	128	2.10721		µg/ml	Inhibidor	http://www.ncbi.nlm.nih.gov/pubmed/10890923
PA-02133	Buforin-2 (5-19)	RAGLQFPVGRVHRLL	Lipid Bilayer	Bacillus subtilis	Bacteria Gram Negative	Bacillus	Bacillaceae	Bacillales	Bacilli	Firmicutes	Bacteria	MIC	Equal_to	64	1.80618		µg/ml	Inhibidor	http://www.ncbi.nlm.nih.gov/pubmed/10890923
PA-02134	Buforin-2 (5-19)	RAGLQFPVGRVHRLL	Lipid Bilayer	Staphylococcus aureus	Bacteria Gram Positive	Staphylococcus	Staphylococcaceae	Bacillales	Bacilli	Firmicutes	Bacteria	MIC	Equal_to	128	2.10721		µg/ml	Inhibidor	http://www.ncbi.nlm.nih.gov/pubmed/10890923
PA-02135	Buforin-2 (5-19)	RAGLQFPVGRVHRLL	Lipid Bilayer	Streptococcus mutans	Bacteria Gram Positive	Streptococcus	Streptococcaceae	Lactobacillales	Bacilli	Firmicutes	Bacteria	MIC	Equal_to	64	1.80618		µg/ml	Inhibidor	http://www.ncbi.nlm.nih.gov/pubmed/10890923
PA-02136	Buforin-2 (5-19)	RAGLQFPVGRVHRLL	Lipid Bilayer	Streptococcus pneumoniae	Bacteria Gram Positive	Streptococcus	Streptococcaceae	Lactobacillales	Bacilli	Firmicutes	Bacteria	MIC	Equal_to	128	2.10721		µg/ml	Inhibidor	http://www.ncbi.nlm.nih.gov/pubmed/10890923
PA-02137	Buforin-2 (5-19)	RAGLQFPVGRVHRLL	Lipid Bilayer	Escherichia coli	Bacteria Gram Negative	Escherichia	Enterobacteriaceae	Enterobacterales	Gammaproteobacteria	Proteobacteria	Bacteria	MIC	Equal_to	64	1.80618		µg/ml	Inhibidor	http://www.ncbi.nlm.nih.gov/pubmed/10890923
PA-02138	Buforin-2 (5-19)	RAGLQFPVGRVHRLL	Lipid Bilayer	Salmonella typhimurium	Bacteria Gram Negative	Salmonella	Enterobacteriaceae	Enterobacterales	Gammaproteobacteria	Proteobacteria	Bacteria	MIC	Equal_to	32	1.50515		µg/ml	Inhibidor	http://www.ncbi.nlm.nih.gov/pubmed/10890923
PA-02139	Buforin-2 (5-19)	RAGLQFPVGRVHRLL	Lipid Bilayer	Serratia marcescens	Bacteria Gram Negative	Serratia	Yersiniaceae	Enterobacterales	Gammaproteobacteria	Proteobacteria	Bacteria	MIC	Equal_to	64	1.80618		µg/ml	Inhibidor	http://www.ncbi.nlm.nih.gov/pubmed/10890923
PA-02140	Buforin-2 (5-19)	RAGLQFPVGRVHRLL	Lipid Bilayer	Pseudomonas putida	Bacteria Gram Negative	Pseudomonas	Pseudomonadaceae	Pseudomonadales	Gammaproteobacteria	Proteobacteria	Bacteria	MIC	Equal_to	64	1.80618		µg/ml	Inhibidor	http://www.ncbi.nlm.nih.gov/pubmed/10890923
PA-02142	Buforin-2 (5-19)	RAGLQFPVGRVHRLL	Lipid Bilayer	Cryptococcus neoformans	Hongo	Cryptococcus	Tremellaceae	Tremellales	Tremellomycetes	Basidiomycota	Fungi	MIC	Equal_to	128	2.10721		µg/ml	Inhibidor	http://www.ncbi.nlm.nih.gov/pubmed/10890923
PA-02144	Buforin-2 (5-18)	RAGLQFPVGRVHRL	Lipid Bilayer	Bacillus subtilis	Bacteria Gram Negative	Bacillus	Bacillaceae	Bacillales	Bacilli	Firmicutes	Bacteria	MIC	Equal_to	128	2.10721		µg/ml	Inhibidor	http://www.ncbi.nlm.nih.gov/pubmed/10890923
PA-02145	Buforin-2 (5-18)	RAGLQFPVGRVHRL	Lipid Bilayer	Staphylococcus aureus	Bacteria Gram Positive	Staphylococcus	Staphylococcaceae	Bacillales	Bacilli	Firmicutes	Bacteria	MIC	Equal_to	256	2.40824		µg/ml	Inhibidor	http://www.ncbi.nlm.nih.gov/pubmed/10890923
PA-02146	Buforin-2 (5-18)	RAGLQFPVGRVHRL	Lipid Bilayer	Streptococcus mutans	Bacteria Gram Positive	Streptococcus	Streptococcaceae	Lactobacillales	Bacilli	Firmicutes	Bacteria	MIC	Equal_to	256	2.40824		µg/ml	Inhibidor	http://www.ncbi.nlm.nih.gov/pubmed/10890923
PA-02147	Buforin-2 (5-18)	RAGLQFPVGRVHRL	Lipid Bilayer	Streptococcus pneumoniae	Bacteria Gram Positive	Streptococcus	Streptococcaceae	Lactobacillales	Bacilli	Firmicutes	Bacteria	MIC	Equal_to	128	2.10721		µg/ml	Inhibidor	http://www.ncbi.nlm.nih.gov/pubmed/10890923
PA-02148	Buforin-2 (5-18)	RAGLQFPVGRVHRL	Lipid Bilayer	Escherichia coli	Bacteria Gram Negative	Escherichia	Enterobacteriaceae	Enterobacterales	Gammaproteobacteria	Proteobacteria	Bacteria	MIC	Equal_to	256	2.40824		µg/ml	Inhibidor	http://www.ncbi.nlm.nih.gov/pubmed/10890923
PA-02149	Buforin-2 (5-18)	RAGLQFPVGRVHRL	Lipid Bilayer	Salmonella typhimurium	Bacteria Gram Negative	Salmonella	Enterobacteriaceae	Enterobacterales	Gammaproteobacteria	Proteobacteria	Bacteria	MIC	Equal_to	128	2.10721		µg/ml	Inhibidor	http://www.ncbi.nlm.nih.gov/pubmed/10890923
PA-02150	Buforin-2 (5-18)	RAGLQFPVGRVHRL	Lipid Bilayer	Serratia marcescens	Bacteria Gram Negative	Serratia	Yersiniaceae	Enterobacterales	Gammaproteobacteria	Proteobacteria	Bacteria	MIC	Equal_to	256	2.40824		µg/ml	Inhibidor	http://www.ncbi.nlm.nih.gov/pubmed/10890923
PA-02151	Buforin-2 (5-18)	RAGLQFPVGRVHRL	Lipid Bilayer	Pseudomonas putida	Bacteria Gram Negative	Pseudomonas	Pseudomonadaceae	Pseudomonadales	Gammaproteobacteria	Proteobacteria	Bacteria	MIC	Equal_to	256	2.40824		µg/ml	Inhibidor	http://www.ncbi.nlm.nih.gov/pubmed/10890923
PA-02153	Buforin-2 (5-18)	RAGLQFPVGRVHRL	Lipid Bilayer	Cryptococcus neoformans	Hongo	Cryptococcus	Tremellaceae	Tremellales	Tremellomycetes	Basidiomycota	Fungi	MIC	Equal_to	256	2.40824		µg/ml	Inhibidor	http://www.ncbi.nlm.nih.gov/pubmed/10890923
PA-02155	Buforin-2 (5-21)[L7]	RAGLQFLVGRVHRLLRK	Lipid Bilayer	Bacillus subtilis	Bacteria Gram Negative	Bacillus	Bacillaceae	Bacillales	Bacilli	Firmicutes	Bacteria	MIC	Equal_to	32	1.50515		µg/ml	Inhibidor	http://www.ncbi.nlm.nih.gov/pubmed/10890923
PA-02156	Buforin-2 (5-21)[L7]	RAGLQFLVGRVHRLLRK	Lipid Bilayer	Staphylococcus aureus	Bacteria Gram Positive	Staphylococcus	Staphylococcaceae	Bacillales	Bacilli	Firmicutes	Bacteria	MIC	Equal_to	32	1.50515		µg/ml	Inhibidor	http://www.ncbi.nlm.nih.gov/pubmed/10890923
PA-02157	Buforin-2 (5-21)[L7]	RAGLQFLVGRVHRLLRK	Lipid Bilayer	Streptococcus mutans	Bacteria Gram Positive	Streptococcus	Streptococcaceae	Lactobacillales	Bacilli	Firmicutes	Bacteria	MIC	Equal_to	32	1.50515		µg/ml	Inhibidor	http://www.ncbi.nlm.nih.gov/pubmed/10890923
PA-02158	Buforin-2 (5-21)[L7]	RAGLQFLVGRVHRLLRK	Lipid Bilayer	Streptococcus pneumoniae	Bacteria Gram Positive	Streptococcus	Streptococcaceae	Lactobacillales	Bacilli	Firmicutes	Bacteria	MIC	Equal_to	32	1.50515		µg/ml	Inhibidor	http://www.ncbi.nlm.nih.gov/pubmed/10890923
PA-02159	Buforin-2 (5-21)[L7]	RAGLQFLVGRVHRLLRK	Lipid Bilayer	Escherichia coli	Bacteria Gram Negative	Escherichia	Enterobacteriaceae	Enterobacterales	Gammaproteobacteria	Proteobacteria	Bacteria	MIC	Equal_to	32	1.50515		µg/ml	Inhibidor	http://www.ncbi.nlm.nih.gov/pubmed/10890923
PA-02160	Buforin-2 (5-21)[L7]	RAGLQFLVGRVHRLLRK	Lipid Bilayer	Salmonella typhimurium	Bacteria Gram Negative	Salmonella	Enterobacteriaceae	Enterobacterales	Gammaproteobacteria	Proteobacteria	Bacteria	MIC	Equal_to	16	1.20412		µg/ml	Inhibidor	http://www.ncbi.nlm.nih.gov/pubmed/10890923
PA-02161	Buforin-2 (5-21)[L7]	RAGLQFLVGRVHRLLRK	Lipid Bilayer	Serratia marcescens	Bacteria Gram Negative	Serratia	Yersiniaceae	Enterobacterales	Gammaproteobacteria	Proteobacteria	Bacteria	MIC	Equal_to	64	1.80618		µg/ml	Inhibidor	http://www.ncbi.nlm.nih.gov/pubmed/10890923
PA-02162	Buforin-2 (5-21)[L7]	RAGLQFLVGRVHRLLRK	Lipid Bilayer	Pseudomonas putida	Bacteria Gram Negative	Pseudomonas	Pseudomonadaceae	Pseudomonadales	Gammaproteobacteria	Proteobacteria	Bacteria	MIC	Equal_to	16	1.20412		µg/ml	Inhibidor	http://www.ncbi.nlm.nih.gov/pubmed/10890923
PA-02163	Buforin-2 (5-21)[L7]	RAGLQFLVGRVHRLLRK	Lipid Bilayer	Candida albicans	Hongo	Candida	Saccharomycetaceae	Saccharomycetales	Saccharomycetes	Ascomycota	Fungi	MIC	Equal_to	16	1.20412		µg/ml	Inhibidor	http://www.ncbi.nlm.nih.gov/pubmed/10890923
PA-02164	Buforin-2 (5-21)[L7]	RAGLQFLVGRVHRLLRK	Lipid Bilayer	Cryptococcus neoformans	Hongo	Cryptococcus	Tremellaceae	Tremellales	Tremellomycetes	Basidiomycota	Fungi	MIC	Equal_to	16	1.20412		µg/ml	Inhibidor	http://www.ncbi.nlm.nih.gov/pubmed/10890923
PA-02165	Buforin-2 (5-21)[L7]	RAGLQFLVGRVHRLLRK	Lipid Bilayer	Saccharomyces cerevisiae	Hongo	Saccharomyces	Saccharomycetaceae	Saccharomycetales	Saccharomycetes	Ascomycota	Fungi	MIC	Equal_to	16	1.20412		µg/ml	Inhibidor	http://www.ncbi.nlm.nih.gov/pubmed/10890923
PA-02166	Buforin-2 (5-21)[K2][K6][L7]	RKGLQKLVGRVHRLLRK	Lipid Bilayer	Bacillus subtilis	Bacteria Gram Negative	Bacillus	Bacillaceae	Bacillales	Bacilli	Firmicutes	Bacteria	MIC	Equal_to	16	1.20412		µg/ml	Inhibidor	http://www.ncbi.nlm.nih.gov/pubmed/10890923
PA-02167	Buforin-2 (5-21)[K2][K6][L7]	RKGLQKLVGRVHRLLRK	Lipid Bilayer	Staphylococcus aureus	Bacteria Gram Positive	Staphylococcus	Staphylococcaceae	Bacillales	Bacilli	Firmicutes	Bacteria	MIC	Equal_to	16	1.20412		µg/ml	Inhibidor	http://www.ncbi.nlm.nih.gov/pubmed/10890923
PA-02168	Buforin-2 (5-21)[K2][K6][L7]	RKGLQKLVGRVHRLLRK	Lipid Bilayer	Streptococcus mutans	Bacteria Gram Positive	Streptococcus	Streptococcaceae	Lactobacillales	Bacilli	Firmicutes	Bacteria	MIC	Equal_to	32	1.50515		µg/ml	Inhibidor	http://www.ncbi.nlm.nih.gov/pubmed/10890923
PA-02169	Buforin-2 (5-21)[K2][K6][L7]	RKGLQKLVGRVHRLLRK	Lipid Bilayer	Streptococcus pneumoniae	Bacteria Gram Positive	Streptococcus	Streptococcaceae	Lactobacillales	Bacilli	Firmicutes	Bacteria	MIC	Equal_to	16	1.20412		µg/ml	Inhibidor	http://www.ncbi.nlm.nih.gov/pubmed/10890923
PA-02170	Buforin-2 (5-21)[K2][K6][L7]	RKGLQKLVGRVHRLLRK	Lipid Bilayer	Escherichia coli	Bacteria Gram Negative	Escherichia	Enterobacteriaceae	Enterobacterales	Gammaproteobacteria	Proteobacteria	Bacteria	MIC	Equal_to	16	1.20412		µg/ml	Inhibidor	http://www.ncbi.nlm.nih.gov/pubmed/10890923
PA-02171	Buforin-2 (5-21)[K2][K6][L7]	RKGLQKLVGRVHRLLRK	Lipid Bilayer	Salmonella typhimurium	Bacteria Gram Negative	Salmonella	Enterobacteriaceae	Enterobacterales	Gammaproteobacteria	Proteobacteria	Bacteria	MIC	Equal_to	4	0.60206		µg/ml	Inhibidor	http://www.ncbi.nlm.nih.gov/pubmed/10890923
PA-02172	Buforin-2 (5-21)[K2][K6][L7]	RKGLQKLVGRVHRLLRK	Lipid Bilayer	Serratia marcescens	Bacteria Gram Negative	Serratia	Yersiniaceae	Enterobacterales	Gammaproteobacteria	Proteobacteria	Bacteria	MIC	Equal_to	32	1.50515		µg/ml	Inhibidor	http://www.ncbi.nlm.nih.gov/pubmed/10890923
PA-02173	Buforin-2 (5-21)[K2][K6][L7]	RKGLQKLVGRVHRLLRK	Lipid Bilayer	Pseudomonas putida	Bacteria Gram Negative	Pseudomonas	Pseudomonadaceae	Pseudomonadales	Gammaproteobacteria	Proteobacteria	Bacteria	MIC	Equal_to	16	1.20412		µg/ml	Inhibidor	http://www.ncbi.nlm.nih.gov/pubmed/10890923
PA-02174	Buforin-2 (5-21)[K2][K6][L7]	RKGLQKLVGRVHRLLRK	Lipid Bilayer	Candida albicans	Hongo	Candida	Saccharomycetaceae	Saccharomycetales	Saccharomycetes	Ascomycota	Fungi	MIC	Equal_to	16	1.20412		µg/ml	Inhibidor	http://www.ncbi.nlm.nih.gov/pubmed/10890923
PA-02175	Buforin-2 (5-21)[K2][K6][L7]	RKGLQKLVGRVHRLLRK	Lipid Bilayer	Cryptococcus neoformans	Hongo	Cryptococcus	Tremellaceae	Tremellales	Tremellomycetes	Basidiomycota	Fungi	MIC	Equal_to	8	0.90309		µg/ml	Inhibidor	http://www.ncbi.nlm.nih.gov/pubmed/10890923
PA-02176	Buforin-2 (5-21)[K2][K6][L7]	RKGLQKLVGRVHRLLRK	Lipid Bilayer	Saccharomyces cerevisiae	Hongo	Saccharomyces	Saccharomycetaceae	Saccharomycetales	Saccharomycetes	Ascomycota	Fungi	MIC	Equal_to	4	0.60206		µg/ml	Inhibidor	http://www.ncbi.nlm.nih.gov/pubmed/10890923
PA-02177	Buforin-2 [14-20]3	RVHRLLRRVHRLLRRVHRLLR	Lipid Bilayer	Bacillus subtilis	Bacteria Gram Negative	Bacillus	Bacillaceae	Bacillales	Bacilli	Firmicutes	Bacteria	MIC	Equal_to	8	0.90309		µg/ml	Inhibidor	http://www.ncbi.nlm.nih.gov/pubmed/10890923
PA-02178	Buforin-2 [14-20]3	RVHRLLRRVHRLLRRVHRLLR	Lipid Bilayer	Staphylococcus aureus	Bacteria Gram Positive	Staphylococcus	Staphylococcaceae	Bacillales	Bacilli	Firmicutes	Bacteria	MIC	Equal_to	64	1.80618		µg/ml	Inhibidor	http://www.ncbi.nlm.nih.gov/pubmed/10890923
PA-02179	Buforin-2 [14-20]3	RVHRLLRRVHRLLRRVHRLLR	Lipid Bilayer	Streptococcus mutans	Bacteria Gram Positive	Streptococcus	Streptococcaceae	Lactobacillales	Bacilli	Firmicutes	Bacteria	MIC	Equal_to	32	1.50515		µg/ml	Inhibidor	http://www.ncbi.nlm.nih.gov/pubmed/10890923
PA-02180	Buforin-2 [14-20]3	RVHRLLRRVHRLLRRVHRLLR	Lipid Bilayer	Streptococcus pneumoniae	Bacteria Gram Positive	Streptococcus	Streptococcaceae	Lactobacillales	Bacilli	Firmicutes	Bacteria	MIC	Equal_to	128	2.10721		µg/ml	Inhibidor	http://www.ncbi.nlm.nih.gov/pubmed/10890923
PA-02181	Buforin-2 [14-20]3	RVHRLLRRVHRLLRRVHRLLR	Lipid Bilayer	Escherichia coli	Bacteria Gram Negative	Escherichia	Enterobacteriaceae	Enterobacterales	Gammaproteobacteria	Proteobacteria	Bacteria	MIC	Equal_to	128	2.10721		µg/ml	Inhibidor	http://www.ncbi.nlm.nih.gov/pubmed/10890923
PA-02182	Buforin-2 [14-20]3	RVHRLLRRVHRLLRRVHRLLR	Lipid Bilayer	Salmonella typhimurium	Bacteria Gram Negative	Salmonella	Enterobacteriaceae	Enterobacterales	Gammaproteobacteria	Proteobacteria	Bacteria	MIC	Equal_to	4	0.60206		µg/ml	Inhibidor	http://www.ncbi.nlm.nih.gov/pubmed/10890923
PA-02183	Buforin-2 [14-20]3	RVHRLLRRVHRLLRRVHRLLR	Lipid Bilayer	Serratia marcescens	Bacteria Gram Negative	Serratia	Yersiniaceae	Enterobacterales	Gammaproteobacteria	Proteobacteria	Bacteria	MIC	Equal_to	64	1.80618		µg/ml	Inhibidor	http://www.ncbi.nlm.nih.gov/pubmed/10890923
PA-02184	Buforin-2 [14-20]3	RVHRLLRRVHRLLRRVHRLLR	Lipid Bilayer	Pseudomonas putida	Bacteria Gram Negative	Pseudomonas	Pseudomonadaceae	Pseudomonadales	Gammaproteobacteria	Proteobacteria	Bacteria	MIC	Equal_to	64	1.80618		µg/ml	Inhibidor	http://www.ncbi.nlm.nih.gov/pubmed/10890923
PA-02186	Buforin-2 [14-20]3	RVHRLLRRVHRLLRRVHRLLR	Lipid Bilayer	Cryptococcus neoformans	Hongo	Cryptococcus	Tremellaceae	Tremellales	Tremellomycetes	Basidiomycota	Fungi	MIC	Equal_to	128	2.10721		µg/ml	Inhibidor	http://www.ncbi.nlm.nih.gov/pubmed/10890923
[truncated: 15,886 more rows]
